# Supplementary material for: Tying the knot: Unraveling the intricacies of the coronavirus frameshift pseudoknot
Source: PLoS Comput Biol. 2024 May 7;20(5):e1011787. doi: 10.1371/journal.pcbi.1011787 (PMC11108256; doi:10.1371/journal.pcbi.1011787)
Supplement: S1 File — (ZIP) [file pcbi.1011787.s001.zip]

Archive with 6 entries (5 files):
- TyingTheKnot-main/
- TyingTheKnot-main/README.md
- TyingTheKnot-main/fse144.xlsx
- TyingTheKnot-main/fse222.xlsx
- TyingTheKnot-main/schlickalign.fasta
- TyingTheKnot-main/shapeall.txt
