# Supplementary material for: Tying the knot: Unraveling the intricacies of the coronavirus frameshift pseudoknot
Source: PLoS Comput Biol. 2024 May 7;20(5):e1011787. doi: 10.1371/journal.pcbi.1011787 (PMC11108256; doi:10.1371/journal.pcbi.1011787)
Supplement: S1 File — (ZIP) [file pcbi.1011787.s001.zip › TyingTheKnot-main/README.md]

# Tying the Knot Supplementary Materials 
DOI:  10.1101/2023.12.28.573501
### All structure prediction via Shapify are in the shapeall file.
#### Detailed breakdown for 144 and 222 nt window provided.
### KnotAli predictions included in fse222 file.
### Coronavirus alignment in FASTA format in file `schlickalign.fasta'
#### Credit to Schlick et al. for providing the original alignment (Stockholm format) published in their work "To Knot or Not to Knot: Multiple Conformations of the SARS-CoV-2 Frameshifting RNA Element" doi: 10.1021/jacs.1c03003
### For additional data or further information contact the authors: ltrinity@uvic.ca
