# Supplementary material for: Tying the knot: Unraveling the intricacies of the coronavirus frameshift pseudoknot
Source: PLoS Comput Biol. 2024 May 7;20(5):e1011787. doi: 10.1371/journal.pcbi.1011787 (PMC11108256; doi:10.1371/journal.pcbi.1011787)
Supplement: S1 File — (ZIP) [file pcbi.1011787.s001.zip › TyingTheKnot-main/fse144.xlsx]

## Sheet: hotspots
Initial Stem ID	Secondary Structure	Free Energy	sans Dangles
	CAUGCUUCAGUCAGCUGAUGCACAAUCGUUUUUAAACGGGUUUGCGGUGUAAGUGCAGCCCGUCUUACACCGUGCGGCACAGGCACUAGUACUGAUGUCGUAUACAGGGCUUUUGACAUCUACAAUGAUAAAGUAGCUGGUUUU
1	..........................................(((((((((((..........)))))))))))......................................................................	-11.48	-10.5
2	...................................(((((((..............))))))).................................................................................	-6.1	-5.36
3	.......................................................................((((((((................)))))))).........................................	-4.67	-4.35
4	.............................................................................................(((((((.............)))))))........................	-4.22	-3.31
5	........................................................(((((.............................................))))).................................	-4.22	-3.7
6	..................(((((.............................))))).......................................................................................	-3.41	-2.37
7	...................................................(((((..........................))))).........................................................	-2.74	-2.1
8	........(((((((((....................................................................................................................)))))))))..	-1.98	-1.46
9	..................(((((................................................)))))....................................................................	-1.89	-0.81
10	...........................................................................................................((((.......................))))......	-1.66	-0.8
11	....................................................................................((((((.............................................))))))...	-1.44	-0.92
12	..((((.....................................................................)))).................................................................	-1.05	-0.21
13	.........(((((.............................................................................)))))................................................	-0.89	-0.03
14	.............................................(((((................................))))).........................................................	-0.66	-0.34
15	.....................................((((((...............................................................))))))................................	-0.46	-0.35
16	..........................................((((((((............................................))))))))..........................................	-0.46	-0.04
17	............((((...........................................................................................)))).................................	-0.36	0.16
18	..(((((.........................................................................)))))...........................................................	-0.35	0.49

## Sheet: huston
Initial Stems	Secondary Structure	Free Energy	sans Dangles
	CAUGCUUCAGUCAGCUGAUGCACAAUCGUUUUUAAACGGGUUUGCGGUGUAAGUGCAGCCCGUCUUACACCGUGCGGCACAGGCACUAGUACUGAUGUCGUAUACAGGGCUUUUGACAUCUACAAUGAUAAAGUAGCUGGUUUU
[2]	..[[[.[[[[....]]]].]]].............[[[[[[.[[[((((((((.]]]]]]]]]))))))))[[[[[[[[[[[[[....]].]]].]]]]]]]].[[[.[[[[[...[[[.....]]]..]]]]]..]]].....	-30.0435	-27.6135
[1, 's2']	..[[[.[[[[....]]]].]]].............(((((((.[[[[[[[[[[...)))))))]]]]]]]]]][[[[[[[[[[[....]].]]].]]]]]]...[[[.[[[[[...[[[.....]]]..]]]]]..]]].....	-30.0225	-27.5025
['s1', 's2']	..[[[.[[[[....]]]].]]].............[[[[[[[(((((((((((...]]]]]]])))))))))))[[[[[[[[[[....]].]]].]]]]]....[[[.[[[[[...[[[.....]]]..]]]]]..]]].....	-29.7398	-26.9998
[4]	..[[[.[[[[....]]]].]]]...[[[[[....]]]]]....[[[[[[[[[[.[[(((((]]]]]]]]]]]][[[[[[[[[[[....]].]]].]]]]]].....))))).....[[.[[[[.........]]]].]].....	-28.8695	-25.1395
[7]	..[[[.[[[[....]]]].]]][[[[[[[[....]]]]]..]]].[[[[[[[[...(((((((]]]]]]]]((((((((((([[....]].))).)))))))))).))))).....[[.[[[[.........]]]].]].....	-26.2804	-24.2104
[5]	..[[[.[[[[....]]]].]]]...[[[[[....]]]]][[[[[[[[[[[[[[..........]]]]]]]]]]].]]]..[[[[.[[.[[[..(((((((..]]]]].]]]].)))))))[[[.........]]].........	-26.0789	-23.3489
[11]	..[[[.[[[[....]]]].]]]...[[[[[....]]]]]....[[[[[[[[[[..........]]]]]]]]]][[[[[[[[[..((((((.]]].]]]]]].......[[[[[...[[[.....]]]..]]]]].))))))...	-25.7621	-23.0021
[10]	..[[[.[[[[....]]]].]]]...[[[[[....]]]]]....[[[[[[[[[[..........]]]]]]]]]][[[[[[[[[[[....]].]]].]]]]]]..[[..(((([[[[.[[[.....]]].]]]]..)))).]]...	-25.11	-22.36
[3]	..[[[.[[[[....]]]].]]][[[[[[[[....]]]]]..]]].[[[[[[[[..........]]]]]]]](((((((([[[[[....]].]]].)))))))).[[[.[[[[[...[[[.....]]]..]]]]]..]]].....	-24.33	-22.55
[18]	..(((((.[[[[[[[[[.[[[....[[[[[....]]]]]...[[[[[[[[[[[..........]]]]]]]]]]]..]]].)))))...[[[..[[[[[[[.............]]]]]]]]]]..........]]]]]]]]]..	-24.2863	-21.8063
[6]	[[.[[[......]]]]].(((((..[[[[[....]]]]]....[[[[[[[[[))))).......]]]]]]]]][[[[[[[[[[[....]].]]].]]]]]]...[[[.[[[[[...[[[.....]]]..]]]]]..]]].....	-23.6048	-19.8048
[15]	..[[[.[[[[....]]]].]]].[[[[....[[[[..(((((([[[[[[[[[[..........]]]]]]]]]][[[[[[[[[[[....]].]]].]]]]]].....))))))]]]]...[[[[.........]]]]..]]]]..	-23.44	-22.15
['s3']	..[[[.[[[[....]]]].]]][[[[[[[[....]]]]]..]]]..((((.((((([[[[[[[........[[[[[[[[[[.))))).))))]].]]]]]]]]]].]]]]].....[[.[[[[.........]]]].]].....	-22.9795	-20.8495
[13]	.[[[[....((((([[[.[[[....[[[[[....]]]]][[[[[[[[[[[[[[..........]]]]]]]]]]].]]]....]]].]]]..)))))...]]]].[[[.[[[[[...[[[.....]]]..]]]]]..]]].....	-22.78	-21.44
[17]	......[[[[..((((...[[[...[[[[[....]]]]]...]]][[[[[[[[..........]]]]]]]][[[[[[[[[[[[[....]].]]].]]]]]]]]....)))).]]]][[.[[[[.........]]]].]].....	-22.68	-21.66
[12]	..(((([[[[[..[[[[.[[[[[..[[[[[....]]]]]]].[[[[[[[[[[[..........]]]]]]]]]]].))))...]]].]]]]]]]]].........[[[.[[[[[...[[[.....]]]..]]]]]..]]].....	-22.5241	-19.8441
[14]	..[[[.[[[[....]]]].]]][[[[[[[[....]]]]]..]]].((((([[[...[[[[[[[........[[[[[[[[[[[)))))....]]].]]]]]]]]]].]]]]]]]]..[[.[[[[.........]]]].]].....	-21.8393	-19.2893
[9]	..[[[.[[[[....]]]](((((..[[[[[....]]]]]......[[[[[[[[..........]]]]]]]])))))]]].....[[[[[[[[[..[[[[[[....[[[..........]]]...]]]]]].]]]].]]]]]...	-20.54	-19.18
[16]	..[[[.[[[[....]]]].]]]...[[[[[....]]]]]...((((((((.[[[[[.[[[.[[[.[[[...]]].]]]...]]]....]]]]].))))))))..[[[.[[[[[...[[[.....]]]..]]]]]..]]].....	-20.35	-16.97
[8]	...[[[[.((((((((([[[[....[[[[[....]]]]]...[[[[[[[[[[[..........]]]]]]]]]]].[[[[[[[[[....]].]]].]]]]]]]]...]]]][[[[[.[[[.....]]].]]]]])))))))))..	-19.8531	-19.0331
['s16']	..((((...(((.(((...((((....((...(((((((((([[[[[[[[.[[...))))))).))).)).)))))))...)))...))))]].]]]]]]]]..[[[.[[[[[...[[[.....]]]..]]]]]..]]].....	-19.6063	-18.0763
['s16']	((((((...(((.(((...((((....((...(((((((((([[[[[[[[......))))))).))).)).)))))))...)))...)))).))]]]]]]]]..[[[.[[[[[...[[[.....]]]..]]]]]..]]].....	-19.0761	-17.6861
['s9']	..[[[.[[[[....]]]].]]]..((((((.((((..(((((((((((((.(((((((...((((....[[....]]...)))).)).))))).))))))).....))))))))))[[.[[[[))))))...]]]].]].....	-19.0148	-16.5848

## Sheet: yang
Initial Stems	Secondary Structure	Free Energy	sans Dangles
	CAUGCUUCAGUCAGCUGAUGCACAAUCGUUUUUAAACGGGUUUGCGGUGUAAGUGCAGCCCGUCUUACACCGUGCGGCACAGGCACUAGUACUGAUGUCGUAUACAGGGCUUUUGACAUCUACAAUGAUAAAGUAGCUGGUUUU
['1']	..[[[.[[[[....]]]].]]].............[[[[[[[(((((((((((...]]]]]]])))))))))))[[[[[[[[.........]]].]]]]]....[[[.[[[[[...[[.......]]..]]]]]..]]].....	-30.6498	-27.9098
[5]	..[[[.[[[[....]]]].]]]...[[[[[....]]]]]....[[[[[[[[[[.[[(((((]]]]]]]]]]]][[[[[[[[[.........]]].]]]]]].....))))).....[[.[[[[.........]]]].]].....	-29.4395	-25.7095
[7, 14]	..[[[.[[[[....]]]].]]]....[[..[[[....]]]..]].[[[[[[[[...(((((((]]]]]]]](((((((((((.........))).)))))))))).))))).....[[.[[[[.........]]]].]].....	-25.1204	-22.3404
['s7']	..[[[.[[[[....]]]].]]]..[[[[[[[[.....]]]...]]]]]...((((([[[[[[[........[[[[[[[[[[[)))))....]]].]]]]]]]]]].]]]]].....[[.[[[[.........]]]].]].....	-24.3659	-20.3959
[3]	..[[[.[[[[....]]]].]]][[[..[[[[[...[[[[[[[.[[[.......]]]]]]]]]]........(((((((([[[.........]]].))))))))..]]]]]..]]].[[.[[[[.........]]]].]].....	-24.06	-22.51
[s1, 2]	..[[[.[[[[....]]]].]]][[[..[[[[[...(((((((.[[[.......]]])))))))........[[[[[[[[[[[.........]]].]]]]]]]]..]]]]]..]]].[[.[[[[.........]]]].]].....	-24.06	-22.51
['s3']	..[[[.[[[[....]]]].]]].............[[[[[[[.[[[.......]]]]]]]]]]........[[[[[[[[[[(((.((.((..]].]]]]]]]])).))))).....[[.[[[[.........]]]].]].....	-23.7333	-21.0033
['s6']	..[[[.[[[[....]]]].]]][[[..(((((...((((((((((((((([[[..........]]])))))))).))).[[[.........]]]...))))....)))))..]]].[[.[[[[.........]]]].]].....	-23.38	-21.83
['s11']	..[[[.[[[[....]]]].]]].............[[[[[[[.[[[.......]]]]]]]]]]......[[[[[[[[[[[[[..((((((.]]].]]]]]]]]...]][[[[[...[[.......]]..]]]]].))))))...	-23.2984	-21.1084
[15]	..[[[.[[[[....]]]].]]]........[[.....(((((([[[[[[[[[[..........]]]]]]]]]][[[[[[[[[.........]]].]]]]]].....))))))..]][[.[[[[.........]]]].]].....	-23.12	-21.26
[10]	..[[[.[[[[....]]]].]]].............[[[[[[[.[[[.......]]]]]]]]]]........[[[[[[[[[[[.........]]].]]]]]]]]....(((([[[[.[[.......]].]]]]..))))......	-23	-20.24
[s11]	..[[[.[[[[....]]]].]]]........(((([[[.[[[(((.(((((......(((((((........(((((((((([.........])).)))))))))).)))))....)))))..)))...))))...]]].]]]..	-22.4033	-19.7933
['s16']	..(((((..((..(((...((((....((......((((((([[[[[[[[.[[[..)))))))...))...)))))))))))))).....]]].]]]]]]]]..[[[.[[[[[...[[.......]]..]]]]]..]]].....	-22.1571	-19.9271
[8]	....[[[.((((((((([[[..[[[..[[[[[...[[[[[[[.[[[.......]]]]]]]]]]........[[[[[[[[[[[.........]]].]]]]]]]]..]]]]]..]]].]]]...........]]])))))))))..	-20.5683	-19.6983
[4]	..[[[[[[[[....]]]].[[[[[[....]]....[[[[[[[.[[[.......]]]]]]]]]]........]]]]]]]]..............(((((((....[[[.[[[[[))))))).........]]]]]..]]].....	-20.032	-17.242
[18]	...[[[[.(((((((((............(((((...]]]](((.(((((......(((((((........(((((((([[[.........]]].)))))))))).)))))....)))))..)))...))))))))))))))..	-19.0091	-18.2091
['s16']	.......((((..(((..(((.((..((.......((((((([[[[[[[[......))))))).......))))..)))..)))......))))]]]]]]]]..[[[.[[[[[...[[.......]]..]]]]]..]]].....	-18.8344	-17.4344
['s18']	..(((((.[[[[[[[[[[[[..[[[..[[[[[...[[[[[[[.[[[.......]]]]]]]]]]........[[[[[[[[.)))))..........]]]]]]]]..]]]]]..]]].]]]]..............]]]]]]]]..	-18.687	-17.077
[17]	..[[[.[[....((((]].]]]........[[...[[[[[[[.[[[.......]]]]]]]]]]........[[[[[[[[[[[.........]]].]]]]]]]]..]])))).....[[.[[[[.........]]]].]].....	-18.0486	-15.5386
['s12']	..[[[[(((((..(((((((..(((..(((((.......((.((((((((.(((((.....((((..........]]]].))))....))))).)))))))).)))))))..))).))))...........))).)))))....	-16.904	-16.654
['s9']	..[[[.[[[[....]]]].]]].....((.((.....(((((((((((((.(((((.(((.((.....[[[[.[[.[[)).)))....))))).))))))).....))))))..)).)).............]].]]]]]]...	-16.5628	-15.0128
['s17']	..[[[.[[[[....]]]].]]].....[[[[[.((((.((((.((..(((([[[[[.[[[.[[[...........]]]...]]]....]]]]](((((((.....]]]]]...)))))))))))........)))))).)))).	-16.3545	-14.0145
[s6]	.[[[[[[[[[....]]]](((((...[[..[[[....]]]..]].]]]]]..)))))[[[[..[.......].[[[[[[[[[.........]]].]]]]]].....]]]]......[[.[[[[.........]]]].]].....	-16.3191	-14.0191
[9]	......[[[[....]]]](((((....[[[[[...[[[[[[[.[[[.......]]]]]]]]]]........)))))[[[[[[.........]]].]]].......]]]]]......[[.[[[[.........]]]].]].....	-15.7941	-12.7041
['s13']	..[[[[[..(((((.[[.[[[[[[[....]]....[[[[[[[.[[[.......]]]]]]]]]]........]]]]].]].]]]]]......)))))[[[........]]]......[[.[[[[.........]]]].]].....	-15.6742	-12.9342
['s16']	...[[[[((((..(((..(((.((..((.......((((([[.[[[.......]]]]]))))).......))))..)))..)))......))))............]]]]......[[.[[[[.........]]]].]].....	-15.65	-13.7
[16]	..[[[.[[[[....]]]].]]][[[..[[[[[.......[[.((((((((.......[[[[[[........]]].]]].[[[.........]]])))))))).]]]]]]]..]]].[[.[[[[.........]]]].]].....	-15.64	-14.09
[13]	...[[[[.........((.((.((...(((((((...]]]](((.(((((......(((((((........((((((([[[[.........]]].]))))))))).)))))....)))))..)))...))))..))))))).))	-13.0777	-12.7277

## Sheet: manfredinvivo
Initial Stems	Secondary Structure	Free Energy	sans Dangles
	CAUGCUUCAGUCAGCUGAUGCACAAUCGUUUUUAAACGGGUUUGCGGUGUAAGUGCAGCCCGUCUUACACCGUGCGGCACAGGCACUAGUACUGAUGUCGUAUACAGGGCUUUUGACAUCUACAAUGAUAAAGUAGCUGGUUUU
[1,2]	..[[[.[[[[....]]]].]]].............(((((((.[[[[[[[[[[...)))))))]]]]]]]]]][[[[[[[[[.........]]].]]]]]]...[[[.[[[[[...[[.......]]..]]]]]..]]].....	-30.9325	-28.4125
['s1']	..[[[.[[[[....]]]].]]].............[[[[[[[(((((((((((...]]]]]]])))))))))))[[[[[[[[.........]]].]]]]]....[[[.[[[[[...[[.......]]..]]]]]..]]].....	-30.6498	-27.9098
[5]	..[[[.[[[[....]]]].]]]...[[[[[....]]]]]....[[[[[[[[[[.[[(((((]]]]]]]]]]]][[[[[[[[[.........]]].]]]]]].....))))).....[[.[[[[.........]]]].]].....	-29.4395	-25.7095
[7]	..[[[.[[[[....]]]].]]]...[[[[[....]]]]]......[[[[[[[[...(((((((]]]]]]]](((((((((((.........))).)))))))))).))))).....[[.[[[[.........]]]].]].....	-28.2704	-24.6004
[10]	..[[[.[[[[....]]]].]]]...............[.[[[[[[[[[[[[[[..........]]]]]]]]]]].]]].]...((...(((..(((((((.[[.[[[.[[[[[))))))))))..))..]]]]]..]]]]]...	-26.2247	-23.4147
[4]	..[[[.[[[[....]]]].]]]...............[.[[[[[[[[[[[[[[..........]]]]]]]]]]].]]].].............(((((((.[[.[[[.[[[[[))))))).........]]]]]..]]]]]...	-26.0803	-22.8203
[15]	..[[[.[[[[....]]]].]]]...............(((((([[[[[[[[[[..........]]]]]]]]]][[[[[[[[[.........]]].]]]]]]...[[)))))).]].[[.[[[[.........]]]].]].....	-25.2277	-22.5677
[3]	..[[[.[[[[....]]]].]]].............[[[[[[[.[[[.......]]]]]]]]]]........(((((((([[[.........]]].)))))))).[[[.[[[[[...[[.......]]..]]]]]..]]].....	-24.97	-22.12
[19]	...[[.(((((..[[[[.[[[.....[[[[....]]]].[[[[[[[[[[[[[[..........]]]]]]]]]]].]]]....]]].]]]]))))).]]......[[[.[[[[[...[[.......]]..]]]]]..]]].....	-24.44	-23.21
[14]	..[[[.[[[[....]]]].]]]...[[[[[....]]]]]......[[[[[[[(((((((((((.]]]]]]](((((((((((.........))).)))))))))).))))...)).)))[[[[.........]]]]........	-24.43	-21.95
['s3']	..[[[.[[[[....]]]].]]]...[[[[[....]]]]].......((((.((((([[[[[[[........[[[[[[[[[[.))))).))))]].]]]]]]]]]].]]]]].....[[.[[[[.........]]]].]].....	-24.2095	-20.6695
['s14']	..[[[.[[[[....]]]].]]]...[[[[[....]]]]]......(((((......[[[[[[[........[[[[[[[[[[[)))))....]]].]]]]]]]]]].]]]]].....[[.[[[[.........]]]].]].....	-24.0454	-20.2454
[13]	.[[[[....((((([[[.[[[.....[[[[....]]]].[[[[[[[[[[[[[[..........]]]]]]]]]]].]]]....]]].]]]..)))))...]]]].[[[.[[[[[...[[.......]]..]]]]]..]]].....	-23.57	-22.23
[11]	..[[[.[[[[....]]]].]]].............[[[[[[[.[[[.......]]]]]]]]]]......[[[[[[[[[[[[[..((((((.]]].]]]]]]]]...]][[[[[...[[.......]]..]]]]].))))))...	-23.2984	-21.1084
['s6']	..[[[.[[[[....]]]].]]].....(((((...((((((((((((((((([..........])))))))))).))).[[[.........]]]...))))....)))))......[[.[[[[.........]]]].]].....	-23.25	-20.32
['s17']	......[[[...((((...[[[...[[[[[....]]]]]...]]][[[[[[[[..........]]]]]]]].[[[[[[[[[[.........]]].]]]]]]].....))))..]]][[.[[[[.........]]]].]].....	-22.84	-21.82
s4	..[[[.[[[[....]]]].]]]...............[[[[[.[[[.......]]]]]]]][[[[....[[....]]...]]]].........(((((((....[[[.[[[[[))))))).........]]]]]..]]].....	-22.32	-18.47
['s12']	..(((([[[[....]]]].[[[...[[[[[....]]]]]...]]][[[[[[[[..........]]]]]]]]....))))..[[[[..........]]]].....[[[.[[[[[...[[.......]]..]]]]]..]]].....	-22.18	-19
[6]	......[[[[....]]]](((((.............[[[[[..[[[[.[[..)))))]]]]]]...]].]]][[[[[[[[[[.........]]].]]]]]]]..[[[.[[[[[...[[.......]]..]]]]]..]]].....	-21.3033	-19.7533
[16]	..[[[.[[[[....]]]].]]]...[[[[[....]]]]]...((((((((.[[[[[.[[[.[[[[..........]].]].]]]....]]]]].))))))))..[[[.[[[[[...[[.......]]..]]]]]..]]].....	-21.28	-17.9
[20]	(((((.[[[[....]]]].)))...............[[[[[[..[[[[[[[[..........]]]]]]]].[[[[[[[[[[.........]]].]]]]]]]....]]]]]]..[[[..[[[[..)).....]]]]...]]]..	-21.1529	-19.7729
['s20']	..[[[[((((([[...[[[[..[[[..[[[[[...[[[[[[[.[[[.......]]]]]]]]]]........[[[[[[[[[[[.........]]].]]]]]]]]..]]]]]..]]].]]]].....]]....]]]])))))....	-20.752	-20.042
[17]	..[[[.[[[[....]]]].]]]....[[[[....]]]].[[[[[[[[[[[((((.((((....(((]]]]]]]].]]].....((...(((..(((((((.............))))))))))..))...)))..)))))))).	-20.2618	-16.6818
['s16']	..((((...(((...((.(((((....((......((((((([[[[[[[[.[[...)))))))...))...))))).))..)))...))))]].]]]]]]]]..[[[.[[[[[...[[.......]]..]]]]]..]]].....	-20.2015	-18.6715
['s16']	((((((...(((...((.(((((....((......((((((([[[[[[[[......)))))))...))...))))).))..)))...)))).))]]]]]]]]..[[[.[[[[[...[[.......]]..]]]]]..]]].....	-19.6713	-18.2813
[8]	..[[[...(((((((((..]]]......[[[[.....[[[[[[..[[[[[[[[..........]]]]]]]].[[[[[[[[[[.........]]].]]]]]]]....]]]]]]....[[.......]]..]]]])))))))))..	-19.1243	-17.7643
[9]	..[[[.[[[[....]]]].]]]...............(((((((((((((.(((((((...((((....[[....]]...)))).)).))))).)))))))...[[)))))).]].[[.[[[[.........]]]].]].....	-18.8177	-16.1577
18	..[[[[[....((((((...........((((......(......(((((]]]]].(((((((........(((((((([[[.........]]].)))))))))).)))))....)))))..)......)))))))))).....	-17.72	-15.44
[s18]	..(((((...[[[[[[[[[[..[[[..[[[[[.......[[.[[[[[[[[.[[[[[[[.[[[[..........]]]]...)))))]].]]]]].]]]]]]]].]]]]]]]..]]].]]]]..............]]]]]]....	-17.2322	-16.6122
['s9']	......[[[[....]]]](((((..............[[[[[[[[[[[[[.[[[[[[[...[[[[......)))))....]]]].]].]]]]].]]]]]]].....]]]]]]....[[.[[[[.........]]]].]].....	-17.07	-14.77
[12]	..[[[[(((((((...((((..(((..(((((.......((.((((((((.(((((((...((((....[[....]]...)))).)).))))).)))))))).)))))))..))).)))).....)))...]]]].))))....	-15.2447	-14.6447

## Sheet: combined
	Initial Stems				Secondary Structure	Free Energy	Sans Dangles
	Huston	Yang	Manfred (vitro)		CAUGCUUCAGUCAGCUGAUGCACAAUCGUUUUUAAACGGGUUUGCGGUGUAAGUGCAGCCCGUCUUACACCGUGCGGCACAGGCACUAGUACUGAUGUCGUAUACAGGGCUUUUGACAUCUACAAUGAUAAAGUAGCUGGUUUU
MFE			1, 2		..[[[.[[[[....]]]].]]].............(((((((.[[[[[[[[[[...)))))))]]]]]]]]]][[[[[[[[[.........]]].]]]]]]...[[[.[[[[[...[[.......]]..]]]]]..]]].....	-30.9325	-28.4125
MFE-1		1	s1		..[[[.[[[[....]]]].]]].............[[[[[[[(((((((((((...]]]]]]])))))))))))[[[[[[[[.........]]].]]]]]....[[[.[[[[[...[[.......]]..]]]]]..]]].....	-30.6498	-27.9098
MFE-2	2				..[[[.[[[[....]]]].]]].............[[[[[[.[[[((((((((.]]]]]]]]]))))))))[[[[[[[[[[[[[....]].]]].]]]]]]]].[[[.[[[[[...[[[.....]]]..]]]]]..]]].....	-30.0435	-27.6135
MFE-3	1, s2				..[[[.[[[[....]]]].]]].............(((((((.[[[[[[[[[[...)))))))]]]]]]]]]][[[[[[[[[[[....]].]]].]]]]]]...[[[.[[[[[...[[[.....]]]..]]]]]..]]].....	-30.0225	-27.5025
MFE-4	s1, s2				..[[[.[[[[....]]]].]]].............[[[[[[[(((((((((((...]]]]]]])))))))))))[[[[[[[[[[....]].]]].]]]]]....[[[.[[[[[...[[[.....]]]..]]]]]..]]].....	-29.7398	-26.9998
MFE-5		5	5		..[[[.[[[[....]]]].]]]...[[[[[....]]]]]....[[[[[[[[[[.[[(((((]]]]]]]]]]]][[[[[[[[[.........]]].]]]]]].....))))).....[[.[[[[.........]]]].]].....	-29.4395	-25.7095
MFE-6	4				..[[[.[[[[....]]]].]]]...[[[[[....]]]]]....[[[[[[[[[[.[[(((((]]]]]]]]]]]][[[[[[[[[[[....]].]]].]]]]]].....))))).....[[.[[[[.........]]]].]].....	-28.8695	-25.1395
MFE-7			7		..[[[.[[[[....]]]].]]]...[[[[[....]]]]]......[[[[[[[[...(((((((]]]]]]]](((((((((((.........))).)))))))))).))))).....[[.[[[[.........]]]].]].....	-28.2704	-24.6004
MFE-8	7				..[[[.[[[[....]]]].]]][[[[[[[[....]]]]]..]]].[[[[[[[[...(((((((]]]]]]]]((((((((((([[....]].))).)))))))))).))))).....[[.[[[[.........]]]].]].....	-26.2804	-24.2104
MFE-9			10		..[[[.[[[[....]]]].]]]...............[.[[[[[[[[[[[[[[..........]]]]]]]]]]].]]].]...((...(((..(((((((.[[.[[[.[[[[[))))))))))..))..]]]]]..]]]]]...	-26.2247	-23.4147
MFE-10			4		..[[[.[[[[....]]]].]]]...............[.[[[[[[[[[[[[[[..........]]]]]]]]]]].]]].].............(((((((.[[.[[[.[[[[[))))))).........]]]]]..]]]]]...	-26.0803	-22.8203
MFE-11	5				..[[[.[[[[....]]]].]]]...[[[[[....]]]]][[[[[[[[[[[[[[..........]]]]]]]]]]].]]]..[[[[.[[.[[[..(((((((..]]]]].]]]].)))))))[[[.........]]].........	-26.0789	-23.3489
MFE-12	11				..[[[.[[[[....]]]].]]]...[[[[[....]]]]]....[[[[[[[[[[..........]]]]]]]]]][[[[[[[[[..((((((.]]].]]]]]].......[[[[[...[[[.....]]]..]]]]].))))))...	-25.7621	-23.0021
MFE-13			15		..[[[.[[[[....]]]].]]]...............(((((([[[[[[[[[[..........]]]]]]]]]][[[[[[[[[.........]]].]]]]]]...[[)))))).]].[[.[[[[.........]]]].]].....	-25.2277	-22.5677
MFE-14		7, 14			..[[[.[[[[....]]]].]]]....[[..[[[....]]]..]].[[[[[[[[...(((((((]]]]]]]](((((((((((.........))).)))))))))).))))).....[[.[[[[.........]]]].]].....	-25.1204	-22.3404
MFE-15	10				..[[[.[[[[....]]]].]]]...[[[[[....]]]]]....[[[[[[[[[[..........]]]]]]]]]][[[[[[[[[[[....]].]]].]]]]]]..[[..(((([[[[.[[[.....]]].]]]]..)))).]]...	-25.11	-22.36
MFE-16			3		..[[[.[[[[....]]]].]]].............[[[[[[[.[[[.......]]]]]]]]]]........(((((((([[[.........]]].)))))))).[[[.[[[[[...[[.......]]..]]]]]..]]].....	-24.97	-22.12
MFE-17			14		..[[[.[[[[....]]]].]]]...[[[[[....]]]]]......[[[[[[[(((((((((((.]]]]]]](((((((((((.........))).)))))))))).))))...)).)))[[[[.........]]]]........	-24.43	-21.95
MFE-18		s7			..[[[.[[[[....]]]].]]]..[[[[[[[[.....]]]...]]]]]...((((([[[[[[[........[[[[[[[[[[[)))))....]]].]]]]]]]]]].]]]]].....[[.[[[[.........]]]].]].....	-24.3659	-20.3959
MFE-19	3				..[[[.[[[[....]]]].]]][[[[[[[[....]]]]]..]]].[[[[[[[[..........]]]]]]]](((((((([[[[[....]].]]].)))))))).[[[.[[[[[...[[[.....]]]..]]]]]..]]].....	-24.33	-22.55
MFE-20	18				..(((((.[[[[[[[[[.[[[....[[[[[....]]]]]...[[[[[[[[[[[..........]]]]]]]]]]]..]]].)))))...[[[..[[[[[[[.............]]]]]]]]]]..........]]]]]]]]]..	-24.2863	-21.8063
MFE-21			s3		..[[[.[[[[....]]]].]]]...[[[[[....]]]]].......((((.((((([[[[[[[........[[[[[[[[[[.))))).))))]].]]]]]]]]]].]]]]].....[[.[[[[.........]]]].]].....	-24.2095	-20.6695
MFE-22		2, 3, s1			..[[[.[[[[....]]]].]]][[[..[[[[[...[[[[[[[.[[[.......]]]]]]]]]]........(((((((([[[.........]]].))))))))..]]]]]..]]].[[.[[[[.........]]]].]].....	-24.06	-22.51
MFE-23			s14		..[[[.[[[[....]]]].]]]...[[[[[....]]]]]......(((((......[[[[[[[........[[[[[[[[[[[)))))....]]].]]]]]]]]]].]]]]].....[[.[[[[.........]]]].]].....	-24.0454	-20.2454
MFE-24		s3			..[[[.[[[[....]]]].]]].............[[[[[[[.[[[.......]]]]]]]]]]........[[[[[[[[[[(((.((.((..]].]]]]]]]])).))))).....[[.[[[[.........]]]].]].....	-23.7333	-21.0033
MFE-25	[6]				[[.[[[......]]]]].(((((..[[[[[....]]]]]....[[[[[[[[[))))).......]]]]]]]]][[[[[[[[[[[....]].]]].]]]]]]...[[[.[[[[[...[[[.....]]]..]]]]]..]]].....	-23.6048	-19.8048
MFE-26			13		.[[[[....((((([[[.[[[.....[[[[....]]]].[[[[[[[[[[[[[[..........]]]]]]]]]]].]]]....]]].]]]..)))))...]]]].[[[.[[[[[...[[.......]]..]]]]]..]]].....	-23.57	-22.23
MFE-27	[15]				..[[[.[[[[....]]]].]]].[[[[....[[[[..(((((([[[[[[[[[[..........]]]]]]]]]][[[[[[[[[[[....]].]]].]]]]]].....))))))]]]]...[[[[.........]]]]..]]]]..	-23.44	-22.15
MFE-28		s6			..[[[.[[[[....]]]].]]][[[..(((((...((((((((((((((([[[..........]]])))))))).))).[[[.........]]]...))))....)))))..]]].[[.[[[[.........]]]].]].....	-23.38	-21.83
MFE-29		11	11		..[[[.[[[[....]]]].]]].............[[[[[[[.[[[.......]]]]]]]]]]......[[[[[[[[[[[[[..((((((.]]].]]]]]]]]...]][[[[[...[[.......]]..]]]]].))))))...	-23.2984	-21.1084
MFE-30			s6		..[[[.[[[[....]]]].]]].....(((((...((((((((((((((((([..........])))))))))).))).[[[.........]]]...))))....)))))......[[.[[[[.........]]]].]].....	-23.25	-20.32
MFE-31		15			..[[[.[[[[....]]]].]]]........[[.....(((((([[[[[[[[[[..........]]]]]]]]]][[[[[[[[[.........]]].]]]]]].....))))))..]][[.[[[[.........]]]].]].....	-23.12	-21.26
MFE-32		10			..[[[.[[[[....]]]].]]].............[[[[[[[.[[[.......]]]]]]]]]]........[[[[[[[[[[[.........]]].]]]]]]]]....(((([[[[.[[.......]].]]]]..))))......	-23	-20.24
MFE-33	['s3']				..[[[.[[[[....]]]].]]][[[[[[[[....]]]]]..]]]..((((.((((([[[[[[[........[[[[[[[[[[.))))).))))]].]]]]]]]]]].]]]]].....[[.[[[[.........]]]].]].....	-22.9795	-20.8495
MFE-34			17		......[[[...((((...[[[...[[[[[....]]]]]...]]][[[[[[[[..........]]]]]]]].[[[[[[[[[[.........]]].]]]]]]].....))))..]]][[.[[[[.........]]]].]].....	-22.84	-21.82
MFE-35	[13]				.[[[[....((((([[[.[[[....[[[[[....]]]]][[[[[[[[[[[[[[..........]]]]]]]]]]].]]]....]]].]]]..)))))...]]]].[[[.[[[[[...[[[.....]]]..]]]]]..]]].....	-22.78	-21.44
MFE-36	[17]				......[[[[..((((...[[[...[[[[[....]]]]]...]]][[[[[[[[..........]]]]]]]][[[[[[[[[[[[[....]].]]].]]]]]]]]....)))).]]]][[.[[[[.........]]]].]].....	-22.68	-21.66
MFE-37	[12]				..(((([[[[[..[[[[.[[[[[..[[[[[....]]]]]]].[[[[[[[[[[[..........]]]]]]]]]]].))))...]]].]]]]]]]]].........[[[.[[[[[...[[[.....]]]..]]]]]..]]].....	-22.5241	-19.8441
MFE-38		s11			..[[[.[[[[....]]]].]]]........(((([[[.[[[(((.(((((......(((((((........(((((((((([.........])).)))))))))).)))))....)))))..)))...))))...]]].]]]..	-22.4033	-19.7933
MFE-39			12		..(((([[[[....]]]].[[[...[[[[[....]]]]]...]]][[[[[[[[..........]]]]]]]]....))))..[[[[..........]]]].....[[[.[[[[[...[[.......]]..]]]]]..]]].....	-22.18	-19
MFE-40		16			..(((((..((..(((...((((....((......((((((([[[[[[[[.[[[..)))))))...))...)))))))))))))).....]]].]]]]]]]]..[[[.[[[[[...[[.......]]..]]]]]..]]].....	-22.1571	-19.9271
MFE-41	[14]				..[[[.[[[[....]]]].]]][[[[[[[[....]]]]]..]]].((((([[[...[[[[[[[........[[[[[[[[[[[)))))....]]].]]]]]]]]]].]]]]]]]]..[[.[[[[.........]]]].]].....	-21.8393	-19.2893
MFE-42			6		......[[[[....]]]](((((.............[[[[[..[[[[.[[..)))))]]]]]]...]].]]][[[[[[[[[[.........]]].]]]]]]]..[[[.[[[[[...[[.......]]..]]]]]..]]].....	-21.3033	-19.7533
MFE-43			16		..[[[.[[[[....]]]].]]]...[[[[[....]]]]]...((((((((.[[[[[.[[[.[[[[..........]].]].]]]....]]]]].))))))))..[[[.[[[[[...[[.......]]..]]]]]..]]].....	-21.28	-17.9
MFE-44		8			....[[[.((((((((([[[..[[[..[[[[[...[[[[[[[.[[[.......]]]]]]]]]]........[[[[[[[[[[[.........]]].]]]]]]]]..]]]]]..]]].]]]...........]]])))))))))..	-20.5683	-19.6983
MFE-45	[9]				..[[[.[[[[....]]]](((((..[[[[[....]]]]]......[[[[[[[[..........]]]]]]]])))))]]].....[[[[[[[[[..[[[[[[....[[[..........]]]...]]]]]].]]]].]]]]]...	-20.54	-19.18
MFE-46	[16]				..[[[.[[[[....]]]].]]]...[[[[[....]]]]]...((((((((.[[[[[.[[[.[[[.[[[...]]].]]]...]]]....]]]]].))))))))..[[[.[[[[[...[[[.....]]]..]]]]]..]]].....	-20.35	-16.97
MFE-47			s17		..[[[.[[[[....]]]].]]]....[[[[....]]]].[[[[[[[[[[[((((.((((....(((]]]]]]]].]]].....((...(((..(((((((.............))))))))))..))...)))..)))))))).	-20.2618	-16.6818
MFE-48			s16		..((((...(((...((.(((((....((......((((((([[[[[[[[.[[...)))))))...))...))))).))..)))...))))]].]]]]]]]]..[[[.[[[[[...[[.......]]..]]]]]..]]].....	-20.2015	-18.6715
MFE-49		4			..[[[[[[[[....]]]].[[[[[[....]]....[[[[[[[.[[[.......]]]]]]]]]]........]]]]]]]]..............(((((((....[[[.[[[[[))))))).........]]]]]..]]].....	-20.032	-17.242
MFE-50	[8]				...[[[[.((((((((([[[[....[[[[[....]]]]]...[[[[[[[[[[[..........]]]]]]]]]]].[[[[[[[[[....]].]]].]]]]]]]]...]]]][[[[[.[[[.....]]].]]]]])))))))))..	-19.8531	-19.0331
MFE-51			s16		((((((...(((...((.(((((....((......((((((([[[[[[[[......)))))))...))...))))).))..)))...)))).))]]]]]]]]..[[[.[[[[[...[[.......]]..]]]]]..]]].....	-19.6713	-18.2813
MFE-52	['s16']				..((((...(((.(((...((((....((...(((((((((([[[[[[[[.[[...))))))).))).)).)))))))...)))...))))]].]]]]]]]]..[[[.[[[[[...[[[.....]]]..]]]]]..]]].....	-19.6063	-18.0763
MFE-53			8		..[[[...(((((((((..]]]......[[[[.....[[[[[[..[[[[[[[[..........]]]]]]]].[[[[[[[[[[.........]]].]]]]]]]....]]]]]]....[[.......]]..]]]])))))))))..	-19.1243	-17.7643
MFE-54	['s16']				((((((...(((.(((...((((....((...(((((((((([[[[[[[[......))))))).))).)).)))))))...)))...)))).))]]]]]]]]..[[[.[[[[[...[[[.....]]]..]]]]]..]]].....	-19.0761	-17.6861
MFE-55	['s9']				..[[[.[[[[....]]]].]]]..((((((.((((..(((((((((((((.(((((((...((((....[[....]]...)))).)).))))).))))))).....))))))))))[[.[[[[))))))...]]]].]].....	-19.0148	-16.5848
MFE-56		[18]			...[[[[.(((((((((............(((((...]]]](((.(((((......(((((((........(((((((([[[.........]]].)))))))))).)))))....)))))..)))...))))))))))))))..	-19.0091	-18.2091
MFE-57		['s16']			.......((((..(((..(((.((..((.......((((((([[[[[[[[......))))))).......))))..)))..)))......))))]]]]]]]]..[[[.[[[[[...[[.......]]..]]]]]..]]].....	-18.8344	-17.4344
MFE-58			9		..[[[.[[[[....]]]].]]]...............(((((((((((((.(((((((...((((....[[....]]...)))).)).))))).)))))))...[[)))))).]].[[.[[[[.........]]]].]].....	-18.8177	-16.1577
MFE-59		['s18']			..(((((.[[[[[[[[[[[[..[[[..[[[[[...[[[[[[[.[[[.......]]]]]]]]]]........[[[[[[[[.)))))..........]]]]]]]]..]]]]]..]]].]]]]..............]]]]]]]]..	-18.687	-17.077
MFE-60		[17]			..[[[.[[....((((]].]]]........[[...[[[[[[[.[[[.......]]]]]]]]]]........[[[[[[[[[[[.........]]].]]]]]]]]..]])))).....[[.[[[[.........]]]].]].....	-18.0486	-15.5386
MFE-61			18		..(((((...[[[[[[[[[[..[[[..[[[[[.......[[.[[[[[[[[.[[[[[[[.[[[[..........]]]]...)))))]].]]]]].]]]]]]]].]]]]]]]..]]].]]]]..............]]]]]]....	-17.2322	-16.6122
MFE-62			s9		......[[[[....]]]](((((..............[[[[[[[[[[[[[.[[[[[[[...[[[[......)))))....]]]].]].]]]]].]]]]]]].....]]]]]]....[[.[[[[.........]]]].]].....	-17.07	-14.77
MFE-63		['s12']			..[[[[(((((..(((((((..(((..(((((.......((.((((((((.(((((.....((((..........]]]].))))....))))).)))))))).)))))))..))).))))...........))).)))))....	-16.904	-16.654
MFE-64		['s9']			..[[[.[[[[....]]]].]]].....((.((.....(((((((((((((.(((((.(((.((.....[[[[.[[.[[)).)))....))))).))))))).....))))))..)).)).............]].]]]]]]...	-16.5628	-15.0128
MFE-65		['s17']			..[[[.[[[[....]]]].]]].....[[[[[.((((.((((.((..(((([[[[[.[[[.[[[...........]]]...]]]....]]]]](((((((.....]]]]]...)))))))))))........)))))).)))).	-16.3545	-14.0145
MFE-66		[s6]			.[[[[[[[[[....]]]](((((...[[..[[[....]]]..]].]]]]]..)))))[[[[..[.......].[[[[[[[[[.........]]].]]]]]].....]]]]......[[.[[[[.........]]]].]].....	-16.3191	-14.0191
MFE-67		[9]			......[[[[....]]]](((((....[[[[[...[[[[[[[.[[[.......]]]]]]]]]]........)))))[[[[[[.........]]].]]].......]]]]]......[[.[[[[.........]]]].]].....	-15.7941	-12.7041
MFE-68		['s13']			..[[[[[..(((((.[[.[[[[[[[....]]....[[[[[[[.[[[.......]]]]]]]]]]........]]]]].]].]]]]]......)))))[[[........]]]......[[.[[[[.........]]]].]].....	-15.6742	-12.9342
MFE-69		['s16']			...[[[[((((..(((..(((.((..((.......((((([[.[[[.......]]]]]))))).......))))..)))..)))......))))............]]]]......[[.[[[[.........]]]].]].....	-15.65	-13.7
MFE-70		[16]			..[[[.[[[[....]]]].]]][[[..[[[[[.......[[.((((((((.......[[[[[[........]]].]]].[[[.........]]])))))))).]]]]]]]..]]].[[.[[[[.........]]]].]].....	-15.64	-14.09
MFE-71			s12		..[[[[(((((((...((((..(((..(((((.......((.((((((((.(((((((...((((....[[....]]...)))).)).))))).)))))))).)))))))..))).)))).....)))...]]]].))))....	-15.2447	-14.6447
MFE-72		[13]			...[[[[.........((.((.((...(((((((...]]]](((.(((((......(((((((........((((((([[[[.........]]].]))))))))).)))))....)))))..)))...))))..))))))).))	-13.0777	-12.7277

## Sheet: clusters
Initial Stems				Secondary Structure	Free Energy
Huston	Yang	Manfred (vitro)		CAUGCUUCAGUCAGCUGAUGCACAAUCGUUUUUAAACGGGUUUGCGGUGUAAGUGCAGCCCGUCUUACACCGUGCGGCACAGGCACUAGUACUGAUGUCGUAUACAGGGCUUUUGACAUCUACAAUGAUAAAGUAGCUGGUUUU
C1				..[[[.[[[[....]]]].]]].............(((((((.[[[[[[[[[[...)))))))]]]]]]]]]][[[[[[[[[.........]]].]]]]]]...[[[.[[[[[...[[.......]]..]]]]]..]]].....
		1, 2		..[[[.[[[[....]]]].]]].............(((((((.[[[[[[[[[[...)))))))]]]]]]]]]][[[[[[[[[.........]]].]]]]]]...[[[.[[[[[...[[.......]]..]]]]]..]]].....	-30.9325
	1	s1		..[[[.[[[[....]]]].]]].............[[[[[[[(((((((((((...]]]]]]])))))))))))[[[[[[[[.........]]].]]]]]....[[[.[[[[[...[[.......]]..]]]]]..]]].....	-30.6498
2				..[[[.[[[[....]]]].]]].............[[[[[[.[[[((((((((.]]]]]]]]]))))))))[[[[[[[[[[[[[....]].]]].]]]]]]]].[[[.[[[[[...[[[.....]]]..]]]]]..]]].....	-30.0435
1, s2				..[[[.[[[[....]]]].]]].............(((((((.[[[[[[[[[[...)))))))]]]]]]]]]][[[[[[[[[[[....]].]]].]]]]]]...[[[.[[[[[...[[[.....]]]..]]]]]..]]].....	-30.0225
s1, s2				..[[[.[[[[....]]]].]]].............[[[[[[[(((((((((((...]]]]]]])))))))))))[[[[[[[[[[....]].]]].]]]]]....[[[.[[[[[...[[[.....]]]..]]]]]..]]].....	-29.7398
C2				..[[[.[[[[....]]]].]]]...[[[[[....]]]]]....[[[[[[[[[[.[[(((((]]]]]]]]]]]][[[[[[[[[.........]]].]]]]]].....))))).....[[.[[[[.........]]]].]].....
	5	5		..[[[.[[[[....]]]].]]]...[[[[[....]]]]]....[[[[[[[[[[.[[(((((]]]]]]]]]]]][[[[[[[[[.........]]].]]]]]].....))))).....[[.[[[[.........]]]].]].....	-29.4395
4				..[[[.[[[[....]]]].]]]...[[[[[....]]]]]....[[[[[[[[[[.[[(((((]]]]]]]]]]]][[[[[[[[[[[....]].]]].]]]]]].....))))).....[[.[[[[.........]]]].]].....	-28.8695
		7		..[[[.[[[[....]]]].]]]...[[[[[....]]]]]......[[[[[[[[...(((((((]]]]]]]](((((((((((.........))).)))))))))).))))).....[[.[[[[.........]]]].]].....	-28.2704
7				..[[[.[[[[....]]]].]]][[[[[[[[....]]]]]..]]].[[[[[[[[...(((((((]]]]]]]]((((((((((([[....]].))).)))))))))).))))).....[[.[[[[.........]]]].]].....	-26.2804
		10		..[[[.[[[[....]]]].]]]...............[.[[[[[[[[[[[[[[..........]]]]]]]]]]].]]].]...((...(((..(((((((.[[.[[[.[[[[[))))))))))..))..]]]]]..]]]]]...	-26.2247
		4		..[[[.[[[[....]]]].]]]...............[.[[[[[[[[[[[[[[..........]]]]]]]]]]].]]].].............(((((((.[[.[[[.[[[[[))))))).........]]]]]..]]]]]...	-26.0803
5				..[[[.[[[[....]]]].]]]...[[[[[....]]]]][[[[[[[[[[[[[[..........]]]]]]]]]]].]]]..[[[[.[[.[[[..(((((((..]]]]].]]]].)))))))[[[.........]]].........	-26.0789
11				..[[[.[[[[....]]]].]]]...[[[[[....]]]]]....[[[[[[[[[[..........]]]]]]]]]][[[[[[[[[..((((((.]]].]]]]]].......[[[[[...[[[.....]]]..]]]]].))))))...	-25.7621
		15		..[[[.[[[[....]]]].]]]...............(((((([[[[[[[[[[..........]]]]]]]]]][[[[[[[[[.........]]].]]]]]]...[[)))))).]].[[.[[[[.........]]]].]].....	-25.2277
	7, 14			..[[[.[[[[....]]]].]]]....[[..[[[....]]]..]].[[[[[[[[...(((((((]]]]]]]](((((((((((.........))).)))))))))).))))).....[[.[[[[.........]]]].]].....	-25.1204

## Sheet: hotspots116
Initial Stem ID	Secondary Structure	Free Energy	sans Dangles
	UUUUUAAACGGGUUUGCGGUGUAAGUGCAGCCCGUCUUACACCGUGCGGCACAGGCACUAGUACUGAUGUCGUAUACAGGGCUUUUGACAUCUACAAUGAUAAAGUAGCUGGUUUU
1	..............(((((((((((..........)))))))))))......................................................................	-11.48	-10.5
2	.......(((((((..............))))))).................................................................................	-6.1	-5.36
3	...........................................((((((((................)))))))).........................................	-4.67	-4.35
4	.................................................................(((((((.............)))))))........................	-4.22	-3.31
5	............................(((((.............................................))))).................................	-4.22	-3.7
6	...........................................((((.......))))..........................................................	-3.47	-2.42
7	.......................(((((..........................))))).........................................................	-2.74	-2.1
8	........................((((....................))))................................................................	-2.53	-1.34
9	...............................((((..........))))...................................................................	-2.35	-1.81
10	...............((((............)))).................................................................................	-2.26	-2.07
11	.......((((..............................)))).......................................................................	-2.12	-1.12
12	...............................................................................((((.......................))))......	-1.66	-0.8
13	........................................................((((((.............................................))))))...	-1.44	-0.92
14	.......................(((((................................)))))...................................................	-1.36	-0.36
15	...........................((((............................................................................)))).....	-1.34	-0.39
16	.............................................................................((((((...........................))))))	-0.78	-0.71
17	.................(((((................................))))).........................................................	-0.66	-0.34
18	.........((((((...............................................................))))))................................	-0.46	-0.35
19	..............((((((((............................................))))))))..........................................	-0.46	-0.04

## Sheet: yang116
Initial Stems	Secondary Structure	Free Energy	sans Dangles
	UUUUUAAACGGGUUUGCGGUGUAAGUGCAGCCCGUCUUACACCGUGCGGCACAGGCACUAGUACUGAUGUCGUAUACAGGGCUUUUGACAUCUACAAUGAUAAAGUAGCUGGUUUU
[9]	.......[[[[[[[.((((((((((...]]]]]]]))))))))))[[[[[[[[[.........]]].]]]]]]...[[[.[[[[[...[[.......]]..]]]]]..]]].....	-25.4625	-23.7825
[1, 2]	.......(((((((.[[[[[[[[[[...)))))))]]]]]]]]]][[[[[[[[[.........]]].]]]]]]...[[[.[[[[[...[[.......]]..]]]]]..]]].....	-25.4625	-23.7825
['s1']	.......[[[[[[[(((((((((((...]]]]]]])))))))))))[[[[[[[[.........]]].]]]]]....[[[.[[[[[...[[.......]]..]]]]]..]]].....	-25.1798	-23.2798
[8]	.......[[[[[[[((((((((......]]]]]]]...))))))))[[[[[[[[.........]]].]]]]]....[[[.[[[[[...[[.......]]..]]]]]..]]].....	-22.552	-20.232
[5]	.......[[[[[[[.[[[.......]]]]]]]]]]........[[[[.......]]]].......(((((((....[[[.[[[[[))))))).........]]]]]..]]].....	-20.772	-17.032
[4]	.[[[.....]]]...[[[[[[[[[[.[[(((((]]]]]]]]]]]][[[[[[[[[.........]]].]]]]]].....))))).....[[.[[[[.........]]]].]].....	-20.5495	-18.5195
['s6']	.......[[[[[[[.[[[.......]]]]]]]]]]........(((([[[[[[[)))).....]]].]]]].....[[[.[[[[[...[[.......]]..]]]]]..]]].....	-19.7406	-15.9306
[7, 17]	.[[[.....]]].....[[[[[[[[...(((((((]]]]]]]](((((((((((.........))).)))))))))).))))).....[[.[[[[.........]]]].]].....	-19.3804	-17.4104
[14]	.[[[.....]]].....[[[[[[[[...(((((((]]]]]]]](((((((([[[.........]]].)))))))))).))))).....[[.[[[[.........]]]].]].....	-19.3804	-17.4104
['s3']	.......[[[[[[[.[[[.......]]]]]]]]]]........[[[[[[[[[[(((.((.((..]].]]]]]]]])).))))).....[[.[[[[.........]]]].]].....	-18.2633	-16.3733
['s13']	.......[[[[[[[.[[[.......]]]]]]]]]]......[[[[[[[[[[[[[..((((((.]]].]]]]]]]]...]][[[[[...[[.......]]..]]]]].))))))...	-17.8284	-16.4784
[19]	..[[.....(((((([[[[[[[[[[..........]]]]]]]]]][[[[[[[[[.........]]].]]]]]].....))))))..]][[.[[[[.........]]]].]].....	-17.65	-16.63
[12]	.......[[[[[[[.[[[.......]]]]]]]]]]........[[[[[[[[[[[.........]]].]]]]]]]]....(((([[[[.[[.......]].]]]]..))))......	-17.53	-15.61
['s10']	.......[[[[[[..[[[[(((..((((.((]]]]...]].]]]])).))))..)))...[[.[[[..........]]].]]......[[.[[[[.........]]]].]].....	-17.0593	-13.8193
['s13']	..(((([[[.[[[(((.(((((......(((((((........(((((((((([.........])).)))))))))).)))))....)))))..)))...))))...]]].]]]..	-16.9333	-15.1633
[13]	.((((([[[.[[[(((.(((((......(((((((........(((((((((((.........))).)))))))))).)))))....)))))..)))...)))))..]]].]]]..	-16.3501	-15.3301
[16]	.......[[[[[[[.[[[.......]]]]]]]]]]........[[[[[[[[[[[.........]]].]]]]]]]]..((((((........[[[[.........]]]]..))))))	-16.34	-15.21
[6]	[[[[...[[[[[[[.[[[.......]]]]]]]]]]........[[[[(((((((.........))).))))]]]]..]]]].......[[.[[[[.........]]]].]].....	-16.21	-14.3
[3]	[[[[...[[[[[[[.[[[.......]]]]]]]]]]........(((((((([[[.........]]].))))))))..]]]].......[[.[[[[.........]]]].]].....	-16.21	-14.3
[15]	.[[[.....]]]...[[[[[[[[[[..((((....]]]]]]]]]][[[[[[[[[.........]]].]]]]]].......[[[[[...[[.......]]..]]]]].)))).....	-15.5451	-14.0551
['s16']	.......[[[[[[[.[[[.......]]]]]]]]]]............(((((.....(.......(((((((.....[[[[[[..)))))))......).....)).)))]]]]]]	-15.1113	-14.3013
[11]	[[[[...(((([[..[[[[.[[.......]]]]]]...]].))))[[[[[[[[[.........]]].]]]]]]....]]]].......[[.[[[[.........]]]].]].....	-14.15	-12.24
[10]	..[[.....[[[[[[((((.[[.......]]))))........[[[[[[[[[[[.........]]].]]]]]]]]...]]]]]]..]][[.[[[[.........]]]].]].....	-11.59	-10.57
['s18']	.[[[.....]]]..[[[[[[[[.[[[.((((....(((......((.((..(((((.((.((]]].]]]]]]]].)).)))))..))....)).))......)))..)))).....	-11.2688	-10.0288
['s18']	.[[[.....]]]..[[[[[[[[((...((((....(((......((.((......((..(((.(((]]]]]]]]..))).)))..))....)).))......)))..))))...))	-9.9639	-9.3239
[18]	..[[.....[[[[[((((((((.......[[[[[[........]]].]]].[[[.........]]])))))))).....]]]]]..]][[.[[[[.........]]]].]].....	-6.73	-5.71

## Sheet: huston116
Initial Stems	Secondary Structure	Free Energy	sans Dangles
	UUUUUAAACGGGUUUGCGGUGUAAGUGCAGCCCGUCUUACACCGUGCGGCACAGGCACUAGUACUGAUGUCGUAUACAGGGCUUUUGACAUCUACAAUGAUAAAGUAGCUGGUUUU
[2]	.......[[[[[[.[[[((((((((.]]]]]]]]]))))))))[[[[[[[[[[[[[....]].]]].]]]]]]]].[[[.[[[[[...[[[.....]]]..]]]]]..]]].....	-24.5735	-22.9835
['s2'], 1	.......(((((((.[[[[[[[[[[...)))))))]]]]]]]]]][[[[[[[[[[[....]].]]].]]]]]]...[[[.[[[[[...[[[.....]]]..]]]]]..]]].....	-24.5525	-22.8725
[9]	.......[[[[[[[.((((((((((...]]]]]]]))))))))))[[[[[[[[[[[....]].]]].]]]]]]...[[[.[[[[[...[[[.....]]]..]]]]]..]]].....	-24.5525	-22.8725
['s2'], 1	.......[[[[[[[(((((((((((...]]]]]]])))))))))))[[[[[[[[[[....]].]]].]]]]]....[[[.[[[[[...[[[.....]]]..]]]]]..]]].....	-24.2698	-22.3698
[8]	.......[[[[[[[((((((((((....]]]]]]].))))))))))[[[[[[[[[[....]].]]].]]]]]....[[[.[[[[[...[[[.....]]]..]]]]]..]]].....	-22.7792	-20.8792
[4]	[[[......]]]...[[[[[[[[[[.[[(((((]]]]]]]]]]]][[[[[[[[[[[....]].]]].]]]]]].....))))).....[[.[[[[.........]]]].]].....	-20.2295	-18.3095
[5]	...........[[[[[[[[[[[[[[..........]]]]]]]]]]].]]]..[[[[.[[.[[[..(((((((..]]]]].]]]].)))))))[[[.........]]].........	-20.1089	-18.0889
[16]	.........[.[[[[[[[[[[[[[[..........]]]]]]]]]]].]]].].[[[[[[.[[[..[[[[[[[.....((((((..]]]]]]]]]]........]]].]]]))))))	-19.5674	-18.4374
[7]	....[[[[....]]]].[[[[[[[[...(((((((]]]]]]]]((((((((((([[....]].))).)))))))))).))))).....[[.[[[[.........]]]].]].....	-19.1004	-16.5604
[14]	....[[[[....]]]].[[[[[[[[...(((((((]]]]]]]](((((((([[[[[....]].]]].)))))))))).))))).....[[.[[[[.........]]]].]].....	-19.1004	-16.5604
['s6']	....[[[[[[[[[.[[[[.......]]]]]]]]]].]]]....(((([[[[[[[)))).....]]].]]]].....[[[.[[[[[...[[[.....]]]..]]]]]..]]].....	-18.8106	-14.9706
[6]	...[[[[..[[[[[[[[[[[[[[[[..........]]]]]]]]]][[((((((([[....]].))).))))]].....]]]]]]]]]][[.[[[[.........]]]].]].....	-18.6	-17.58
[19]	...[[[[..(((((([[[[[[[[[[..........]]]]]]]]]][[[[[[[[[[[....]].]]].]]]]]].....))))))]]]][[.[[[[.........]]]].]].....	-18.6	-17.58
['s16']	[[[......]]]..[[[[[[[[[[[..........]]]]]]]]]]].(((((...((...(((..(((((((.....[[[[[[..))))))))))..)).....)).)))]]]]]]	-18.2589	-17.0989
[3]	...[[[[..[[[[[[..[[[[[[[[..........]]]]]]]](((((((([[[[[....]].]]].))))))))...]]]]]]]]]][[.[[[[.........]]]].]].....	-18.09	-17.07
[12]	.....[[[[......[[[[[[[[[[..........]]]]]]]]]][[[[[[[[[[[....]].]]].]]]]]]......(((([[[[.[[[.....]]].]]]]..)))).]]]].	-17.93	-17.42
[11]	.......[[[[[[.((((((((.(((((.(((.((((.]].]]]]..)).)).)))....))))).))))))))..[[[.[[[[[...[[[.....]]]..]]]]]..]]].....	-17.3088	-14.9188
[13]	....[[[[[[[[[.[[[[.......]]]]]]]]]].]]]..[[[[[[[[[[[[[..((((((.]]].]]]]]]]]...]][[[[[...[[[.....]]]..]]]]].))))))...	-16.8984	-15.5184
['s10']	.......[[[[[[..[[[[(((..((((.((]]]]...]].]]]])).))))..)))[[[[[[[[..[[[[[[....[[[..........]]]...]]]]]].]]]].]]]]....	-16.7393	-15.8793
['s10']	....[[[[....]]]].......((((([[[[[[[........[[[[[[[[[[[)))))....]]].]]]]]]]]]].]]]]].....[[.[[[[.........]]]].]].....	-16.6459	-13.5359
['s11']	.......(((([[..[[[[[[[....]]]..]]]]...]].))))[[[[[[[[[[[....]].]]].]]]]]]...[[[.[[[[[...[[[.....]]]..]]]]]..]]].....	-15.65	-13.97
['s13']	.(((((..((...(((.((((((((...(((((((........(((((((((((..[[[[[[.))).)))))))))).)))))))).)))))..))))).)))))..]]]]]]...	-15.5499	-14.8099
[10]	[[[......]]]...(((([[[[[[......))))]]]]]]..[[[[[[[[[[[[[....]].]]].]]]]]]]].[[[.[[[[[...[[[.....]]]..]]]]]..]]].....	-15.2412	-13.1612
[17]	....[[[[....]]]].((((([[[...[[[[[[[........[[[[[[[[[[[)))))....]]].]]]]]]]]]].]]]]]]]]..[[.[[[[.........]]]].]].....	-14.6593	-11.6393
[15]	[[[......]]]...[[[[[[[[[[[[((((.]].]]]]]]]]]][[[[[[[[[[[....]].]]].]]]]]].......[[[[[...[[[.....]]]..]]]]].)))).....	-14.5888	-13.2088
[18]	.....[[[[..[[.((((((((.[[[[[.[[[.[[[.[[[...]]].]]]...]]]....]]]]].)))))))).]]..[[[[[[[[.[[[.....]]].]]]]..]]]].]]]].	-12.89	-12.38
['s18']	...........[[.[[[[[[[[.[[[[((((....(((.((..(((.((((.((((.((..]]]].]]]]]]]].]])).)))).))...)))))..))...)))..)))).....	-12.7975	-11.7175

## Sheet: manfred116
Initial Stems	Secondary Structure	Free Energy	sans Dangles
	UUUUUAAACGGGUUUGCGGUGUAAGUGCAGCCCGUCUUACACCGUGCGGCACAGGCACUAGUACUGAUGUCGUAUACAGGGCUUUUGACAUCUACAAUGAUAAAGUAGCUGGUUUU
['s2']	.......(((((((.[[[[[[[[[[...)))))))]]]]]]]]]][[[[[[[[[.........]]].]]]]]]...[[[.[[[[[...[[.......]]..]]]]]..]]].....	-25.4625	-23.7825
[2]	........[[[[[.[[[((((((((.]]]]]]]].))))))))[[[[[[[[[[[.........]]].]]]]]]]].[[[.[[[[[...[[.......]]..]]]]]..]]].....	-24.5187	-23.1587
[1]	........((((((.[[[[[[[[[[...)))))).]]]]]]]]]][[[[[[[[[.........]]].]]]]]]...[[[.[[[[[...[[.......]]..]]]]]..]]].....	-24.4977	-23.0477
[9]	........[[[[[[.((((((((((...]]]]]].))))))))))[[[[[[[[[.........]]].]]]]]]...[[[.[[[[[...[[.......]]..]]]]]..]]].....	-24.4977	-23.0477
['s1']	........[[[[[[(((((((((((...]]]]]].)))))))))))[[[[[[[[.........]]].]]]]]....[[[.[[[[[...[[.......]]..]]]]]..]]].....	-24.215	-22.545
[8]	........[[[[[[((((((((......]]]]]]....))))))))[[[[[[[[.........]]].]]]]]....[[[.[[[[[...[[.......]]..]]]]]..]]].....	-21.7072	-19.4972
[5]	[[[......]]]...[[[[[[[[[[.[[(((((]]]]]]]]]]]][[[[[[[[[.........]]].]]]]]].....))))).....[[.[[[[.........]]]].]].....	-20.7995	-18.8795
[18]	.........(((((([[[[[[[[[[..........]]]]]]]]]].[[[[[[[[.........]]].]]]]]......))))))....[[.[[[[.........]]]].]].....	-20.27	-19.12
[14]	[[[......]]].....[[[[[[[[...(((((((]]]]]]]](((((((([[[.........]]].)))))))))).))))).....[[.[[[[.........]]]].]].....	-19.6304	-17.7704
[7, 17	[[[......]]].....[[[[[[[[...(((((((]]]]]]]](((((((((((.........))).)))))))))).))))).....[[.[[[[.........]]]].]].....	-19.6304	-17.7704
['s6']	........[[[[[[.[[[.......]]]]]]]]].........(((([[[[[[[)))).....]]].]]]].....[[[.[[[[[...[[.......]]..]]]]]..]]].....	-18.8106	-15.1106
[16]	.........[[[[[[[[[[[[[[[[..........]]]]]]]]]]..(((((.....(.......(((((((......]]]]]].)))))))......).....)).)))......	-18.6042	-16.8842
[6]	........[[[[[[.[[[.......]]]]]]]]].........[[[[(((((((.........))).))))]]]].[[[.[[[[[...[[.......]]..]]]]]..]]].....	-18.57	-16.67
[3]	........[[[[[[.[[[.......]]]]]]]]].........(((((((([[[.........]]].)))))))).[[[.[[[[[...[[.......]]..]]]]]..]]].....	-18.57	-16.67
['s3']	........[[[[[[.[[[.......]]]]]]]]].........[[[[[[[[[[(((.((.((..]].]]]]]]]])))).))).....[[.[[[[.........]]]].]].....	-17.3493	-15.5693
[13]	........[[[[[[.[[[.......]]]]]]]]].......[[[[[[[[[[[[[..((((((.]]].]]]]]]]]...]][[[[[...[[.......]]..]]]]].))))))...	-16.8984	-15.6584
['s12']	.........[[[[[.[[[.......]]]]]]]][[[[....[[....]]...]]]].........(((((((....[[[.[[[[[))))))).........]]]]]..]]].....	-16.852	-13.842
[10]	.........[[[[..((((.[[.......]]))))...]].]].[[[[[[[[[[.........]]].]]]]]]]..[[[.[[[[[...[[.......]]..]]]]]..]]].....	-16.07	-13.51
[11]	..........[[[.((((((((.(((((.(((.((((...]]]....)).)).)))....))))).))))))))..[[[.[[[[[...[[.......]]..]]]]]..]]].....	-16.0697	-13.5697
['s10']	.........[[[[..[[[[.[[..((((.]]]]]]...]].]].....)))).[[[[..........]]]].....[[[.[[[[[...[[.......]]..]]]]]..]]].....	-15.9644	-11.5844
['s15']	[[[......]]]...[[[[[[[[[[..((((....]]]]]]]]]][[[[[[[[[.........]]].]]]]]].......[[[[[...[[.......]]..]]]]].)))).....	-15.7951	-14.4151
[12]	........[[[[[[.[[[.......]]]]]]]]].........[[[[[[[[[[[.........]]].]]]]]]]]....(((([[[................]]].))))......	-15.54	-13.73
['s11']	.......(((([[.[[[[[[[[.[[[[[.[[[.[[[[....))))..]].]].]]]....]]]]].]]]]]]]].]]..[[[[[[[................]]].]]]]......	-15.4375	-12.7075
['s10']	.........[[[[..[[[[(((..((((.((]]]]...]].]]..)).))))..)))...................[[[.[[[[[...[[.......]]..]]]]]..]]].....	-15.3417	-12.4317
[15]	.........(((((((((((((.((([[.[[[.[[[...........]]]...]]]....]]))).))))))).....))))))....[[.[[[[.........]]]].]].....	-13.92	-12.77
['s19']	...........[[.[[[[[[[[.[[[.((((....(((......((.((..(((((.((...]]].]]]]]]]].]])).)))..))....)).))......)))..)))).....	-13.8418	-12.7618
[19]	...........[[.((((((((.[[[[[.[[[.[[[...........]]]...]]]....]]]]].)))))))).]]..[[[[[[[................]]].]]]]......	-12.7	-10.84
['s19']	[[[......]]]..[[[[[[[[.....((((....(((......((.((......((..(((.(((]]]]]]]]..))).)))..))....)).))......)))..)))).....	-11.6496	-10.1696
['s19']	[[[......]]]..[[[[[[[[.[[[.((((....(((......((.((..(((((.((.((]]].]]]]]]]].)))).)))..))....)).))......)))..)))).....	-11.5348	-10.4048

[truncated: 5 more sheets: combined116, hotspots105, yang105, hotspots104, yang104]
