# Supplementary material for: Tying the knot: Unraveling the intricacies of the coronavirus frameshift pseudoknot
Source: PLoS Comput Biol. 2024 May 7;20(5):e1011787. doi: 10.1371/journal.pcbi.1011787 (PMC11108256; doi:10.1371/journal.pcbi.1011787)
Supplement: S1 File — (ZIP) [file pcbi.1011787.s001.zip › TyingTheKnot-main/fse222.xlsx]

## Sheet: hotspots
Initial Stem ID	Free Energy	sans Dangles	Secondary Structure	Free Energy	sans Dangles
			UACACUUAAAAACACAGUCUGUACCGUCUGCGGUAUGUGGAAAGGUUAUGGCUGUAGUUGUGAUCAACUCCGCGAACCCAUGCUUCAGUCAGCUGAUGCACAAUCGUUUUUAAACGGGUUUGCGGUGUAAGUGCAGCCCGUCUUACACCGUGCGGCACAGGCACUAGUACUGAUGUCGUAUACAGGGCUUUUGACAUCUACAAUGAUAAAGUAGCUGGUUUU
1	-11.48	-10.5	........................................................................................................................(((((((((((..........)))))))))))......................................................................
2	-10.08	-9.53	.....................................................................((((((((((....................................)))))))))).................................................................................................
3	-6.1	-5.36	.................................................................................................................(((((((..............))))))).................................................................................
4	-5.15	-3.96	...........................................(((((((((....))))))))).............................................................................................................................................................
5	-4.67	-4.35	.....................................................................................................................................................((((((((................)))))))).........................................
6	-4.41	-3.37	................................................((((((...............................))))))...................................................................................................................................
7	-4.41	-4.29	...................(((((((....))))))).........................................................................................................................................................................................
8	-4.22	-3.31	...........................................................................................................................................................................(((((((.............)))))))........................
9	-4.22	-3.7	......................................................................................................................................(((((.............................................))))).................................
10	-4.12	-3.83	.................................................(((((((...........................................................................)))))))....................................................................................
11	-3.94	-3.62	................................................((((((...................................))))))...............................................................................................................................
12	-3.41	-2.37	................................................................................................(((((.............................))))).......................................................................................
13	-3.12	-2.57	...........................(((((((................))))))).....................................................................................................................................................................
14	-3	-2.61	.............((((((..............................)))))).......................................................................................................................................................................
15	-2.74	-2.1	.................................................................................................................................(((((..........................))))).........................................................
16	-1.98	-1.46	......................................................................................(((((((((....................................................................................................................)))))))))..
17	-1.87	-0.68	................((((((......................................................................................................................................))))))............................................................
18	-1.5	-0.62	............................((((((................................................................................................................))))))......................................................................
19	-1.21	-0.89	((((((.....................................................................................................................)))))).............................................................................................
20	-1.05	-0.73	...................((((((((..............................................................................................)))))))).............................................................................................

## Sheet: huston
Initial Stem ID	Free Energy	sans Dangles	Secondary Structure
			UACACUUAAAAACACAGUCUGUACCGUCUGCGGUAUGUGGAAAGGUUAUGGCUGUAGUUGUGAUCAACUCCGCGAACCCAUGCUUCAGUCAGCUGAUGCACAAUCGUUUUUAAACGGGUUUGCGGUGUAAGUGCAGCCCGUCUUACACCGUGCGGCACAGGCACUAGUACUGAUGUCGUAUACAGGGCUUUUGACAUCUACAAUGAUAAAGUAGCUGGUUUU
[3]	-45.5835	-44.3135	.....[[[[[[[[.[[[.[......].]]].[[[.[[[[[[..[[[[[[[[[....]]]]]]]]]...]]]]]].]]]..[[[.[[[[....]]]].]]].....]]]]]]]][[[[[[.[[[((((((((.]]]]]]]]]))))))))[[[[[[[[[[[[[....]].]]].]]]]]]]].[[[.[[[[[...[[[.....]]]..]]]]]..]]].....
[1, 's3']	-45.5625	-44.2025	.....[[[[[[[[.[[[.[......].]]].[[[.[[[[[[..[[[[[[[[[....]]]]]]]]]...]]]]]].]]]..[[[.[[[[....]]]].]]].....]]]]]]]](((((((.[[[[[[[[[[...)))))))]]]]]]]]]][[[[[[[[[[[....]].]]].]]]]]]...[[[.[[[[[...[[[.....]]]..]]]]]..]]].....
[8]	-45.4503	-42.9003	................[[[[[[.[[[[..[[[[..[[[...[[[[[...[[[[[[[[[[[....]]]]][[[[[[[[[[.[[[.[[[[....]]]].]]].....[[[....]]]]]]]]]]]]].......]]]]]].]]]]]]]]]]]]]]]].]]]]]].........(((((((.[[.[[[.[[[[[))))))).........]]]]]..]]]]]...
[s1, 's3']	-45.2798	-43.6998	.....[[[[[[[[.[[[.[......].]]].[[[.[[[[[[..[[[[[[[[[....]]]]]]]]]...]]]]]].]]]..[[[.[[[[....]]]].]]].....]]]]]]]][[[[[[[(((((((((((...]]]]]]])))))))))))[[[[[[[[[[....]].]]].]]]]]....[[[.[[[[[...[[[.....]]]..]]]]]..]]].....
[9]	-44.8694	-42.3794	.............[[[[[[...[[[.[[[[[[...]]]]]]..]]]...]]]]]][[[[[....]]]]]..[[[[[[[[.[[[.[[[[....]]]].]]].....[[[....]]]]]]]]]]][[[[[[[[.[[(((((]]]]]]]]]][[[[[[[[[[[[[....]].]]].]]]]]]]]...))))).....[[.[[[[.........]]]].]].....
[15]	-44.7359	-42.9259	[[[[[........[[[[[[...[[[.[[[[[[...]]]]]]..]]]...]]]]]][[[[[....]]]]].[[[[[[[[[.[[[.[[[[....]]]].]]].....[[[....]]]]]]]]]]]]]]]]]((((([[[[[[[........[[[[[[[[[[[)))))....]]].]]]]]]]]]].]]]]].....[[.[[[[.........]]]].]].....
[14,7,5]	-44.3	-42.35	..[[[[[[.....((((((...[[[.[[[[[[...]]]]]]..]]]...))))))[[[[[....]]]]][[[[[[[[[[.[[[.[[[[....]]]].]]].....[[[....]]]]]]]]]]]]]..]]]]]].[[[[[[[........[[[[[[[[[[[[[....]].]]].]]]]]]]]]].]]]]].....[[.[[[[.........]]]].]].....
[2]	-42.7401	-39.7501	.....[[[[[[[[[[[[[[...[[[.[[[[[[...]]]]]]..]]]...]]]]]][[[[[....]]]]]((((((((((.[[[.[[[[....]]]].]]].....]]]]]]]]..))))))))))[[[[[[..........]]]]]]..[[[[[[[[[[[[[....]].]]].]]]]]]]].[[[.[[[[[...[[[.....]]]..]]]]]..]]].....
['s5']	-42.5095	-40.5295	.............[[[[[[...[[[.[[[[[[...]]]]]]..]]]...]]]]]][[[[[....]]]]].[[[[[[[[[.[[[.[[[[....]]]].]]].....[[[....]]]]]]]]]]]]((((.((((([[[[[[[........[[[[[[[[[[.))))).))))]].]]]]]]]]]].]]]]].....[[.[[[[.........]]]].]].....
[19]	-41.8638	-39.5338	(((((([[[[[[[.[[[.[......].]]].[[[.[[[[[[..[[[[[[[[[....]]]]]]]]]...]]]]]].]]]..[[[.[[[[....]]]].]]].....]]]]]]].[[[[[[.[[[))))))...]]]]]]]]]........[[[[[[[[[[[[[....]].]]].]]]]]]]].[[[.[[[[[...[[[.....]]]..]]]]]..]]].....
[17]	-41.69	-41.37	........[[[[[...((((((.[[[[..[[[[..[[[...[[[[[...[[[[[[[[[[[....]]]]][[[[[[[[[[.[[[.[[[[....]]]].]]].....[[[....]]]]]]]]]]]]].......]]]]]].]]]]]]]]]]]]]]]].))))))....[[[[.......]]]].[[[.[[[[[...[[[.....]]]..]]]]]..]]]]]]]]
[18]	-41.02	-40.7	........[[[[[...[[[[[[.[[[..((((((..[[...[[[[[...[[[[[[[[[[[....]]]]][[[[[[[[[[.[[[.[[[[....]]]].]]].....[[[....]]]]]]]]]]]]].......]]]]]].]]]]]]]))))))]]].]]]]]]....[[[[.......]]]].[[[.[[[[[...[[[.....]]]..]]]]]..]]]]]]]]
[10]	-39.93	-39.61	........[[[[[.[[[[[[[[[[[[....]]]]].[[[..[[[[[...((((((([[[[....]]]].[[[[[[[[[[.[[[.[[[[....]]]].]]].....[[[....]]]]]]]]]]]]]......))))))).]]]]].]]].[[[[[[[[[[[[[....]].]]].]]]]]]]].]]].[[[[[...[[[.....]]]..]]]]].]]]]]]]]]
[4]	-39.44	-39.12	........[[[[[.[[[[.[[[[[[[....]]]]]]].[[[..(((((((((....)))))))))...]]][[[[[[[[.[[[.[[[[....]]]].]]].....[[[....]]]]]]]]]]][[[[[[[[..........]]]]]]]][[[[[[[[[[[[[....]].]]].]]]]]]]].....[[[[[...[[[.....]]]..]]]]].]]]]]]]]]
[13]	-39.29	-38.97	........[[[[[.[[[[[[[[[[[[....]]]...[((((..((((([[[[....]]]])))))...))))][[[[[[.[[[.[[[[....]]]].]]].....[[[....]]]]]]]]][[[[[[[[[[..........]]]]]]]]]][[[[[[[[[[[....]].]]].]]]]]].]]]]].[[[[[...[[[.....]]]..]]]]].]]]]]]]]]
['s13']	-39.07	-38.75	........[[[[[.[[[[[[[[[[[[....]]]..((((((..((((((([[....]])))))))...))))))[[[[[.[[[.[[[[....]]]].]]].....[[[....]]]]]]]].[[[[[[[[[[..........]]]]]]]]]][[[[[[[[[[[....]].]]].]]]]]].]]]]].[[[[[...[[[.....]]]..]]]]].]]]]]]]]]
[6]	-38.35	-38.03	........[[[[[.[[[[[[[[[[[[[..[[[[[.[[[[....[[[..((((((.[[[[[....]]]]]..[[[......]]]..))))))]]]....]]]]]]]]]......]]]]....[[[[[[[[[[..........]]]]]]]]]][[[[[[[[[[[....]].]]].]]]]]].]]]]].[[[[[...[[[.....]]]..]]]]].]]]]]]]]]
[12]	-37.8874	-34.7274	..[[[.....[[[[[[[[[...[[[.[[[[[[...]]]]]]..]]]...]]]]]].]]]]]]....[[.[[[[[[[[[[[[[..[[[[....]]]](((((...]]]........]]]]]]]]]].]]..)))))[[[[[[........[[[[[[[[[[[[[....]].]]].]]]]]]]]]].]]]]......[[.[[[[.........]]]].]].....
[11]	-34.78	-34.46	........[[[[[.[[[..[[[[[[[....]]]]]]][[.[[[[[[[.((((((.[[[[[....]]]]]....[[[.......]]]...))))))..[[[...[[[[[....]]]]]...]]][[[[[[[[..........]]]]]]]][[[[[[[[[[[[[....]].]]].]]]]]]]]....]]]]]]]..]].[[[[.........]]]]]]]]]]]]
[16]	-34.2901	-33.8001	.....(((((((((((((((((.((((..((((..(((...(((((...(((((((.(((((.......((((((((((.(((.[[[[....]]]].))).....[[[....]]]))))))))))))))).))))))).)))))))))))))))).))))........)))).))).......[[[[[))))))[[.[[[[.........]]]].]]]]]]]
['s16']	-34.1589	-32.6389	..[[[[[[.....[[[[[[...[[[.[[[[[[...]]]]]]..]]]...]]]]]][[[[[....]]]]][[[[[[[[[[.[[[...(((((((((..]]]...............]]]]]]]]]]..]]]]]].[[[[[[[........[[[[[[[[[[[[[....]].]]].]]]]]]]]]].]]]]][[[[.[[[.....]]].]]]].)))))))))..
[20]	-33.55	-33.23	........[[[[[.[[[[.((((((((.[[.[[[.[[[[[[..[[[[[[[[[....]]]]]]]]]...]]]]]].]]]]][[[.[[[[....]]]].]]]...[[[[[....]]]]]....)))))))).....[[[[[[[........[[[[[[[[[[[[[....]].]]].]]]]]]]]]].]]]]][[[[.[[[.....]]].]]]]...]]]]]]]]]

## Sheet: yang
Initial Stem ID	Free Energy	sans Dangles	Secondary Structure
			UACACUUAAAAACACAGUCUGUACCGUCUGCGGUAUGUGGAAAGGUUAUGGCUGUAGUUGUGAUCAACUCCGCGAACCCAUGCUUCAGUCAGCUGAUGCACAAUCGUUUUUAAACGGGUUUGCGGUGUAAGUGCAGCCCGUCUUACACCGUGCGGCACAGGCACUAGUACUGAUGUCGUAUACAGGGCUUUUGACAUCUACAAUGAUAAAGUAGCUGGUUUU
[15]	-45.0359	-41.1159	.............[[[[[[...[[[.[[[[[[...]]]]]]..]]]...]]]]]].[[[[....]]]].[[[[[[[[[[.[[[.[[[[....]]]].]]].[[....]]......]]]]]]]]]]....((((([[[[[[[........[[[[[[[[[[[)))))....]]].]]]]]]]]]].]]]]].....[[.[[[[.........]]]].]].....
[3]	-44.0304	-41.0304	.............[[[[[[...[[[.[[[[[[...]]]]]]..]]]...]]]]]].[[[[....]]]]...[[[[[[[[.[[[.[[[[....]]]].]]].[[....]]......]]]]]]]]((((((((...[[[[[[[))))))))[[[[[[[[[[[.........]]].]]]]]]]]]].]]]]].....[[.[[[[.........]]]].]].....
[8]	-41.272	-38.132	................[[[[[[.[[[[[[[[[...]]]]]...[[....[[[[[[[[[[[....]]]].[[[[[[[[[[.[[[.[[[[....]]]].]]].[[....]]......]]]]]]]]]]......]]]]]]]...]]........]]]].]]]]]].........(((((((....[[[.[[[[[))))))).........]]]]]..]]].....
['s5']	-40.181	-36.491	.............[[[[[[...[[[.[[[[[[...]]]]]]..]]]...]]]]]].[[[[....]]]].[[[[[[[[[[.[[[.[[[[....]]]].]]].[[....]]......]]]]]]]]]].(((......(((.[[[[[.....[[[[[[[[[[))).....)))]].]]]]]]]]..]]]]]......[[.[[[[.........]]]].]].....
[5]	-39.79	-38.29	..[[[.....[[[[[[[[[...[[[.[[[[[[...]]]]]]..]]]...]]]]]].]]]]]].[[[[..[[[[[[[[[[.[[[.[[[[....]]]].]]].[[....]]......]]]]]]]]]].........[[[[[[[........(((((((([[[.........]]].))))))))]].]]]]].]]]][[.[[[[.........]]]].]].....
[10]	-39.62	-38.85	.........[[[[.[[[.....[[[.[[[[[[...]]]]]]..]]]...((((((([[[[....]]]].[[[[[[[[[[.[[[.[[[[....]]]].]]].[[....]]......]]]]]]]]]]......))))))).[[[.....[[[[[[[[[[[[[.........]]].]]]]]]]]...]]......]]]..[[[[.........]]]]]]]]]]].
1	-39.36	-37.88	.........[[[.[[[[[[...[[[.[[[[[[...]]]]]]..]]]...]]]]]].[[[[....]]]]...[[[[.....[[[.[[[[....]]]].]]]...]]]]]]]...(((((((.[[[[[[[[[[...)))))))]]]]]]]]]][[[[[[[[[.........]]].]]]]]]....[[[[[......[[.[[[[.........]]]].]]]]]]]
['s6']	-39.3021	-37.6321	...[[[.........]]].((((((([[[[)))))))]]]]..[[[[[[[[[[[[[[[[[....]]]].[[[[[[[[[[.[[[.[[[[....]]]].]]].[[....]]......]]]]]]]]]]......]]]]]]].[[[.....[[[[[[[[[[[[[.........]]].]]]]]]]]...]]......]]]...............]]]]]]......
[4]	-39.24	-38.47	.........[[[[.[[[.[[[[[[..[[[[[[...]]]]]]..(((((((((....))))))))).[[.[[[[[[[[[[.[[[.[[[[....]]]].]]].[[....]]......]]]]]]]]]].]]..]]]]]]...[[[.....[[[[[[[[[[[[[.........]]].]]]]]]]]...]]......]]]..[[[[.........]]]]]]]]]]].
['s1']	-39.0798	-37.3798	.........[[[.[[[[[[...[[[.[[[[[[...]]]]]]..]]]...]]]]]].[[[[....]]]]...[[[[.....[[[.[[[[....]]]].]]]...]]]]]]]...[[[[[[[(((((((((((...]]]]]]])))))))))))[[[[[[[[.........]]].]]]]].....[[[[[......[[.[[[[.........]]]].]]]]]]]
[19]	-39.06	-37.18	((((((.......[[[[[[...[[[.[[[[[[...]]]]]]..]]]...]]]]]].[[[[....]]]]...[[[[[[[[.[[[.[[[[....]]]].]]].[[....]]......]]]]]]]])))))).....[[[[[..[.......].[[[[[[[[[.........]]].]]]]]].....]]]]].....[[.[[[[.........]]]].]].....
[12]	-38.9099	-35.1499	.............[[[[[[...[[[.[[[[[[...]]]]]]..]]]...]]]]]].[[[[....]]]].[[[[[[[[[[.....[[[[....]]]](((((..............]]]]]]]]]].....)))))[[[[..[.......].[[[[[[[[[.........]]].]]]]]].....]]]]......[[.[[[[.........]]]].]].....
[2, 9, 6, 14]	-38.85	-37.35	..[[[.....[[[[[[[[[...[[[.[[[[[[...]]]]]]..]]]...]]]]]].]]]]]].[[[[..[[[[[[[[[[.[[[.[[[[....]]]].]]].[[....]]......]]]]]]]]]].........(((((..[.......].[[[[[[[[[.........]]].]]]]]].....))))).]]]][[.[[[[.........]]]].]].....
['s6']	-37.5797	-36.3097	..............((([[[[[[[[[.)))]]]..]]]]]]..[[[[[[[[[[[[[[[[[....]]]].[[[[[[[[[[.[[[.[[[[....]]]].]]].[[....]]......]]]]]]]]]]......]]]]]]].[[[.....[[[[[[[[[[[[[.........]]].]]]]]]]]...]]......]]]...............]]]]]]......
[16]	-37.5202	-35.4302	.............[[[[[[...[[[.[[[[[[...]]]]]]..]]]...]]]]]].[[[[....]]]].[[[[[[[[[[.[[[...(((((((((..]]]...............]]]]]]]]]][[[[.[[[[[[[[[..[.......].[[[[[[[[[.........]]].]]]]]].....]]]]...]].]]].]]]].........)))))))))..
['s13']	-36.13	-35.36	.........[[[[.[[[.[[[[[[...[[[[[....(((((..((((((([[....]])))))))...))))).[[[[[.[[[.[[[[....]]]].]]].[[....]]......]]]]]]]]]].....]]]]]]...[[[.....[[[[[[[[[[[[[.........]]].]]]]]]]]...]]......]]]..[[[[.........]]]]]]]]]]].
[13]	-35.3902	-33.6702	............[[.[[[[[...[[[[(((((((..]]]]..]]]]].]])))))))......[[[[..[[[[[[[[[[.[[[.[[[[....]]]].]]].[[....]]......]]]]]]]]]].........[[[[[..[.......].[[[[[[[[[.........]]].]]]]]].....]]]]].]]]][[.[[[[.........]]]].]].....
[7]	-34.91	-34.14	.........[[[[[[[[[[...[[[.[[[[[[...]]]]]]..]]]...]]]]]].((((((....((.((((((((((.(((((.[[....]])).))).[[....]]......)))))))))).))...))))))..[[[.....[[[[[[[[[[[[[.........]]].]]]]]]]]...]]......]]]..[[[[.........]]]]...]]]].
[17]	-34.5	-33.73	.........[[[[...((((((.[[[[[[[[[...]]]]]...[[....[[[[[[[[[[[....]]]].[[[[[[[[[[.[[[.[[[[....]]]].]]].[[....]]......]]]]]]]]]]......]]]]]]]...]]........]]]].))))))...........[[[[[.............]]]]].[[[[.........]]]]...]]]].
[18]	-34.3008	-33.0108	...............[[[[[...[[[[.((((((..]]]]..]]]]]..[[[[[[[[[[[....]]]].[[[[[[[[[[.[[[.[[[[....]]]].]]].[[....]]......]]]]]]]]]]......]]]]]]]........))))))[[[[[[[[.........]]].]]]]].....[[[[[......[[.[[[[.........]]]].]]]]]]]
['s11']	-33.5859	-29.6159	...[[[.........]]]....[[[.[[[[[[...]]]]]]..]]]..((((((..[[[[[[....[[.[[[[[[[[[[.......[[.))))))............]]......]]]]]]]]]].]]...]]]]]]..[[[[[.....[[[[[[[[[[[.........]]].]]]]]]]]..]]]]]......[[.[[[[.........]]]].]].....
[11]	-33.47	-32.7	.........[[[[[[[[[[...[[[.[[[[[[...]]]]]]..]]]...]]]]]].((((((....((.((((((((((.......((.....[[[[.....]]]].))......)))))))))).))...))))))..[[[.....[[[[[[[[[[[[[.........]]].]]]]]]]]...]]......]]]..[[[[.........]]]]...]]]].
['s7']	-33.33	-32.56	.........[[[[.[[[[[[..[[[.[[[[[[...]]]]]]..]]]..((((((..[[[[....]]]]...[[[......]]]..))))))...[[[[..[[[..[[[[[...[[[[[[[.[[[.......]]]]]]]]]]........[[[[[[[[[[[.........]]].]]]]]]]]..]]]]]..]]].]]]]...........]]..]]]]]]]].

## Sheet: manfredinvivo
Initial Stem ID	Free Energy	sans Dangles	Secondary Structure
			UACACUUAAAAACACAGUCUGUACCGUCUGCGGUAUGUGGAAAGGUUAUGGCUGUAGUUGUGAUCAACUCCGCGAACCCAUGCUUCAGUCAGCUGAUGCACAAUCGUUUUUAAACGGGUUUGCGGUGUAAGUGCAGCCCGUCUUACACCGUGCGGCACAGGCACUAGUACUGAUGUCGUAUACAGGGCUUUUGACAUCUACAAUGAUAAAGUAGCUGGUUUU
['s15']	-44.2659	-41.5259	.............[[[[[[...[[[..[[[[.....]]]]...]]]...]]]]]][[[[[....]]]]][[[[[[[[[[.[[[.[[[[....]]]].]]]..[.......]....]]]]]]]]]]....[[[[[(((((((........(((((((((((]]]]]....))).)))))))))).))))).....[[.[[[[.........]]]].]].....
[3]	-43.6804	-41.4404	.............[[[[[[...[[[..[[[[.....]]]]...]]]...]]]]]][[[[[....]]]]]..[[[[[[[[.[[[.[[[[....]]]].]]]..[.......]....]]]]]]]]((((((((...[[[[[[[))))))))[[[[[[[[[[[.........]]].]]]]]]]]]].]]]]].....[[.[[[[.........]]]].]].....
['s3']	-42.8925	-40.6125	.............[[[[[[...[[[..[[[[.....]]]]...]]]...]]]]]][[[[[....]]]]]....[[[[...[[[.[[[[....]]]].]]].....]]]]....(((((((.[[[[[[[[[[...)))))))]]]]]]]]]][[[[[[[[[.........]]].]]]]]]...[[[.[[[[[...[[.......]]..]]]]]..]]].....
[8]	-42.662	-39.522	................[[[[[[.[[[[..[[[[.....[....[[[...[[[[[[[[[[[....]]]].[[[[[[[[[[.[[[.[[[[....]]]].]]]..[.......]....]]]]]]]]]]......]]]]]]].]]]...].]]]]]]]].]]]]]].........(((((((....[[[.[[[[[))))))).........]]]]]..]]].....
[2, 5, 9, 14]	-42.26	-40.31	..[[[[.......[[[[[[...[[[..[[[[.....]]]]...]]]...]]]]]][[[[[....]]]]]((((((((((.[[[.[[[[....]]]].]]]..[.......]....))))))))))....]]]].[[[[[[[........[[[[[[[[[[[.........]]].]]]]]]]]]].]]]]].....[[.[[[[.........]]]].]].....
[1]	-41.9277	-39.8777	.............[[[[[[...[[[..[[[[.....]]]]...]]]...]]]]]][[[[[....]]]]]....[[[[...[[[.[[[[....]]]].]]].....]]]].....((((((.[[[[[[[[[[...)))))).]]]]]]]]]][[[[[[[[[.........]]].]]]]]]...[[[.[[[[[...[[.......]]..]]]]]..]]].....
['s1']	-41.645	-39.375	.............[[[[[[...[[[..[[[[.....]]]]...]]]...]]]]]][[[[[....]]]]]....[[[[...[[[.[[[[....]]]].]]].....]]]].....[[[[[[(((((((((((...]]]]]].)))))))))))[[[[[[[[.........]]].]]]]]....[[[.[[[[[...[[.......]]..]]]]]..]]].....
[11, 12]	-40.82	-38.1	.............[[[[[[...[[[..[[[[.....]]]]...]]]...]]]]]].[[[[[[....((.((((((((((.[[[.[[[[....]]]].]]]..[.......]....)))))))))).))...]]]]]]..[[[[[.....[[[[[[[[[[[.........]]].]]]]]]]]..]]]]]......[[.[[[[.........]]]].]].....
['s7']	-40.2192	-37.6392	..............[[[..(((((((.]]]))))))).[[...[[....[[[[[[[[[[[....]]]].[[[[[[[[[[.[[[.[[[[....]]]].]]]..[.......]....]]]]]]]]]]......]]]]]]]...]]....]].[[[[[[[[[[.........]]].]]]]]]]..[[[.[[[[[...[[.......]]..]]]]]..]]].....
[4]	-39.73	-35.62	..[[[.......[.[[[.[......].]]].]....]]]....(((((((((....))))))))).[[.[[[[[[[[[[.[[[.[[[[....]]]].]]]..[.......]....]]]]]]]]]].]]......[[[[[[[........[[[[[[[[[[[.........]]].]]]]]]]]]].]]]]].....[[.[[[[.........]]]].]].....
[19]	-39.69	-37.81	((((((.......[[[[[[...[[[..[[[[.....]]]]...]]]...]]]]]][[[[[....]]]]]..[[[[[[[[.[[[.[[[[....]]]].]]]..[.......]....]]]]]]]])))))).....[[[[[[[........[[[[[[[[[[[.........]]].]]]]]]]]]].]]]]].....[[.[[[[.........]]]].]].....
['s12']	-39.3399	-36.7599	.............[[[[[[...[[[..[[[[.....]]]]...]]]...]]]]]][[[[[....]]]]][[[[[[[[[[.....[[[[....]]]](((((..............]]]]]]]]]].....)))))[[[[[[........[[[[[[[[[[[.........]]].]]]]]]]]]].]]]]......[[.[[[[.........]]]].]].....
[7]	-38.2186	-35.9186	.................[[[[[[[[[(((.]]]]]]..]]].)))....[[[[[[[[[[[....]]]].[[[[[[[[[[.[[[.[[[[....]]]].]]]..[.......]....]]]]]]]]]]......]]]]]]].[[[[[.....[[[[[[[[[[[.........]]].]]]]]]]]..]]]]]......[[.[[[[.........]]]].]].....
[10]	-38.15	-36.25	..[[[.......[.[[[.[......].]]].]....]]]....[[[[[[((((((([[[[....]]]].[[[[[[[[[[.[[[.[[[[....]]]].]]]..[.......]....]]]]]]]]]]......))))))).[[[.....[[[[[[[[[[[[[.........]]].]]]]]]]]...]]......]]]...............]]]]]]......
['s13']	-37.7705	-34.1105	.............[[[[[[...[[[[....]]]].((((((..((((((]]]]]]....))))))...))))))[[[[[.[[[.[[[[....]]]].]]]..[.......]....]]]]].[[[[[[[[[[..........]]]]]]]]]].[[[[[[[[.........]]].]]]]]....[[[.[[[[[...[[.......]]..]]]]]..]]].....
[18]	-37.75	-35.52	................[[[[[[.[[[..((((((.....[...[[[...[[[[[[[[[[[....]]]].[[[[[[[[[[.[[[.[[[[....]]]].]]]..[.......]....]]]]]]]]]]......]]]]]]].]]]...]))))))]]].]]]]]]....................[[[.[[[[[...[[.......]]..]]]]]..]]].....
[13]	-37.5793	-34.1293	..............[[..[[...[[[[(((((((..]]]]...]]...]])))))))..[[[....[[.[[[[[[[[[[.[[[.[[[[....]]]].]]]..[.......]....]]]]]]]]]].]]...]]].[[[[[[........[[[[[[[[[[[.........]]].]]]]]]]]]].]]]]......[[.[[[[.........]]]].]].....
[17]	-37.53	-35.3	................((((((.[[[[..[[[[.....[....[[[...[[[[[[[[[[[....]]]].[[[[[[[[[[.[[[.[[[[....]]]].]]]..[.......]....]]]]]]]]]]......]]]]]]].]]]...].]]]]]]]].))))))....................[[[.[[[[[...[[.......]]..]]]]]..]]].....
[16]	-36.2602	-35.3202	.............[[[[[[...[[[..[[[[.....]]]]...]]]...]]]]]][[[[[....]]]]][[[[[[[[[[.[[[...(((((((((..]]]...............]]]]]]]]]][[[......[[[[[[[........[[[[[[[[[[[.........]]].]]]]]]]]]].]]]]]....]]]...............)))))))))..
['s6']	-35.5516	-31.3716	..[[[.......[.[[[.[......].]]].]....]]].........((((((.[[[[[....]]]]][[[[[[[[[[.[[[[[))))))...]].]]]...............]]]]]]]]]].........[[[[[[[........[[[[[[[[[[[.........]]].]]]]]]]]]].]]]]].....[[.[[[[.........]]]].]].....
[6]	-35.43	-32.71	.............[[[[[[...[[[..[[[[.....]]]]...]]]...]]]]]].((((((....((.((((((((((.(((((.........)).)))..[.......]....)))))))))).))...))))))..[[[[[.....[[[[[[[[[[[.........]]].]]]]]]]]..]]]]]......[[.[[[[.........]]]].]].....

## Sheet: combined
	Initial Stems			Free Energy	sans Dangles	Secondary Structure
KnotAli						_____((____)___________________________________________)_______________________________(____)_________________________________________(_________(____)___(____(___________)___________)_____)__________(___________)__________
	Huston	Yang	Manfred			UACACUUAAAAACACAGUCUGUACCGUCUGCGGUAUGUGGAAAGGUUAUGGCUGUAGUUGUGAUCAACUCCGCGAACCCAUGCUUCAGUCAGCUGAUGCACAAUCGUUUUUAAACGGGUUUGCGGUGUAAGUGCAGCCCGUCUUACACCGUGCGGCACAGGCACUAGUACUGAUGUCGUAUACAGGGCUUUUGACAUCUACAAUGAUAAAGUAGCUGGUUUU
MFE	[3]			-45.5835	-44.3135	.....[[[[[[[[.[[[.[......].]]].[[[.[[[[[[..[[[[[[[[[....]]]]]]]]]...]]]]]].]]]..[[[.[[[[....]]]].]]].....]]]]]]]][[[[[[.[[[((((((((.]]]]]]]]]))))))))[[[[[[[[[[[[[....]].]]].]]]]]]]].[[[.[[[[[...[[[.....]]]..]]]]]..]]].....
MFE-1	[1, 's3']			-45.5625	-44.2025	.....[[[[[[[[.[[[.[......].]]].[[[.[[[[[[..[[[[[[[[[....]]]]]]]]]...]]]]]].]]]..[[[.[[[[....]]]].]]].....]]]]]]]](((((((.[[[[[[[[[[...)))))))]]]]]]]]]][[[[[[[[[[[....]].]]].]]]]]]...[[[.[[[[[...[[[.....]]]..]]]]]..]]].....
MFE-2	[8]			-45.4503	-42.9003	................[[[[[[.[[[[..[[[[..[[[...[[[[[...[[[[[[[[[[[....]]]]][[[[[[[[[[.[[[.[[[[....]]]].]]].....[[[....]]]]]]]]]]]]].......]]]]]].]]]]]]]]]]]]]]]].]]]]]].........(((((((.[[.[[[.[[[[[))))))).........]]]]]..]]]]]...
MFE-3	[s1, 's3']			-45.2798	-43.6998	.....[[[[[[[[.[[[.[......].]]].[[[.[[[[[[..[[[[[[[[[....]]]]]]]]]...]]]]]].]]]..[[[.[[[[....]]]].]]].....]]]]]]]][[[[[[[(((((((((((...]]]]]]])))))))))))[[[[[[[[[[....]].]]].]]]]]....[[[.[[[[[...[[[.....]]]..]]]]]..]]].....
MFE-4		[15]		-45.0359	-41.1159	.............[[[[[[...[[[.[[[[[[...]]]]]]..]]]...]]]]]].[[[[....]]]].[[[[[[[[[[.[[[.[[[[....]]]].]]].[[....]]......]]]]]]]]]]....((((([[[[[[[........[[[[[[[[[[[)))))....]]].]]]]]]]]]].]]]]].....[[.[[[[.........]]]].]].....
MFE-5	[9]			-44.8694	-42.3794	.............[[[[[[...[[[.[[[[[[...]]]]]]..]]]...]]]]]][[[[[....]]]]]..[[[[[[[[.[[[.[[[[....]]]].]]].....[[[....]]]]]]]]]]][[[[[[[[.[[(((((]]]]]]]]]][[[[[[[[[[[[[....]].]]].]]]]]]]]...))))).....[[.[[[[.........]]]].]].....
MFE-6	[15]			-44.7359	-42.9259	[[[[[........[[[[[[...[[[.[[[[[[...]]]]]]..]]]...]]]]]][[[[[....]]]]].[[[[[[[[[.[[[.[[[[....]]]].]]].....[[[....]]]]]]]]]]]]]]]]]((((([[[[[[[........[[[[[[[[[[[)))))....]]].]]]]]]]]]].]]]]].....[[.[[[[.........]]]].]].....
MFE-7	[14,7,5]			-44.3	-42.35	..[[[[[[.....((((((...[[[.[[[[[[...]]]]]]..]]]...))))))[[[[[....]]]]][[[[[[[[[[.[[[.[[[[....]]]].]]].....[[[....]]]]]]]]]]]]]..]]]]]].[[[[[[[........[[[[[[[[[[[[[....]].]]].]]]]]]]]]].]]]]].....[[.[[[[.........]]]].]].....
MFE-8			['15']	-44.2659	-41.5259	.............[[[[[[...[[[..[[[[.....]]]]...]]]...]]]]]][[[[[....]]]]][[[[[[[[[[.[[[.[[[[....]]]].]]]..[.......]....]]]]]]]]]]....[[[[[(((((((........(((((((((((]]]]]....))).)))))))))).))))).....[[.[[[[.........]]]].]].....
MFE-9		[3]		-44.0304	-41.0304	.............[[[[[[...[[[.[[[[[[...]]]]]]..]]]...]]]]]].[[[[....]]]]...[[[[[[[[.[[[.[[[[....]]]].]]].[[....]]......]]]]]]]]((((((((...[[[[[[[))))))))[[[[[[[[[[[.........]]].]]]]]]]]]].]]]]].....[[.[[[[.........]]]].]].....
MFE-10	[2]			-42.7401	-39.7501	.....[[[[[[[[[[[[[[...[[[.[[[[[[...]]]]]]..]]]...]]]]]][[[[[....]]]]]((((((((((.[[[.[[[[....]]]].]]].....]]]]]]]]..))))))))))[[[[[[..........]]]]]]..[[[[[[[[[[[[[....]].]]].]]]]]]]].[[[.[[[[[...[[[.....]]]..]]]]]..]]].....
MFE-11			[8]	-42.662	-39.522	................[[[[[[.[[[[..[[[[.....[....[[[...[[[[[[[[[[[....]]]].[[[[[[[[[[.[[[.[[[[....]]]].]]]..[.......]....]]]]]]]]]]......]]]]]]].]]]...].]]]]]]]].]]]]]].........(((((((....[[[.[[[[[))))))).........]]]]]..]]].....
MFE-12	['s5']			-42.5095	-40.5295	.............[[[[[[...[[[.[[[[[[...]]]]]]..]]]...]]]]]][[[[[....]]]]].[[[[[[[[[.[[[.[[[[....]]]].]]].....[[[....]]]]]]]]]]]]((((.((((([[[[[[[........[[[[[[[[[[.))))).))))]].]]]]]]]]]].]]]]].....[[.[[[[.........]]]].]].....
MFE-13			[2, 5, 9, 14]	-42.26	-40.31	..[[[[.......[[[[[[...[[[..[[[[.....]]]]...]]]...]]]]]][[[[[....]]]]]((((((((((.[[[.[[[[....]]]].]]]..[.......]....))))))))))....]]]].[[[[[[[........[[[[[[[[[[[.........]]].]]]]]]]]]].]]]]].....[[.[[[[.........]]]].]].....
MFE-14			[1]	-41.9277	-39.8777	.............[[[[[[...[[[..[[[[.....]]]]...]]]...]]]]]][[[[[....]]]]]....[[[[...[[[.[[[[....]]]].]]].....]]]].....((((((.[[[[[[[[[[...)))))).]]]]]]]]]][[[[[[[[[.........]]].]]]]]]...[[[.[[[[[...[[.......]]..]]]]]..]]].....
MFE-15	[19]			-41.8638	-39.5338	(((((([[[[[[[.[[[.[......].]]].[[[.[[[[[[..[[[[[[[[[....]]]]]]]]]...]]]]]].]]]..[[[.[[[[....]]]].]]].....]]]]]]].[[[[[[.[[[))))))...]]]]]]]]]........[[[[[[[[[[[[[....]].]]].]]]]]]]].[[[.[[[[[...[[[.....]]]..]]]]]..]]].....
MFE-16			['s1']	-41.645	-39.375	.............[[[[[[...[[[..[[[[.....]]]]...]]]...]]]]]][[[[[....]]]]]....[[[[...[[[.[[[[....]]]].]]].....]]]].....[[[[[[(((((((((((...]]]]]].)))))))))))[[[[[[[[.........]]].]]]]]....[[[.[[[[[...[[.......]]..]]]]]..]]].....
MFE-17		[8]		-41.272	-38.132	................[[[[[[.[[[[[[[[[...]]]]]...[[....[[[[[[[[[[[....]]]].[[[[[[[[[[.[[[.[[[[....]]]].]]].[[....]]......]]]]]]]]]]......]]]]]]]...]]........]]]].]]]]]].........(((((((....[[[.[[[[[))))))).........]]]]]..]]].....
MFE-18	[18]			-41.02	-40.7	........[[[[[...[[[[[[.[[[..((((((..[[...[[[[[...[[[[[[[[[[[....]]]]][[[[[[[[[[.[[[.[[[[....]]]].]]].....[[[....]]]]]]]]]]]]].......]]]]]].]]]]]]]))))))]]].]]]]]]....[[[[.......]]]].[[[.[[[[[...[[[.....]]]..]]]]]..]]]]]]]]
MFE-19			[11, 12]	-40.82	-38.1	.............[[[[[[...[[[..[[[[.....]]]]...]]]...]]]]]].[[[[[[....((.((((((((((.[[[.[[[[....]]]].]]]..[.......]....)))))))))).))...]]]]]]..[[[[[.....[[[[[[[[[[[.........]]].]]]]]]]]..]]]]]......[[.[[[[.........]]]].]].....
MFE-20			['s7']	-40.2192	-37.6392	..............[[[..(((((((.]]]))))))).[[...[[....[[[[[[[[[[[....]]]].[[[[[[[[[[.[[[.[[[[....]]]].]]]..[.......]....]]]]]]]]]]......]]]]]]]...]]....]].[[[[[[[[[[.........]]].]]]]]]]..[[[.[[[[[...[[.......]]..]]]]]..]]].....
MFE-21		5		-40.181	-36.491	.............[[[[[[...[[[.[[[[[[...]]]]]]..]]]...]]]]]].[[[[....]]]].[[[[[[[[[[.[[[.[[[[....]]]].]]].[[....]]......]]]]]]]]]].(((......(((.[[[[[.....[[[[[[[[[[))).....)))]].]]]]]]]]..]]]]]......[[.[[[[.........]]]].]].....
MFE-22	[10]			-39.93	-39.61	........[[[[[.[[[[[[[[[[[[....]]]]].[[[..[[[[[...((((((([[[[....]]]].[[[[[[[[[[.[[[.[[[[....]]]].]]].....[[[....]]]]]]]]]]]]]......))))))).]]]]].]]].[[[[[[[[[[[[[....]].]]].]]]]]]]].]]].[[[[[...[[[.....]]]..]]]]].]]]]]]]]]
MFE-23		[s5]		-39.79	-38.29	..[[[.....[[[[[[[[[...[[[.[[[[[[...]]]]]]..]]]...]]]]]].]]]]]].[[[[..[[[[[[[[[[.[[[.[[[[....]]]].]]].[[....]]......]]]]]]]]]].........[[[[[[[........(((((((([[[.........]]].))))))))]].]]]]].]]]][[.[[[[.........]]]].]].....
MFE-24			[4]	-39.73	-35.62	..[[[.......[.[[[.[......].]]].]....]]]....(((((((((....))))))))).[[.[[[[[[[[[[.[[[.[[[[....]]]].]]]..[.......]....]]]]]]]]]].]]......[[[[[[[........[[[[[[[[[[[.........]]].]]]]]]]]]].]]]]].....[[.[[[[.........]]]].]].....
MFE-25			[19]	-39.69	-37.81	((((((.......[[[[[[...[[[..[[[[.....]]]]...]]]...]]]]]][[[[[....]]]]]..[[[[[[[[.[[[.[[[[....]]]].]]]..[.......]....]]]]]]]])))))).....[[[[[[[........[[[[[[[[[[[.........]]].]]]]]]]]]].]]]]].....[[.[[[[.........]]]].]].....
MFE-26		[10]		-39.62	-38.85	.........[[[[.[[[.....[[[.[[[[[[...]]]]]]..]]]...((((((([[[[....]]]].[[[[[[[[[[.[[[.[[[[....]]]].]]].[[....]]......]]]]]]]]]]......))))))).[[[.....[[[[[[[[[[[[[.........]]].]]]]]]]]...]]......]]]..[[[[.........]]]]]]]]]]].
MFE-27	[4]			-39.44	-39.12	........[[[[[.[[[[.[[[[[[[....]]]]]]].[[[..(((((((((....)))))))))...]]][[[[[[[[.[[[.[[[[....]]]].]]].....[[[....]]]]]]]]]]][[[[[[[[..........]]]]]]]][[[[[[[[[[[[[....]].]]].]]]]]]]].....[[[[[...[[[.....]]]..]]]]].]]]]]]]]]
MFE-28		1		-39.36	-37.88	.........[[[.[[[[[[...[[[.[[[[[[...]]]]]]..]]]...]]]]]].[[[[....]]]]...[[[[.....[[[.[[[[....]]]].]]]...]]]]]]]...(((((((.[[[[[[[[[[...)))))))]]]]]]]]]][[[[[[[[[.........]]].]]]]]]....[[[[[......[[.[[[[.........]]]].]]]]]]]
MFE-29			['s12']	-39.3399	-36.7599	.............[[[[[[...[[[..[[[[.....]]]]...]]]...]]]]]][[[[[....]]]]][[[[[[[[[[.....[[[[....]]]](((((..............]]]]]]]]]].....)))))[[[[[[........[[[[[[[[[[[.........]]].]]]]]]]]]].]]]]......[[.[[[[.........]]]].]].....
MFE-30		['s6']		-39.3021	-37.6321	...[[[.........]]].((((((([[[[)))))))]]]]..[[[[[[[[[[[[[[[[[....]]]].[[[[[[[[[[.[[[.[[[[....]]]].]]].[[....]]......]]]]]]]]]]......]]]]]]].[[[.....[[[[[[[[[[[[[.........]]].]]]]]]]]...]]......]]]...............]]]]]]......
MFE-31	[13]			-39.29	-38.97	........[[[[[.[[[[[[[[[[[[....]]]...[((((..((((([[[[....]]]])))))...))))][[[[[[.[[[.[[[[....]]]].]]].....[[[....]]]]]]]]][[[[[[[[[[..........]]]]]]]]]][[[[[[[[[[[....]].]]].]]]]]].]]]]].[[[[[...[[[.....]]]..]]]]].]]]]]]]]]
MFE-32		[4]		-39.24	-38.47	.........[[[[.[[[.[[[[[[..[[[[[[...]]]]]]..(((((((((....))))))))).[[.[[[[[[[[[[.[[[.[[[[....]]]].]]].[[....]]......]]]]]]]]]].]]..]]]]]]...[[[.....[[[[[[[[[[[[[.........]]].]]]]]]]]...]]......]]]..[[[[.........]]]]]]]]]]].
MFE-33		['s1']		-39.0798	-37.3798	.........[[[.[[[[[[...[[[.[[[[[[...]]]]]]..]]]...]]]]]].[[[[....]]]]...[[[[.....[[[.[[[[....]]]].]]]...]]]]]]]...[[[[[[[(((((((((((...]]]]]]])))))))))))[[[[[[[[.........]]].]]]]].....[[[[[......[[.[[[[.........]]]].]]]]]]]
MFE-34	['s13']			-39.07	-38.75	........[[[[[.[[[[[[[[[[[[....]]]..((((((..((((((([[....]])))))))...))))))[[[[[.[[[.[[[[....]]]].]]].....[[[....]]]]]]]].[[[[[[[[[[..........]]]]]]]]]][[[[[[[[[[[....]].]]].]]]]]].]]]]].[[[[[...[[[.....]]]..]]]]].]]]]]]]]]
MFE-35		[19]		-39.06	-37.18	((((((.......[[[[[[...[[[.[[[[[[...]]]]]]..]]]...]]]]]].[[[[....]]]]...[[[[[[[[.[[[.[[[[....]]]].]]].[[....]]......]]]]]]]])))))).....[[[[[..[.......].[[[[[[[[[.........]]].]]]]]].....]]]]].....[[.[[[[.........]]]].]].....
MFE-36		[12]		-38.9099	-35.1499	.............[[[[[[...[[[.[[[[[[...]]]]]]..]]]...]]]]]].[[[[....]]]].[[[[[[[[[[.....[[[[....]]]](((((..............]]]]]]]]]].....)))))[[[[..[.......].[[[[[[[[[.........]]].]]]]]].....]]]]......[[.[[[[.........]]]].]].....
MFE-37		[2, 9, 6, 14]		-38.85	-37.35	..[[[.....[[[[[[[[[...[[[.[[[[[[...]]]]]]..]]]...]]]]]].]]]]]].[[[[..[[[[[[[[[[.[[[.[[[[....]]]].]]].[[....]]......]]]]]]]]]].........(((((..[.......].[[[[[[[[[.........]]].]]]]]].....))))).]]]][[.[[[[.........]]]].]].....
MFE-38	[6]			-38.35	-38.03	........[[[[[.[[[[[[[[[[[[[..[[[[[.[[[[....[[[..((((((.[[[[[....]]]]]..[[[......]]]..))))))]]]....]]]]]]]]]......]]]]....[[[[[[[[[[..........]]]]]]]]]][[[[[[[[[[[....]].]]].]]]]]].]]]]].[[[[[...[[[.....]]]..]]]]].]]]]]]]]]
MFE-39			[7]	-38.2186	-35.9186	.................[[[[[[[[[(((.]]]]]]..]]].)))....[[[[[[[[[[[....]]]].[[[[[[[[[[.[[[.[[[[....]]]].]]]..[.......]....]]]]]]]]]]......]]]]]]].[[[[[.....[[[[[[[[[[[.........]]].]]]]]]]]..]]]]]......[[.[[[[.........]]]].]].....
MFE-40			[10]	-38.15	-36.25	..[[[.......[.[[[.[......].]]].]....]]]....[[[[[[((((((([[[[....]]]].[[[[[[[[[[.[[[.[[[[....]]]].]]]..[.......]....]]]]]]]]]]......))))))).[[[.....[[[[[[[[[[[[[.........]]].]]]]]]]]...]]......]]]...............]]]]]]......
MFE-41	[12]			-37.8874	-34.7274	..[[[.....[[[[[[[[[...[[[.[[[[[[...]]]]]]..]]]...]]]]]].]]]]]]....[[.[[[[[[[[[[[[[..[[[[....]]]](((((...]]]........]]]]]]]]]].]]..)))))[[[[[[........[[[[[[[[[[[[[....]].]]].]]]]]]]]]].]]]]......[[.[[[[.........]]]].]].....
MFE-42			['s13']	-37.7705	-34.1105	.............[[[[[[...[[[[....]]]].((((((..((((((]]]]]]....))))))...))))))[[[[[.[[[.[[[[....]]]].]]]..[.......]....]]]]].[[[[[[[[[[..........]]]]]]]]]].[[[[[[[[.........]]].]]]]]....[[[.[[[[[...[[.......]]..]]]]]..]]].....
MFE-43			[18]	-37.75	-35.52	................[[[[[[.[[[..((((((.....[...[[[...[[[[[[[[[[[....]]]].[[[[[[[[[[.[[[.[[[[....]]]].]]]..[.......]....]]]]]]]]]]......]]]]]]].]]]...]))))))]]].]]]]]]....................[[[.[[[[[...[[.......]]..]]]]]..]]].....
MFE-44		['s6']		-37.5797	-36.3097	..............((([[[[[[[[[.)))]]]..]]]]]]..[[[[[[[[[[[[[[[[[....]]]].[[[[[[[[[[.[[[.[[[[....]]]].]]].[[....]]......]]]]]]]]]]......]]]]]]].[[[.....[[[[[[[[[[[[[.........]]].]]]]]]]]...]]......]]]...............]]]]]]......
MFE-45			[13]	-37.5793	-34.1293	..............[[..[[...[[[[(((((((..]]]]...]]...]])))))))..[[[....[[.[[[[[[[[[[.[[[.[[[[....]]]].]]]..[.......]....]]]]]]]]]].]]...]]].[[[[[[........[[[[[[[[[[[.........]]].]]]]]]]]]].]]]]......[[.[[[[.........]]]].]].....
MFE-46			[17]	-37.53	-35.3	................((((((.[[[[..[[[[.....[....[[[...[[[[[[[[[[[....]]]].[[[[[[[[[[.[[[.[[[[....]]]].]]]..[.......]....]]]]]]]]]]......]]]]]]].]]]...].]]]]]]]].))))))....................[[[.[[[[[...[[.......]]..]]]]]..]]].....
MFE-47		[16]		-37.5202	-35.4302	.............[[[[[[...[[[.[[[[[[...]]]]]]..]]]...]]]]]].[[[[....]]]].[[[[[[[[[[.[[[...(((((((((..]]]...............]]]]]]]]]][[[[.[[[[[[[[[..[.......].[[[[[[[[[.........]]].]]]]]].....]]]]...]].]]].]]]].........)))))))))..
MFE-48			[16]	-36.2602	-35.3202	.............[[[[[[...[[[..[[[[.....]]]]...]]]...]]]]]][[[[[....]]]]][[[[[[[[[[.[[[...(((((((((..]]]...............]]]]]]]]]][[[......[[[[[[[........[[[[[[[[[[[.........]]].]]]]]]]]]].]]]]]....]]]...............)))))))))..
MFE-49		['s13']		-36.13	-35.36	.........[[[[.[[[.[[[[[[...[[[[[....(((((..((((((([[....]])))))))...))))).[[[[[.[[[.[[[[....]]]].]]].[[....]]......]]]]]]]]]].....]]]]]]...[[[.....[[[[[[[[[[[[[.........]]].]]]]]]]]...]]......]]]..[[[[.........]]]]]]]]]]].
MFE-50			['s6']	-35.5516	-31.3716	..[[[.......[.[[[.[......].]]].]....]]].........((((((.[[[[[....]]]]][[[[[[[[[[.[[[[[))))))...]].]]]...............]]]]]]]]]].........[[[[[[[........[[[[[[[[[[[.........]]].]]]]]]]]]].]]]]].....[[.[[[[.........]]]].]].....
MFE-51			[6]	-35.43	-32.71	.............[[[[[[...[[[..[[[[.....]]]]...]]]...]]]]]].((((((....((.((((((((((.(((((.........)).)))..[.......]....)))))))))).))...))))))..[[[[[.....[[[[[[[[[[[.........]]].]]]]]]]]..]]]]]......[[.[[[[.........]]]].]].....
MFE-52		[13]		-35.3902	-33.6702	............[[.[[[[[...[[[[(((((((..]]]]..]]]]].]])))))))......[[[[..[[[[[[[[[[.[[[.[[[[....]]]].]]].[[....]]......]]]]]]]]]].........[[[[[..[.......].[[[[[[[[[.........]]].]]]]]].....]]]]].]]]][[.[[[[.........]]]].]].....
MFE-53		[7]		-34.91	-34.14	.........[[[[[[[[[[...[[[.[[[[[[...]]]]]]..]]]...]]]]]].((((((....((.((((((((((.(((((.[[....]])).))).[[....]]......)))))))))).))...))))))..[[[.....[[[[[[[[[[[[[.........]]].]]]]]]]]...]]......]]]..[[[[.........]]]]...]]]].
MFE-54	[11]			-34.78	-34.46	........[[[[[.[[[..[[[[[[[....]]]]]]][[.[[[[[[[.((((((.[[[[[....]]]]]....[[[.......]]]...))))))..[[[...[[[[[....]]]]]...]]][[[[[[[[..........]]]]]]]][[[[[[[[[[[[[....]].]]].]]]]]]]]....]]]]]]]..]].[[[[.........]]]]]]]]]]]]
MFE-55			[17]	-34.5	-33.73	.........[[[[...((((((.[[[[[[[[[...]]]]]...[[....[[[[[[[[[[[....]]]].[[[[[[[[[[.[[[.[[[[....]]]].]]].[[....]]......]]]]]]]]]]......]]]]]]]...]]........]]]].))))))...........[[[[[.............]]]]].[[[[.........]]]]...]]]].
MFE-56		[18]		-34.3008	-33.0108	...............[[[[[...[[[[.((((((..]]]]..]]]]]..[[[[[[[[[[[....]]]].[[[[[[[[[[.[[[.[[[[....]]]].]]].[[....]]......]]]]]]]]]]......]]]]]]]........))))))[[[[[[[[.........]]].]]]]].....[[[[[......[[.[[[[.........]]]].]]]]]]]
MFE-57	[16]			-34.2901	-33.8001	.....(((((((((((((((((.((((..((((..(((...(((((...(((((((.(((((.......((((((((((.(((.[[[[....]]]].))).....[[[....]]]))))))))))))))).))))))).)))))))))))))))).))))........)))).))).......[[[[[))))))[[.[[[[.........]]]].]]]]]]]
MFE-58	['s16']			-34.1589	-32.6389	..[[[[[[.....[[[[[[...[[[.[[[[[[...]]]]]]..]]]...]]]]]][[[[[....]]]]][[[[[[[[[[.[[[...(((((((((..]]]...............]]]]]]]]]]..]]]]]].[[[[[[[........[[[[[[[[[[[[[....]].]]].]]]]]]]]]].]]]]][[[[.[[[.....]]].]]]].)))))))))..
MFE-59		['s11']		-33.5859	-29.6159	...[[[.........]]]....[[[.[[[[[[...]]]]]]..]]]..((((((..[[[[[[....[[.[[[[[[[[[[.......[[.))))))............]]......]]]]]]]]]].]]...]]]]]]..[[[[[.....[[[[[[[[[[[.........]]].]]]]]]]]..]]]]]......[[.[[[[.........]]]].]].....
MFE-60	[20]			-33.55	-33.23	........[[[[[.[[[[.((((((((.[[.[[[.[[[[[[..[[[[[[[[[....]]]]]]]]]...]]]]]].]]]]][[[.[[[[....]]]].]]]...[[[[[....]]]]]....)))))))).....[[[[[[[........[[[[[[[[[[[[[....]].]]].]]]]]]]]]].]]]]][[[[.[[[.....]]].]]]]...]]]]]]]]]
MFE-61		[11]		-33.47	-32.7	.........[[[[[[[[[[...[[[.[[[[[[...]]]]]]..]]]...]]]]]].((((((....((.((((((((((.......((.....[[[[.....]]]].))......)))))))))).))...))))))..[[[.....[[[[[[[[[[[[[.........]]].]]]]]]]]...]]......]]]..[[[[.........]]]]...]]]].
MFE-62		['s7']		-33.33	-32.56	.........[[[[.[[[[[[..[[[.[[[[[[...]]]]]]..]]]..((((((..[[[[....]]]]...[[[......]]]..))))))...[[[[..[[[..[[[[[...[[[[[[[.[[[.......]]]]]]]]]]........[[[[[[[[[[[.........]]].]]]]]]]]..]]]]]..]]].]]]]...........]]..]]]]]]]].
MFE-63			[20]	-32.62	-30.67	............[[[....((((((((..[[[[.....[[...[[[[[[[[[....]]]]]]]]]..]]]]]].[[[[[.[[[.[[[[....]]]].]]]..[.......]....]]]]].)))))))).]]].[[[[[[[........[[[[[[[[[[[.........]]].]]]]]]]]]].]]]]].....[[.[[[[.........]]]].]].....
MFE-64		[20]		-31.5359	-28.7759	...[[[.........]]].((((((((.[[[[....[[[[[..[[[[[[[[[....]]]]]]]]]...]]]]][[[[[[.[[[.[[[[....]]]].]]].[[....]]......]]]]]]))))))))..]]]][[[[..[.......].[[[[[[[[[.........]]].]]]]]].....]]]]......[[.[[[[.........]]]].]].....

## Sheet: knotali
UACACUUAAAAACACAGUCUGUACCGUCUGCGGUAUGUGGAAAGGUUAUGGCUGUAGUUGUGAUCAACUCCGCGAACCCAUGCUUCAGUCAGCUGAUGCACAAUCGUUUUUAAACGGGUUUGCGGUGUAAGUGCAGCCCGUCUUACACCGUGCGGCACAGGCACUAGUACUGAUGUCGUAUACAGGGCUUUUGACAUCUACAAUGAUAAAGUAGCUGGUUUU
_____((____)___________________________________________)_______________________________(____)_________________________________________(_________(____)___(____(___________)___________)_____)__________(___________)__________
>hCoV-19/Australia/VIC390/2020|EPI_ISL_426905|2020-03-23/13324-13545
.....[[[[[[[[...[.[[[....((.((.(((.((((((..(((((([[[....]]]))))))...)))))).))))).))..]]].].[[....]]......]]]]]]]]..[[[[[(((((((((((.((]]]]])))))))))))))[[[[[[[[.........]]].]]]]]...........((((.((([[[[.))).))))]]]]........
-40.65
>hCoV-19/England/20199032404/2020|EPI_ISL_465643|2020-05-06/13339-13560
UACACUUAUAAACACAGUCUQGUACCGUCUGCGGUAUGUGGAAAGGUUAUGGCUGUAGUUGUGAUCAACUCCGCGAACCCAUGCUUCAGUCAGCUGAUGCACAAUCGUUUUUAAACGGGUUUGCGGUGUAAGUGCAGCCCGUCUUACACCGUGCGGCACAGGCACUAGUACUGAUGUCGUAUACAGGGCUUUUGACAUCUACAAUGAUAAAGUAGCUGGUUUU
................[.[[[....((.((.(((.((((((..(((((([[[....]]]))))))...)))))).))))).))..]]].].[[....]]....[[[[[....]]]]]...(((((((((((.(([[[[[)))))))))))))[[[[[[[[.........]]].]]]]]......]]]]]((((.((([[[[.))).))))]]]]........
-39.44
>hCoV-19/USA/FL-BPHL-012/2020|EPI_ISL_436516|2020-04-04/13321-13542
UACACUUAAAAACACAGUCUGUACCGUCUGCGGUAUGUGGAAAGGUUAUGGCUGUAGUUGUGAUCAACUCCGCGAACCCAUGCUUCAGUCAGCUGAUGCACAAUCGUUUUUAAACGGGUUUGCGGUGUAAGUGCAGCCCGUCUUGCACCGUGCGGCACAGGCACUAGUACUGAUGUCGUAUACAGGGCUUUUGACAUCUACAAUGAUAAAGUAGCUGGUUUU
.....[[[[[[[[...[.[[[....((.((.(((.((((((..(((((([[[....]]]))))))...)))))).))))).))..]]].].[[....]]......]]]]]]]]..[[[[[(((((((((((.((]]]]])))))))))))))[[[[[[[[.........]]].]]]]]...........((((.((([[[[.))).))))]]]]........
-40.3
>hCoV-19/England/20212015904/2020|EPI_ISL_465675|2020-05-18/13319-13540
UACACUUAAAAACACAGUCUGUACCGUCUGCGGUAUGUGGAAAGGUUAUGGCUGUAGUUGUGAUCAACUUCGCGAACCCAUGCUUCAGUCAGCUGAUGCACAAUCGUUUUUAAACGGGUUUGCGGUGUAAGUGCAGCCCGUCUUACACCGUGCGGCACAGGCACUAGUACUGAUGUCGUAUACAGGGCUUUUGACAUCUACAAUGAUAAAGUAGCUGGUUUU
.....[[[[[[[[.....[((....((.((.(((.((((((..(((((((((....)))))))))...)))))).))))).))..))](((..))).........]]]]]]]]..[[[[[(((((((((((.((]]]]])))))))))))))[[[[[[[[.........]]].]]]]]...........((((.((([[[[.))).))))]]]]........
-37.82
>hCoV-19/Scotland/CVR3034/2020|EPI_ISL_461627|2020-04-23/13300-13521
UAUACUUAAAAACACAGUCUGUACCGUCUGCGGUAUGUGGAAAGGUUAUGGCUGUAGUUGUGAUCAACUCCGCGAACCCAUGCUUCAGUCAGCUGAUGCACAAUCGUUUUUAAACGGGUUUGCGGUGUAAGUGCAGCCCGUCUUACACCGUGCGGCACAGGCACUAGUACUGAUGUCGUAUACAGGGCUUUUGACAUCUACAAUGAUAAAGUAGCUGGUUUU
.....[[[[[[[[...[.[[[....((.((.(((.((((((..((((((([[....]])))))))...)))))).))))).))..]]].].[[....]]......]]]]]]]]..[[[[[(((((((((((.((]]]]])))))))))))))[[[[[[[[.........]]].]]]]]...........((((.((([[[[.))).))))]]]]........
-40.65
>hCoV-19/Austria/CeMM0046/2020|EPI_ISL_475764|2020-03-25/13324-13545
UACACUUAAAAACACAGUCUGUACCGUCUGCGGUAUGUGGAAAGGUUAUGGCUGUAGUUGUGAUCAACUCCGCGAACCCAUGCUUCAGUCAGCUGAUGCACAAUCGUUUUUAAACGGGUUUGCGGUGUAAGUGCAGCCCGUCUUACACCGUGCGGCACAGGCACUAGUACUGAUGUCGUAUAUAGGGCUUUUGACAUCUACAAUGAUAAAGUAGCUGGUUUU
.....[[[[[[[[...[.[[[....((.((.(((.((((((..(((((([[[....]]]))))))...)))))).))))).))..]]].].[[....]]......]]]]]]]]..[[[[[(((((((((((.((]]]]])))))))))))))[[[[[[[[.........]]].]]]]]...........((((.((([[[[.))).))))]]]]........
-40.65
>gb:MU121216|Organism:Pangolin/13213-13434
UACACUUAAAAACACAGUCUGUACCGUCUGCGGUAUGUGGAAAGGUUAUGGCUGUAGUUGUGAUCAACUCCGCGAACCCAUGCUUCAGUCAGCUGACGCACAGUCGUUUUUAAACGGGUUUGCGGUGUAAGUGCAGCCCGUCUUACACCGUGCGGCACAGGCACUAGUACUGAUGUCGUAUAUAGGGCUUUUGACAUCUACAAUGACAAAGUAGCUGGUUUU
.....[[[[[[[[[[....((....((.((.(((.((((((..(((((((((....)))))))))...)))))).))))).))..))[(((..)))].....]].]]]]]]]]..[[[[[(((((((((((.((]]]]])))))))))))))[[[[[[[[.........]]].]]]]]...........((((.((([[[[.))).))))]]]]........
-41.51
>hCoV-19/USA/WA-UW-2105/2020|EPI_ISL_426088|2020-03-25/13216-13437
UACACUUAAAAACACAGUCUGUACCGUCUGCGGUAUUUGUACAGGUUAUGGCUGUAGUUGUGAUCAACUCCGCGAACCCAUGCUUCAGUCAGCUGAUGCACAAUCGUUUUUAAACGGGUUUGCGGUGUAAGUGCAGCCCGUCUUACACCGUGCGGCACAGGCACUAGUACUGAUGUCGUAUACAGGGCUUUUGACAUCUACAAUGAUAAAGUAGCUGGUUUU
[[[[...........(((.((.....((.((((.....((...(((((((((]]]]))))))))).)).))))))...)).)))...[(((..)))]......[[[[[....]]]]]...(((((((((((.(([[[[[)))))))))))))[[[[[[[[.........]]].]]]]]......]]]]]((((.((([[[[.))).))))]]]]........
-36.47
>gb:MU040335|Organism:Pangolin/13331-13552
UACACUUAAAAACACAGUCUGUACCGUCUGCGGCAUGUGGAAAGGUUAUGGCUGUAGUUGUGAUCAACUCCGCGAACCUAUGCUUCAGUCUGCUGAUGCACAGUCGUUUUUAAACGGGUUUGCGGUGUAAGUGCAGCCCGUCUUACACCGUGCGGCACAGGCACAAGCACUGAUGUCGUGUAUAGGGCUUUUGACAUCUACAAUGAAAAAGUAGCUGGUUUU
.....[[[[[[[[..............[((.((((((((((..(((((((((....)))))))))...)))))......))))).))].(((........)))..]]]]]]]]..[[[[[(((((((((((.((]]]]])))))))))))))[[[[[[[[[[....]].]]].]]]]]...........(((..((([[[[.)))..)))]]]]........
-39.35
>gb:JX993987|Organism:Bat/13186-13407
UACACUUAGAAACACAGUCUGUACCGUCUGCGGAAUGUGGAAAGGUUAUGGCUGUAGUUGUGACCAACUCCGCGAACCCAUGAUGCAGUCUGCUGACGCAUCAACGUUUUUAAACGGGUUUGCGGUGUAAGUGCAGCCCGUCUUACACCGUGCGGCACAGGCACUAGCACUGAUGUCGUUUACAGGGCUUUUGAUAUUUACAACGAAAAAGUUGCUGGUUUU
.....[[[[[[[[.[[[.[(((...(((...((...(((((..(((((((((....)))))))))...)))))...))...))))))].]]].[[[....]]]..]]]]]]]]..[[[[[(((((((((((.((]]]]])))))))))))))[[[[[[[[[[....]].]]].]]]]]....[[[[[[[[[[..............]]]]]]].]]].....
-47.94
>gb:KJ473814|Organism:BtRs-BetaCoV/HuB2013|Strain/13215-13436
UACACUUAGGAACACAGUCUGUACCGUCUGCGGGAUGUGGAAAGGUUAUGGCUGUAGUUGUGAUCAACUCCGCGAACCCAUGAUGCAGUCUGCUGACGCAUCAACGUUUUUAAACGGGUUUGCGGUGUAAGUGCAGCCCGUCUUACACCGUGCGGCACAGGCACUAGCACUGAUGUCGUUUACAGGGCUUUUGAUAUUUACAACGAAAAAGUUGCUGGUUUU
.....[[[[[[[[.[[[.[(((...(((...(((..(((((..(((((((((....)))))))))...)))))...)))..))))))].]]].[[[....]]]..]]]]]]]]..[[[[[(((((((((((.((]]]]])))))))))))))[[[[[[[[[[....]].]]].]]]]]....[[[[[[[[[[..............]]]]]]].]]].....
-46.9
>gb:KU444582|Organism:SARS-like/13284-13505
UACACUUAGAAACACAGUCUGUACCGUCUGCGGAAUGUGGAAAGGUUAUGGCUGUAGUUGUGAUCAACUCCGCGAACCCAUGAUGCAGUCUGCGGAUGCGUCAACGUUUUUAAACGGGUUUGCGGUGUAAGUGCAGCCCGUCUUACACCGUGCGGCACAGGCACUAGCACUGAUGUCGUCUACAGGGCUUUUGAUAUUUACAAUGAAAAAGUUGCUGGUUUU
..........[[[[[[[[[(((...(((...((...(((((..((((((]]]]]].]]]))))))...)))))...))...))))))[(((..)))]..................[[[[[(((((((((((.((]]]]])))))))))))))[[[[[[[[[[....]].]]].]]]]]....[[[[[[.(((..((((...))))..)))]]].]]].....
-39.72
>gb:AY559082|Organism:SARS/13283-13504
UACACUUAGAAACACAGUCUGUACCGUCUGCGGAAUGUGGAAAGGUUAUGGCUGUAGUUGUGAUCAACUCCGCGAACCCUUGAUGCAGUCUGCGGAUGCAUCAACGUUUUUAAACGGGUUUGCGGUGUAAGUGCAGCCCGUCUUACACCGUGCGGCACAGGCACUAGUACUGAUGUCGUCUACAGGGCUUUUGAUAUUUACAACGAAAAAGUUGCUGGUUUU
..........[[[[[[[[[(((...(((...((...(((((..((((((]]]]]].]]]))))))...)))))...))...))))))[(((..)))]..................[[[[[(((((((((((.((]]]]])))))))))))))[[[[[[[[.........]]].]]]]]....[[[[[[[[[[..............]]]]]]].]]].....
-42.94
>gb:MK211376|Organism:Coronavirus/13283-13504
UACACUUAGAAACACAGUCUGUACCGUCUGCGGAAUGUGGAAAGGUUAUGGCUGUAGUUGUGAUCAACUCCGCGAACCCAUGAUGCAGUCUGCGGAUGCGUCAACGUUUUUAAACGGGUUUGCGGUGUAAGUGCAGCCCGUCUUACACCGUGCGGCACAGGCACUAGCACUGAUGUCGUCUACAGGGCUUUUGAUAUUUACAACGAAAAAGUUGCUGGUUUU
..........[[[[[[[[[(((...(((...((...(((((..((((((]]]]]].]]]))))))...)))))...))...))))))[(((..)))]..................[[[[[(((((((((((.((]]]]])))))))))))))[[[[[[[[[[....]].]]].]]]]]....[[[[[[[[[[..............]]]]]]].]]].....
-44.15
>gb:KJ473815|Organism:BtRs-BetaCoV/GX2013|Strain/13038-13259
UACACUUAGAAACACAGUCUGUACCGUCUGCGGAAUGUGGAAAGGUUAUGGCUGUAGUUGUGAUCAACUCCGCGAACCCAUGAUGCAGUCUGCGGAUGCGUCAACGUUUUUAAACGGGUUUGCGGUGUAAGUGCAGCCCGUCUUACACCGUGCGGCACAGGCACUAGCACUGAUGUCGUCUAUAGGGCUUUUGACAUUUACAACGAAAAAGUUGCUGGUUUU
..........[[[[[[[[[(((...(((...((...(((((..((((((]]]]]].]]]))))))...)))))...))...))))))[(((..)))]..................[[[[[(((((((((((.((]]]]])))))))))))))[[[[[[[[[[....]].]]].]]]]].....[[[[[[..[[[[.[[[.......]]].]]]]..]]]]]]
-42.56
>gb:AY395002|Organism:SARS/13269-13490
UACACUUAGAAACACAGUCUGUACCGUCUGCGGAAUGUGGAAAGGUUAUGGCUGUAGUUGUGACCAACUCCGCGAACCCUUGAUGCAGUCUGCGGAUGCAUCAACGUUUUUAAACGGGUUUGCGGUGUAAGUGCAGCCCGUCUUACACCGUGCGGCACAGGCACUAGUACUGAUGUCGUCUACAGGGCUUUUGAUAUUUACAACGAAAAAGUUGCUGGUUUU
.....[[[[[[[[.....[(((...(((...((...(((((..((((((([[....]])))))))...)))))...))...))))))](((..))).........]]]]]]]]..[[[[[(((((((((((.((]]]]])))))))))))))[[[[[[[[.........]]].]]]]]....[[[[[[[[[[..............]]]]]]].]]].....
-44.17
>gb:MK211375|Organism:Coronavirus/13285-13506
UACACUUAGAAACACAGUCUGCACCGUCUGCGGAAUGUGGAAAGGUUAUGGCUGUAGUUGUGAUCAACUCCGCGAACCCAUGAUGCAGUCUGCGGAUGCGUCAACGUUUUUAAACGGGUUUGCGGUGUAAGUGCAGCCCGUCUUACACCGUGCGGCACAGGCACUAGCACUGAUGUCGUCUACAGGGCUUUUGAUAUUUACAACGAAAAAGUUGCUGGUUUU
..........[[[[[[[[[((((...((...((...(((((..((((((]]]]]].]]]))))))...)))))...))...))))))[(((..)))]..................[[[[[(((((((((((.((]]]]])))))))))))))[[[[[[[[[[....]].]]].]]]]]....[[[[[[[[[[..............]]]]]]].]]].....
-45.19
>gb:KJ473816|Organism:BtRs-BetaCoV/YN2013|Strain/13049-13270
UACACUUAGAAACACAGUCUGUACCGUCUGUGGAAUGUGGAAAGGUUAUGGCUGUAGUUGUGAUCAACUCCGCGAACCCAUGAUGCAGUCUGCGGAUGCGUCAGCGUUUUUAAACGGGUUUGCGGUGUAAGUGCAGCCCGUCUUACACCGUGCGGCACAGGCACUAGCACUGAUGUCGUCUACAGGGCUUUUGAUAUUUACAACGAAAAAGUUGCUGGUUUU
..........[[[[[[[[[(((...(((.((((...(((((..((((((]]]]]].]]]))))))...)))))....))))))))))[(((..)))][[....]]..........[[[[[(((((((((((.((]]]]])))))))))))))[[[[[[[[[[....]].]]].]]]]]....[[[[[[[[[[..............]]]]]]].]]].....
-44.28
>gb:KJ473811|Organism:BtRf-BetaCoV/JL2012|Strain/13035-13256
CACACUUAGAAACACAGUCUGUACUGUCUGCGGAAUGUGGAAAGGUUAUGGCUGUAGUUGUGAUCAACUCCGCGAACCCAUGAUGCAGUCUGCGGAUGCGUCACCGUUUUUAAACGGGUUUGCGGUGUAAGUGCAGCCCGUCUUACACCGUGCGGCACAGGCACUAGCACUGAUGUCGUUUACAGGGCUUUUGAUAUUUACAACGAAAAGGUUGCUGGUUUU
..........[[[[[[[[[(((...(((...((...(((((..((((((]]]]]].]]]))))))...)))))...))...))))))[(((..)))]......[[[[[....]]]]]...(((((((((((.(([[[[[)))))))))))))[[[[[[[[[[....]].]]].]]]]]......]]]]].......[[..[[[[.((((.]]]]..]]))))
-43.24
>gb:JX993988|Organism:Bat/13183-13404
UACACUUAGGAAUACAGUCUGCACCGUCUGCGGUAUGUGGAAAGGUUAUGGCUGUAGUUGUGAUCAACUCCGCGAACCCAUGAUGCAGUCUGCGGACGCGUCAACGUUUUUAAACGGGUUUGCGGUGUAAGUGCAGCCCGUCUUACACCGUGCGGCACAGGCACUAGUACUGAUGUCGUUUACAGGGCUUUUGAUAUUUACAACGAAAAAGUUGCUGGUUUU
............[[[[[[[((((...((...(((.((((((..((((((]]]]]]]...))))))...)))))).)))...))))))[(((..)))]..................[[[[[(((((((((((.((]]]]])))))))))))))[[[[[[[[.........]]].]]]]]....[[[[[[[[[[..............]]]]]]].]]].....
-45.55
>gb:AY313906|Organism:SARS/13284-13505
UACACUUAGAAACACAGUCUGUACCGUCUGCGGAAUGUGGAAAGGUUAUGGCUGUAGUUGUGACCAACUCCGCGAACCCUUGAUGCAGUCUGCGGAUGCAUCAACGUUUUUAAACGGGUUUGCGGUGUAAGUGCAGCCCGUCUUACACCGUGCGGCACAGGCACUAGUACUGAUGUCGUCUACAGGACUUUUGAUAUUUACAACGAAAAAGUUGCUGGUUUU
.....[[[[[[[[.....[(((...(((...((...(((((..((((((([[....]])))))))...)))))...))...))))))](((..))).........]]]]]]]]..[[[[[(((((((((((.((]]]]])))))))))))))[[[[[[[[.........]]].]]]]]....[[[[[[[[[[..............]]]]]]].]]].....
-43.88
>hCoV-19/Australia/VIC465/2020|EPI_ISL_426758|2020-03-27/13317-13460
UACACUUAAAAACACAGUCUGUACCGUCUGCGGUAUGUGGAAAGGUUAUGGCUGUAGUUGUGAUCAACUCCGCGAACCCAUGCUUCAGUCAGCUGAUGCACAAUCGUUUUUAAACGGGUUUGCGGUGUAAGUGCAGCCCGUCUU
.....[[[[[[[[.....[((....((.((.(((.((((((..(((((((((....)))))))))...)))))).))))).))..))](((..))).........]]]]]]]][[[[[[[.[[[.......]]]]]]]]]]...
-25.31
>hCoV-19/Australia/VIC462/2020|EPI_ISL_426755|2020-03-27/13303-13427
UUAAAAACACAGUCUGUACCGUCUGCGGUAUGUGGAAAGGUUAUGGCUGUAGUUGUGAUCAACUCCGCGAACCCAUGCUUCAGUCAGCUGAUGCACAAUCGUUUUUAAACGGGUUUGCGGUGUAA
......[[[[.[.[[[....((.((.(((.((((((..(((((((((....)))))))))...)))))).))))).))..]]].].......[[[...[[[[[....]]]]]...]]].]]]]..
-21.54
>hCoV-19/Australia/VIC441/2020|EPI_ISL_426738|2020-03-27/13321-13443
UAAAAACACAGUCUGUACCGUCUGCGGUAUGUGGAAAGGUUAUGGCUGUAGUUGUGAUCAACUCCGCGAACCCAUGCUUCAGUCAGCUGAUGCACAAUCGUUUUUAAACGGGUUUGCGGUGUA
.......[[[[[[...[[[.[[[[[.....]]]]]..]]]...]]]]]].[[[[....]]]].[[[[[[[[[[........[(((..)))]..[[....]]........]]]]]]]]]]....
-27.18
>gb:NC_025217|Organism:Bat/13820-14038
UUUGCUUAAAAACACUGUUUGCAAUGUAUGCGCUUGUUGGAUAGGGUAUGGUUGCAAUUGUGACACACUCCGCCAGCCAGUGCUUCAUGCUGCAGAUGACAGUUUUUUAAACGGGUGCGCGGUGUAAGUGCAGCCCGUCUUACACCGUGUGGCAGUGGUCUUUCCACUGACGUCGUCGUAAGGGCUUUCGACCUGUACAAUAGUAAAAUAGGAGGCUUU
...............(((((((((((...(((((.(((((...((((...(((((....)))))..))))..))))).)))))..)))..))))))))..[((((((...((((((((((((((((((.((.....))))))))))))))..[[[[[[.....]]]]]])).))))...))))))].....[[[[[.....(((...]]]]]..)))..
-44.25
>gb:KX058075|Organism:Uransmissible/12231-12442
UGUAUUGAAAACGAAGUUUGUGUUGUCUGUGGUUGUUGGCUUAACAAUGGUUGCAUGUGCGAUCGUACUUCUAUGCAGAGUUCUACUGUUGAUCAAAUUUAUUUAAACGAGUGCGGGGUUCUAGUGCAGCUCGACUAGAACCCUGCAAUGGUACUGAUCCAGACCAUGUUAGUAGAGCUUUUGACAUCUACAACAAAGAUGUUGCGUGUAUU
[[[...[..[[[(((.(((((((.(...((....]]]..]...]]]((((((((....))))))))))..).))))))).)))...((.....))............[[....]].((.((.((((([[[[[.[[[[[....[[......))))))).))]]......]]]]].]]]]]..[[[(((((.......)))))]]]........
-25.19
>gb:KX900396|Organism:Uransmissible/12219-12430
UGUAUUGAAAAUGAAGUCUGUGUUGUCUGUGGUUGUUGGCUUAACAAUGGUUGUAUGUGCGAUCGUACUUCUAUGCAGAGUUCUACUGUUGAUCAGAGUUAUUUAAACGAGUGCGGGGUUCUAGUGCAGCUCGACUAGAACCCUGCAAUGGUACUGAUCCAGACCAUGUUAGUAGAGCUUUUGACAUCUACAACAAAGAUGUUGCGUGUAUU
............(((.(((((((.(..(((((((((.......(((.........))))))))))))...).))))))).)))..(((.....)))...........[[....]].((.((.((((([[[[[.[[[[[....[[......))))))).))]]......]]]]].]]]]]..[[[(((((.......)))))]]]........
-27.43
>gb:EU074218|Organism:Uransmissible/12231-12442
UGUAUUGAAAACGAAGUUUGUGUUGUCUGUGGUUGUUGGCUUAACAAUGGUUGCAUGUGCGAUCGUACUUCUAUGCAGAGUUCUACUGUUGAUCAAAGUUAUUUAAACGAGUGCGGGGUUCUAGUGCAGCUCGACUAGAACCCUGCAAUGGUACUGACCCAGACCAUGUUAGUAGAGCUUUUGACAUCUACAACAAAGAUGUUGCGUGUAUU
............(((.(((((((.(...((.[[[..[[[[[[....((((((((....))))))))))..).))))))).)))...((.....))]]]]]]....]]].......(((((..((((([[[[[.[[[[[....[[......))))))))))]]......]]]]].]]]]]..[[[(((((.......)))))]]]........
-26
>gb:KP849472|Organism:Alphacoronavirus/12221-12432
UGUAUUGAAAAUGAAGUCUGUGUUGUCUGUGGCUGUUGGCUUAACAAUGGUUGCAUGUGCGAUCGUACUUCUAUGCAGAGCUCUACUGUUGAUCAAAGUUAUUUAAACGAGUGCGGGGUUCUAGUGCAGCUCGACUAGAACCCUGUAAUGGUACUGAUCCAGACCAUGUUAGUAGAGCUUUUGACAUCUACAAUAAAGAUGUUGCAUGUAUU
....((..))..[[[[[....[[[[[.[[[[[[[[[[[......]]]]]]]]]]]...]]]]]...]]]]]..[[[[[(((((([[[[[[...............]]].]]]..))))))]].]]].[[[[[.[[[[[.....[[...[[[.......]]]...]]..]]]]].]]]]]..[[[[[(((.......)))]]]]]........
-36.57
>gb:NC_016994|Organism:Night/11200-11418
UGCACUUACACAUGAACCUUGCACUGCUUGUCACAGGUGGGUAAAUCAUGAUUGUACGUGUACAAACCUUCAAUUGGGUUAUAGUUCAAACCAGAACAAUAGUUAUUUAAACGAGUAAAGGGUUCUAGUGAUGCCCGCCUAGAACCCUGCACUAGCGACAACCGACCCGAUGUCGUCGUUAGGGCGUUUAACAUCUACAACAAUGCCACAGCUGGCAUU
..[[[.[[[[[[[[[..........(((((....((((..(((..]]]]]..]]]].]]])))..)))).....)))))....[[((......))]].............(((((....(((((((((.[[[[..[[[[[...........))))........))))).....).))))..]]]]].....]]]]......[[[[[[[....]]]]]]]
-32.66
>gb:KR270796|Organism:Porcine/12219-12427
UGUAUUGAAAACGAAGUCUGUGUUGUCUGUGGUUGUUGGCUUAACAAUGGUUGUAUGUGCGAUCGUACUUCUAUGCAGAGUUCUACUGUUGAUCAGAGUUAUUUAAACGAGUGCGGGGUUCUAGUGCAGCUCGACUAGAACCCUGCAAUGGUACUGAUCCAGACCAUGUUAGUAGAGCUUUUGACAUCUAUAACAAAGAUGUUGCGUGU
............(((.(((((((.(..(((((((((.......(((.........))))))))))))...).))))))).)))..(((.....)))...........[[....]].((.((.((((([[[[[.[[[[[....[[......))))))).))]]......]]]]].]]]]]..[[[[[[[[.......]]]]]]]].....
-27.57
>gb:KX499468|Organism:Uransmissible/12231-12442
UGUAUUGAAAAUGAAGUUUGUGUUGUCUGUGGUUGUUGGCUUAACAAUGGUUGCAUGUGCGAUCGUACUUCUAUGCAGAGUUUUACUGUUGAUCAAAGUUAUUUAAACGAGUGCGGGGUUCUAGUGCAGCUCGACUAGAACCCUGCAAUGGUACUGAUCCAGACCAUGUUAGUAGAGCUUUUGACAUCUACAACAAAGAUGUUGCGUGUAUU
.......((([[[[..)))...]]]].[[[[[[[[[[[......]]]]]]]]]]]..[[.[[[[[[[[[....[[[[[.[[[[[[..[[[[[.[...[[[[...........(((.((((.]]]]...].]]]]]]]]]]].]]]]]..]]]]].]]]]]])))).))).......[[...[[[[[(((.......)))]]]]]...]]...
-28.94
>gb:MH687956|Organism:Alphacoronavirus/12502-12708
UGUACUUGAAAAUACAGUUUGUAAGGUUUGUGGUUGUUGGCAAGCUAAUGGUUGCACUUGUGAUAGAGCUGUCAUACAGAGUGUUGACAGCGGUUAUUUAAACGAGUGCGGGGCUCUAGUGCAGCUCGACUAGAGCCCUUAAAUGGUUCGGACACACAUUAUGUGUUCCGUGCUUUUGAUGUUUACAAUCGUGAUGUCGCGUGUAUU
.............(((.(((((([[[[.....[[[[[(((((.(((....(((((....)))))..)))))))))))))).)))..]]]]]....]]]]...[[[[[[[(((((((((((]]].]]]])))))))))))..[[.[[[.[[[[[[[[.....]]]].]]]].]]].]].......[[[..((((.]]]))))......
-38.28
>gb:MH687934|Organism:Alphacoronavirus/12502-12708
UGUACUUGAAAAUACAGUUUGUAAGGUUUGUGGUUGUUGGCAAGCUAAUGGCUGCACUUGUGAUAGAGCUGUCAUACAGAGUGUUGACAGCGGUUAUUUAAACGAGUGCGGGGCUCUAGUGCAGCUCGACUAGAGCCCUUAAAUGGUUCGGACACACAUCAUGUGUUCCGUGCUUUUGAUGUUUACAAUCGUGAUGUCGCGUGUAUU
.............(((.(((((([[[[.....[[[[[(((((.(((......(((....)))....)))))))))))))).)))..]]]]]....]]]]...[[[[[[[(((((((((((]]].]]]])))))))))))..[[.[[[.[[[[[[[[.....]]]].]]]].]]].]].......[[[..((((.]]]))))......
-35.57
>gb:MN165107|Organism:Feline/12235-12446
UGUAUUGAAAAUGAAGUCUGUGUUGUUUGCGGUUGCUGGCUUAAUAAUGGCUGUAUGUGCGACCGUACUUCCAUGCAAGGAUCCACCAUUGAUCAGAGUUAUUUAAACGAGUGCGGGGUUCUAGUGCAGCUCGACUAGAACCCUGUAAUGGUACUGAUCCAGACCAUGUUAGUAGAGCUUUUGACAUCUACAAUAAAGAUGUUGCGUGUAUU
............(((.(((((((((((((((((((.((((((....((((..((.[[[[[......))..))))..)))......))).)))))...)).....)))))).)))))).)))..]]]]][[[[.[[[[[.....[[...[[[.......]]]...]]..]]]]].]]]]...[[[[[[[[.......]]]]]]]]........
-27.46
>gb:MH687946|Organism:Alphacoronavirus/12429-12635
UGUACUUGAAAACACAGUUUGUAAGGUUUGUGGUUGUUGGCAAGCUAAUGGCUGCACUUGUGAUAGAGCUGUCAUACAGAGUGUUGACAGCGGUUAUUUAAACGAGUGCGGGGCUCUAGUGCAGCUCGACUAGAGCCCUUAAAUGGUUCGGACACACAUCAUGUGUUCCGUGCUUUUGAUGUUUACAAUCGUGAUGUCGCGUGUAUU
.............(((.(((((([[[[.....[[[[[(((((.(((......(((....)))....)))))))))))))).)))..]]]]]....]]]]...[[[[[[[(((((((((((]]].]]]])))))))))))..[[.[[[.[[[[[[[[.....]]]].]]]].]]].]].......[[[..((((.]]]))))......
-35.57
>gb:MH687948|Organism:Alphacoronavirus/12502-12708
UGUACUUGAAAACACAGUUUGUAAGGUUUGUGGUUGUUGGCAAGCUAAUGGCUGCACUUGUGAUAGAGCUGUCAUACAGAGUGUUGACAGCGGUUAUUUAAACGAGUGCGGGGCUCUAGUGCAGCUCGACUAGAGCCCUUAAAUGGUUCGGACACACAUCAUGUGUUCCGUGCUUUUGAUGUUUACAAUCGUGACGUCGCGUGUAUU
.............(((.(((((([[[[.....[[[[[(((((.(((......(((....)))....)))))))))))))).)))..]]]]]....]]]]...[[[[[[[(((((((((((]]].]]]])))))))))))..[[.[[[.[[[[[[[[.....]]]].]]]].]]].]].[[[[...((..((((]]]]))))))....
-35.4
>gb:KX900403|Organism:Uransmissible/12219-12430
UGUAUUGAAAAUGAAGUCUGUGUUGUCUGUGGUUGUUGGCUUAACAAUGGUUGUAUGUGCGAUCGUACGUCUAUGCAGAGUUCUACUGUUGAUCAGAGUUAUUUAAACGAGUGCGGGGUUCUAGUGCAGCUCGACUAGAACCCUGCAAUGGUACUGAUCCAGACCAUGUUAGUAGAGCUUUUGACAUCUACAACAAAGAUGUUGCGUGUAUU
............(((.(((((((.(.((((((((((.......(((.........)))))))))))).).).))))))).)))..(((.....)))...........[[....]].((.((.((((([[[[[.[[[[[....[[......))))))).))]]......]]]]].]]]]]..[[[(((((.......)))))]]]........
-29.68
>gb:DQ811787|Organism:PRCV/12211-12422
UGUAUUGAAAAUGAAGUUUGUGUUGUCUGUGGUUGUUGGCUUAACAAUGGUUGUAUGUGCGAUCGUACUUCUAUGCAGAGUUCUACUGUUGAUCAGAGUUAUUUAAACGAGUGCGGGGUUCUAGUGCAGCUCGACUAGAACCCUGCAAUGGUACUGAUCCAGACCAUGUUAGUAGAGCUUUUGACAUCUACAACAAAGAUGUUGCGUGUAUU
............(((.(((((((.(..(((((((((.......(((.........))))))))))))...).))))))).)))..(((.....)))...........[[....]].((.((.((((([[[[[.[[[[[....[[......))))))).))]]......]]]]].]]]]]..[[[(((((.......)))))]]]........
-25.31
>gb:HQ012370|Organism:Feline/12231-12439
UGUAUUGAAAACGAAGUCUGUGUUGUUUGCGGUUGCUGGCUUAAUAAUGGUUGUAUGUGUGAUCGUACUUCUAUGCAAGGCUCCACCAUUGAUCAAAGUUAUUUAAACGAGUGCGGGGUUCUAGUGCAGCUCGACUAGAACCCUGUAAUGGUACUGAUCCAGACCAUGUUAGUAGAGCUUUUGACAUCUAUAAUAAAGAUGUUGCAUGU
..............(((((((((.(..(((((((((..((.[[[[..[[[[[[...)))))))))))...).)))).)))))...((..]]]]]]..]]]].............))[[[[[[[[[........]]]]]]]]].....[[[[[.[[[...]]]]]]]]..............[[[[[[[[.......]]]]]]]].....
-29.32
>gb:MK211370|Organism:Coronavirus/12514-12720
UGUACUUGAAAAUACAGUUUGUAAGGUUUGUGGUUGUUGGCAAGCUAAUGGCUGCACUUGUGAUAGAGCUGUCAUACAGAGUGUUGACAGCGGUUAUUUAAACGAGUGCGGGGCUCUAGUGCAGCUCGACUAGAGCCCUUAAAUGGUUCGGACACACAUCAUGUGUUCCGCGCUUUUGAUGUUUACAAUCGUGAUGUCGCGUGUAUU
.............(((.(((((([[[[.....[[[[[(((((.(((......(((....)))....)))))))))))))).)))..]]]]]....]]]]...[[[[[[[(((((((((((]]].]]]])))))))))))..[[.[[[.[[[[[[[[.....]]]].]]]].]]].]].......[[[..((((.]]]))))......
-35.57
>gb:GU393331|Organism:Infectious/12227-12466
UCUACGUAAUAAGGUCUGCACUGUCUGUCAGUGUUGGAUUGGUUAUGGAUGCCAGUGUGAUCUACUCAGACAACCAAAACCUUCUGUUCAAUUAGCUGCUGGUGCAUCUGAUUUUGCUAAGAAUUAUUUAAACGGGUACGGGGUAGCAGUGAGGCUCGGCUGAUACCCCUUGCUAAUGGAUGUGAUCCUGAUGUUGUAAAGCGAGCCUUUGAUGUCUGUAAUAAGGAAUCAGCCGGUAUG
............(((((((((((...(.(((((((((((.((((.(((.((..[[[........[[[[..)).))).))))....)))))))..))))))))))))...))))[[[[[[.....[[[[[....]]]]].....]]]]]]]]]]]]][[[[[[[[...[[[[....[[[[[[[[.........[[[....]]].........]]]]]]]]...]]]].]]]]]]]].....
-36.28
>gb:MK878536|Organism:Infectious/12225-12464
UCUACGUAAUAAGGUUUGUACUGUUUGUCAGUGUUGGAUUGGUUAUGGCUGUCAGUGCGAUGCACUUAGACAACCUAAACCUUCUGUUCAAUCAGCUGCUGGUGCACCUGAUUUUGAUAAGAAUUAUUUAAACGGGUACGGGGUAGCAGUGAGGCUCGGCUGAUACCCCUUGCUAAUGGAUGUGAUCCUGAUGUUGUAAAGCGAGCCUUUGAUGUCUGUAAUAAGGAAUCAGCCGGUAUG
.......(((.(((..(((((((...(.(((((((((((.((((..((.((([[[[[[...]]]]]..]))).))..))))[[[[)))))))..))))))))))))))).)))......]]]].........[[[....[[[[[[.[[[[........]]]].]]]]]]..[[[....[[[[[.......]]]]]....]]].......[[[[.[[[.......]]]]]]].]]].....
-38.52
>gb:NC_030886|Organism:Rousettus/12975-13193
CAUACGUAACGUGAUUUGUUCCGUGUGCAACAUGUGGCAAGGAUAUGGCUGUCCAUGUGCUAGCUUACGUGAAGUGAGCCUGCACGCUAAUGAUGACUGCUUUUUAAACGAGUCCGGGGUGCUAGUGGAGUAGCCCGCCUAGUACCCCAAGGCAUAGGUGUUCAGCCUGAUGUCGUUUUAAGGGCUUUUGACAUAUGCAACUCUAAAGUUGCAGGUUUU
...............(((((..(((((((.((((((((.((.((((([....]))))).)).))).))))).[[[.....))))))).)))))..]]]((((((.(((((((((..(((((...((......)).))))).........[[[[...........]]]]))).)))))).))))))..........[[[((((........]]]))))..
-30.48
>gb:JQ404409|Organism:Canine/12230-12441
UGUAUUGAAAAUGAAGUUUGUGUUGUCUGUGGCUGUUGGCUUAACAAUGGUUGCAUGUGCGAUCGUACUUCUAUGCAGAGUUCUACUGUUGAUCAAAGUUAUUUAAACGAGUGCGGGGUUCUAGUGCAGCUCGACUAGAACCCUGUAAUGGUACUGAUCCAGACCAUGUUAGUAGAGCUUUUGACAUCUACAACAAAGAUGUUGCGUGUAUU
....[[[.....[[[[[(((((((((..((((((.((((.((((((((((((((....))))))))]]]]]....]]]........))))))))))))))))....)))).)))))((.((.((((([[[[[.[[[[..[[...[[....))))))).))..]]...]]]]]].]]]]]..[[[(((((.......)))))]]]........
-31.35
>gb:KY406735|Organism:Porcine/12219-12430
UGUAUUGAAAAUGAAGUCUGUGUUGUCUGUGGUUGUUGGCUUAACAAUGGUUGUAUGUGCGAUCGUACGUCUAUGCAGAGUUCUACUGUUGAUCAGAGUUAUUUAAACGAGUGCGGGGUUCUAGUGCAGCUCGACUAGAACCCUGCAAUGGUACGGAUCCAGACCAUGUUAGUAGAGCUUUUGACAUCUACAACAAAGAUGUUGCGUGUAUU
.[[[[[......(((.(((((((.(.((((((((((.......(((.........)))))))))))).).).))))))).)))..(((.....))).............]]]]].((((((..(((([[[[[.[[[[[....[[......))))))))))]]......]]]]].]]]]]..[[[(((((.......)))))]]]........
-29.19
>gb:KF530118|Organism:Feline/12191-12402
UGUAUUGAAAACGAAGUUUGUGUUGUUUGUGGUUGCUGGCUUAAUAAUGGCUGUAUGUGCGAUCGUACUUCUAUGCAAGGAUCCACUAUUGAUCAGAAUUAUUUAAACGAGUGCGGGGUUCUAGUGCAGCUCGACUAGAACCCUGUAAUGGUACUGAUCCAGACCAUGUUAGUAGAGCUUUUGACAUCUACAAUAAAGAUGUUGCGUGUAUU
...[[.[[[.[[[[.[[(((((((((((((((((.((((.((((((.(((.(((....]]..]]]]..]]].]]))).....))).))))))))))))))))..)))))).)))))((.((.((((([[[[[.[[[[..[[...[[....))))))).))..]]...]]]]]].]]]]]..[[[(((((.......)))))]]]........
-29.61
>gb:MN065811|Organism:Bat/12386-12592
UGUACUUGAGAAUACAGUCUGCAAAGUUUGUGGUUGUUGGCAAGCUAAUGGUUGUGCUUGUGAUAGGUCCACUUUGCAAACUACGCUUGACACUGGUUAUUUAAACGAGUACGGGGCUCUAGUGCAGCUCGACUAGAGCCCUGUAAUGGUACUGAUACACAGCAUGUGUAUCGUGCUUUUGACAUUUACAACAAGGAAGCUGCAUGU
[[[[[[.[.......(((((((...(((((((((((.((.(((((...((((((([...[[[.......]]]..]))).)))).))))).)).)))))))..))))..))...)))))].]]]]]][[[[.....]]]]..[[[...[[[[[.[[....((((.((((((]]]]]]]....]]]..)))).)).....)))).....
-26.4
>gb:HQ392472|Organism:Feline/12226-12434
UGUAUUGAAAACGAAGUCUGUGUUGUCUGUGGUUGCUGGCUUAAUAAUGGUUGUAUGUGUGACCGUACAUCUAUGCAAGGUUCCACCAUUGAUCAGAAUUAUUUAAACGAGUGCGGGGUUCUAGUGCAGCUCGACUAGAACCCUGUAAUGGUACAGAUCCUGACCAUGUUAGUAGAGCUUUUGACAUCUAUAAUAAAGAUGUUGCAUGU
..........[[[...((((.((((...((((...((.((......((((((((.]]]))))))))........)).))...))))...)))))))).(((((..((((....(((((.(((.(((([[[[...................))))))))))))....)))))))))]]]]..[[[[[[[[.......]]]]]]]].....
-27.17
>gb:MU444152|Organism:Feline/12157-12365
UGUAUUGAAAAUGAAGUUUGUGUUGUCUGCGGUUGCUGGCUUAAUAAUGGUUGUAUGUGUGAUCGUACUUCUAUGCAAGGCUCCAAUAUUGAUCAAAGUUAUUUAAACGAGUGCGGGGUUCUAGUGCAGCUCGACUAGAACCCUGUAAUGGUACUGAUCCAGACCAUGUUAGUAGAGCUUUUGACAUCUAUAAUAAAGAUGUUGCAUGU
..[[[[[[......(((((((((.(..(((((((((..((]]]]]].[[[[[[...)))))))))))...).))))).))))...(((.]]]]]]....))).....[[....]].((.((.((((([[[[[.[[[[..[[...[[....))))))).))..]]...]]]]]].]]]]]..[[[[[[[[.......]]]]]]]].....
-27.03
>gb:MG738154|Organism:Infectious/12231-12470
UCUACGUAAUAAGGUUUGCACUGUUUGUCAGUGUUGGAUUGGUUAUGGCUGUCAGUGUGAUUCACUUAGACAACCAAAACCUUCUGUUCAAUCAGCUGCUGGUGCACCUGAUUUUGAUAAGAAUUAUUUAAACGGGUACGGGGUAGCAGUGAGGCUCGGCUGAUACCCCUUGCUAAUGGAUGUGAUCCUGAUGUUGUAAAGCGAGCCUUUGAUGUCUGUAAUAAGGAAUCAGCCGGUAUG
.......(((.(((..(((((((...(.(((((((((((.((((.(((.((([[[[[.....]]]]..]))).))).))))[[[[)))))))..))))))))))))))).)))......]]]].........[[[....[[[[[[.[[[[........]]]].]]]]]]..[[[....[[[[[.......]]]]]....]]].......[[[[.[[[.......]]]]]]].]]].....
-40.9
>gb:MK937832|Organism:Infectious/12210-12449
UCUACGUAAUAAGGUCUGCACUGUCUGUCAGUGUUGGAUUGGUUAUGGAUGCCAGUGUGGUCUACUCAGACAACCAAAACCUUCUGUUCAAUCAGCUGCUGGUGCACCUGAUUUUGAUAAGAAUUAUUUAAACGGGUACGGGGUAGCAGUGAGGCUCGGCUGAUACCCCUUGCUAAUGGAUGUGAUCCUGAUGUUGUAAAGCGAGCCUUUGAUGUCUGUAAUAAGGAAUCAGCCGGUAUG
............(((((((((((...(.(((((((((((.((((.(((.((.....[[[[[[[..[[[[.)).))).))))....)))))))..))))))))))))...))))]]]]..]]].]]]].....[[[....[[[[[[.[[[[........]]]].]]]]]]..[[[....[[[[[.......]]]]]....]]].......[[[[.[[[.......]]]]]]].]]].....
-35.92
>gb:GQ427176|Organism:Uurkey/12222-12461
UCUACGUAAUAAGGUUUGUACUGUUUGUCAGUGUUGGAUUGGUUAUGGCUGUCAUUCGAUGCACCUUAGACAACCCAAACCUUCUGUUCAAUCAGCUGCUGGUGCAACUGAUUUUGAUAAGAAUUAUUUAAACGGGUACGGGGUAGCAGUGAGGCUCGGCUGAUACCCCUUGCUAAUGGAUGUGAUCCUGAUGUUGUAAAGCGAGCCUUUGAUGUUUGUAAUAAGGAAUCAGCCGGUAUG
..........((((((((...((((((...((((((((([[[[....]]]]..)))))))))....))))))...))))))))..[[[[.[[[[((((((.((((..(((.((.]]]]..]]]].....)).)))))))..)))))).........[[[[[[[[....[[[[[[....[[[[[.......]]]]]....]]]]]][[[[.............]]]].]]]]]]]].....
-38.35
>gb:KF530115|Organism:Feline/12180-12391
UGUAUUGAAAACGAAGUUUGUGUUGUUUGUGGUUGCUGGCUUAAUAAUGGCUGUAUGUGCGAUCGUACUUCCAUGCAAGGAUCCACUAUUGAUCAGAAUUAUUUAAACGAGUGCGGGGUUCUAGUGCAGCUCGACUAGAACCCUGUAAUGGUACUGAUCCAGACCAUGUUAGUAGAGCUUUUGACAUUUACAAUAAAGAUGUUGCGUGUAUU
..[[[[[[....((..(((((((.(..(((((((((..((]]]]]]..........)))))))))))...).)))))))..))..((.......))...........[[....]].((.((.((((([[[[[.[[[[..[[...[[....))))))).))..]]...]]]]]].]]]]]..[[[(((((.......)))))]]]........
-20.99
>gb:MU350598|Organism:Rousettus/12975-13193
CAUACGUAACGUGAUUUGUUCCGUGUGCAAUAUGUGGCAGGGAUAUGGCUGUCCAUGUGCUAGCUUACGUGAAGUAAGCCUGCACGCUAAUGAUGACUGCUUUUUAAACGAGUCCGGGGUGCUAGUGGAGUAGCCCGCCUAGUACCCCAAGGCAUAGGUGUUCAGCCUGAUGUCGUUUUAAGGGCUUUUGACAUAUGCAACUCUAAGGUUGCAGGUUUU
..[[[[[[.((.((((((((......(((((..((((((((..(((((((((......)).))))]]]]]]..)))..))))).))).....))...)))......))))))))))[[[[[[[[[((((((.......]]]]]]]]]....[[[[[.[[....[[[[[.............]]]]]....]].]]]]].))))))..............
-33.87
>gb:MG596802|Organism:Middle/13251-13481
UUGUUUAACAAAUACUCCCUGUAAUGUCUGUCAAUAUUGGGUUGGAUAUGGGUGUAAUUGUGAUUCACUUAGACAAGUGUCACUCACUCAAUCCAAAGAUACCAAUUUUUUAAACGAGUCCGGGGUUCUAUUGUAAAUGCCCGAAUAGAACCCUGUGCAAGUGGAUUGUCCACUGAUGUCGUGUUUAGGGCAUUUGACAUCUGCAACUACAAGGCUAAAGUUGCUGGUAUA
[[[[[[[((((.....(((((...........[[.(((((.((((((.((((((.....[[[[..[[[[[....]]]]]]]]].)))))))))))).....))))).]].]]]]]]]...))))).....)))).[[[[[[[[[[[[............[[[[[[...]]]]]](((((((]]]]].]]]]]]])))))))...[[[(((..(((....]]]))).)))..
-37.19
>gb:MH687945|Organism:Alphacoronavirus/12506-12712
UGUACUUGAAAACACAGUUUGUAAGGUUUGUGGUUGUUGGCAAGCUAAUGGCUGCACUUGUGAUAGAACUGUCAUACAGAGUGUUGACAGCGGUUAUUUAAACGAGUGCGGGGCUCUAGUGCAGCUCGACUAGAGCCCUUAAAUGGUUCGGACACACACCAUGUGUUCCGUGCUUUUGAUGUUUACAAUCGUGAUGUCGCGUGUAUU
.............(((.((((((.....((((((((((.(((((.[[[[.[[[[[[))))))))..))))).)))))))).)))]].]]]].]]]]......[[[[[[[(((((((((((]]].]]]])))))))))))..[[.[[[.[[[[[[[[.....]]]].]]]].]]].]].......[[[..((((.]]]))))......
-39.47
>gb:MG596803|Organism:Middle/13242-13472
UUGUUUAACAAAUACUCCCUGUAAUGUCUGUCAAUAUUGGGUUGGAUAUGGGUGUAAUUGUGAUUCACUUAGACAAGUGGCACUCACUCAAUCCAAAGAUACCAAUUUUUUAAACGAGUCCGGGGUUCUAUUGUAAAUGCCCGAAUAGAACCCUGUGCAAGUGGAUUGUCCACUGAUGUCGUGUUUAGGGCAUUUGACAUCUGCAACUACAAGGCUAAAGUUGCUGGUAUA
.......[(((.....(((((..............(((((.((((((.(((([[.....[[[..[[[[[[....]]]]]]]]].]])))))))))).....)))))..............))))).....)))].[[[[[[[[[[[[............[[[[[[...]]]]]](((((((]]]]].]]]]]]])))))))...[[[(((..(((....]]]))).)))..
-36.45
>gb:NC_046965|Organism:Canada/11838-12108
UUUGUUUGAUUAAUAAAGUUUGUAAUGUUUGUCAAUGUUGGAUUGGUUAUGGUUGUAAGUGUGAUGAACUUAGACCAACAAUGCAAUUUGACUCUUAUAGUAGAGAACCUCCUACAUCGAGGUUUGUAGAUGGUCCUACUAAAGCUGAUAAUAAUUAUUUAAACGGGUACGGGGUAGCAGUGAGGCUCGGCUGAUACCCCUAACAGAUGGUGUUCAACCCGAUGUUGUAAAGAGAGCCUUUGACAUCUGUAAUAAAGAUGCAGCUGGUAUG
........(((.(((((.((((..((((..((((((((....((((((..((([............])))..))))))....)))..))))).....[[[[[[.[[.[[....)))))))).))))).)))]]]]]]]]]].[[[[[.................[[[[..[[[[[[.[[[[........]]]].]]]]]].[[[[...[[[.....]]]...]]]].........]]]]....[[[[[.......]]]]]]]]]]......
-37.22
>gb:MG893511|Organism:Feline/12279-12490
UGUAUUGAAAAUGAAGUUUGUGUUGUCUGCGGUUGCUGGCUUAAUAACGGUUGUAUGUGUGAUCGCACUUCUAUGCAAGGAUCCACUAUUGAUCAGAGUUAUUUAAACGAGUGCGGGGUUCUAGUGCAGCUCGACUAGAACCCUGUAAUGGUACUGAUCCAGACCAUGUUAGUAGAGCUUUUGACAUCUACAAUAAAGAUGUUGCAUGUAUU
............((..(((((((.(..(((((((((..((..[[[[[[[[[[[...)))))))))))...).)))))))..))......]]]]]...]]]]]]....[[....]].((.((.((((([[[[[.[[[[..[[...[[....))))))).))..]]...]]]]]].]]]]]..[[[(((((.......)))))]]]........
-30.36
>gb:AY514485|Organism:Infectious/12226-12465
UCUACGUAAUAAGGUUUGCACUGUCUGUCAGUGUUGGAUUGGUUAUGGAUGCCAGUGUGAUCUACUCAGACAACCAAAACCUUCUGUUCAAUCAGCUGCUGGUGCACCUGAUUUUGAUAAGAAUUAUUUAAACGGGUACGGGGUAGCAGUGAGGCUCGGCUGAUACCCCUUGCUAAUGGAUGUGAUCCUGAUGUUGUAAAGCGAGCCUUUGAUGUCUGUAAUAAGGAAUCAGCCGGUAUG
............((..(((((((...(.(((((((((((.((((.(((.((.....[[[[[[[..[[[[[)).))).))))....)))))))..))))))))))))))....]]]]]..]]].]]]].....[[[....[[[[[[.[[[[........]]]].]]]]]]..[[[....[[[[[.......]]]]]....]]].......[[[[.[[[.......]]]]]]].]]].....
-35.78
>gb:KF530271|Organism:Feline/11803-12014
UGUAUUGAAAAUGAAGUUUGUGUUGUUUGUGGUUGCUGGCUUAAUAAUGGUUGUAUGUGUGAUCGUACCUCUAUGCAAGGUGCCACUAUGGACCAGAGUUAUUUAAACGAGUGCGGGGUUCUAGUGCAGCUCGACUAGAACCCUGUAAUGGUACUGAUCCAGACCAUGUUAGUAGAGCUUUUGAUAUCUACAAUAAAGAUGUUGCAUGUAUU
..........[[[((.((((.(((....(((((.(((.((......((((((((.]]]))))))))........))..))))))))....))))))).)).......[[....]].((.((.((((([[[[[.[[[[..[[...[[....))))))).))..]]...]]]]]].]]]]]..[[[(((((.......)))))]]]........
-25.99
>gb:KF530135|Organism:Feline/12151-12362
UGUAUUGAAAACGAAGUUUGCGUUGUUUGUGGUUGCUGGCUUAAUAAUGGUUGUAUGUGUGAUCGUACCUCUAUGCAAGGUGCUACCAUGGACCAGAGUUAUUUAAACGAGUGCGGGGUUCUAGUGCAGCUCGACUAGAACCCUGUAAUGGUACUGAUCCAGACCAUGUUAGUAGAGCUUUUGAUAUCUACAAUAAAGAUGUUGCAUGUAUU
..........[[[..((...(((((((((((((.((..((......((((((((.]]]))))))))........)).....)).)))))))))............))))...))..((.((.((((([[[[[.[[[[..[[...[[....))))))).))..]]...]]]]]].]]]]]..[[[(((((.......)))))]]]........
-27.61
>gb:GQ504723|Organism:Infectious/12228-12467
UCUACGUAAUAAGGUUUGUACUGUUUGUCAGUGUUGGAUUGGUUAUGGCUGUCAGUGCGAUGCACUUAGACAACCAAAACCUUCUGUUCAAUCAGCUGCUGGUGCACCUGAUUUUGAUAAGAAUUAUUUAAACGGGUACGGGGUAGCAGUGAGGCUCGGCUGAUACCCCUUGCUAAUGGAUGUGAUCCUGAUGUUGUAAAGCGAGCCUUUGAUGUCUGUAAUAAGGAAUCAGCCGGUAUG
.......(((.(((..(((((((...(.(((((((((((.((((.(((.((([[[[[[...]]]]]..]))).))).))))[[[[)))))))..))))))))))))))).)))......]]]].........[[[....[[[[[[.[[[[........]]]].]]]]]]..[[[....[[[[[.......]]]]]....]]].......[[[[.[[[.......]]]]]]].]]].....
-39.95
>gb:MW556742|Organism:Infectious/12222-12461
UCUACGUAAUAAGGUCUGCACUGUCUGUCAGUGUUGGAUUGGUUAUGGAUGCCAGUGUGAUCUACUCAGACAACCAAAACCUUCUAUUCAAUCAGCUGCUGGUGCACCUGAUUUUGAUAAGAAUUAUUUAAACGGGUACGGGGUAGCAGUGAGGCUCGGCUGAUACCCCUUGCUAAUGGAUGUGAUCCUGAUGUUGUAAAGCGAGCCUUUGAUGUUUGUAAUAAGGAAUCAGCCGGUAUG
............(((((((((((...(.(((((((((((.((((.(((.((.........[[[..[[[[.)).))).))))....)))))))..))))))))))))...))))]]]]..]]][[[[[.......[[[[.[[[[[[.[[[[........]]]].]]]]]].]]]].......]]]]].[[[[[........[[[[[[.......]]]]]]........]]]]]........
-35.33
>gb:NC_009657|Organism:Scotophilus/12548-12754
UGUACUUGAAAAUACAGUUUGUAAGGUUUGUGGCUGUUGGCAAGCUAAUGGUUGCACUUGUGAUAGAGCUGUCAUACAGAGUGUUGACAGCGGUUAUUUAAACGAGUGCGGGGCUCUAGUGCAGCUCGACUAGAGCCCUUAAAUGGUUCGGACACACAUCAUGUGUUCCGUGCUUUUGAUGUUUACAAUCGUGAUGUCGCGUGUAUU
.............(((.(((((([[[[.....[[[[[(((((.(((....(((((....)))))..)))))))))))))).)))..]]]]]....]]]]...[[[[[[[(((((((((((]]].]]]])))))))))))..[[.[[[.[[[[[[[[.....]]]].]]]].]]].]].......[[[..((((.]]]))))......
-40.06
>gb:KP981644|Organism:Canine/12221-12429
UGUAUUGAAAAUGAAGUUUGUGUUGUCUGCGGCUGUUGGCUUAACAAUGGUUGCAUGUGCGAUCGUACUUCUAUGCAGAGUUCUACUGUUGAUCAGAGUUAUUUAAACGAGUGCGGGGUUCUAGUGCAGCUCGACUAGAACCCUGCAAUGGUACUGAUCCAGACCAUGUUAGUAGAGCUUUUGACAUCUAUAACAAAGAUGUUGCGUGU
............(((((.[[[...[[[.[[....]].]]]...]]]((((((((....)))))))))))))...[[[[((((((.]]]].....)))))).......[[....]].((.((.((((([[[[[.[[[[[....[[......))))))).))]]......]]]]].]]]]]..[[[[[[[[.......]]]]]]]].....
-28.66
>hCoV-19/Wales/PHWC-2D717/2020|EPI_ISL_446017|2020-04-05/13331-13366
GUCUGUACCGUCUGCGGUAUGUGGAAAGGUUAUGGC
[[[...[[[.[[[[[.....]]]]]..]]]...]]]
-6.27
>gb:FJ938062|Organism:Feline/12232-12440
UGUAUUGAAAAUGAAGUUUGUGUUGUUUGUGGUUGCUGGCUUAACAAUGGCUGUAUGUGUGAUCGUACUUCUAUGCAAGGCGCCACUAUUGAUCAGAGUUAUUUAAACGAGUGCGGGGUUCUAGUGCAGCUCGACUAGAACCCUGUAAUGGUACUGAUCCAGACCAUGUUAGUAGAGCUUUUGACAUCUAUAAUAAAGAUGUUGCAUGU
[[[..........((.((((.((((...(((((.(((.((...]]]((((..(([[[......]]]))..))))))..))))))))...)))))))).)).......[[....]].((.((.((((([[[[[.[[[[..[[...[[....))))))).))..]]...]]]]]].]]]]]..[[[[[[[[.......]]]]]]]].....
-29
>gb:KX722530|Organism:Feline/12220-12428
UGUAUUGAAAAUGAAGUCUGUGUUGUUUGCGGUUGCUGGCUUAAUAAUGGUUGUAUGUGUGAUCGCACUUCUAUGCAAGGCGCCACUAUUGAUCAGAGUUAUUUAAACGAGUGCGGGGUUCUAGUGCAGCUCGACUAGAACCCUGUAAUGGUACUGAUCCAGACCAUGUUAGUAGAGCUUUUGACAUCUAUAAUAAAGAUGUUGCAUGU
.[[.[[[.....[[[[.((((((((((((.(((..((((.((((((.(((((((..........)))]]]]....]]].]])))).))))))))))....)))))))))).)))))((.((.((((([[[[[.[[[[..[[...[[....))))))).))..]]...]]]]]].]]]]]..[[[[[[[[.......]]]]]]]].....
-30.36
>gb:KF530129|Organism:Feline/12198-12409
UGUAUUGAAAAUGAAGUUUGUGUUGUUUGCGGUUGCUGGCUUAAUAAUGGUUGUAUGUGUGAUCGCACUUCUAUGCAAGGAUCCACUAUUGAUCAGAGUUAUUUAAACGAGUGCGGGGUUCUAGUGCAGCUCGACUAGAACCCUGUAAUGGUACUGAUCCAGACCAUGUUAGUAGAGCUUUUGACAUCUACAAUAAAGAUGUUGCAUGUAUU
............((..(((((((.(..(((((((((..((.[[[[..[[[[[[...)))))))))))...).)))))))..))......]]]]]]..]]]]......[[....]].((.((.((((([[[[[.[[[[..[[...[[....))))))).))..]]...]]]]]].]]]]]..[[[(((((.......)))))]]]........
-30.56
>gb:GQ477367|Organism:Canine/12227-12435
UGUAUUGAAAAUGAAGUUUGUGUUGUCUGUGGCUGUUGGCUUAACAAUGGUUGCAUGUGCGAUCGUACUUCUAUGCAGAGUUCCACUGUUGAUCAGAGUUAUUUAAACGAGUGCGGGGUUCUAGUGCAGCUCGACUAGAACCCUGUAAUGGUACUGAUCCAGACCAUGUUAGUAGAGCUUUUGACAUCUAUAAUAAAGAUGUUGCGUGU
.......((([[[[..)))...]]]]...(((.....((((.....[[[[[[[[....]]]]]]]][[[[....[[[[)))))))]]]]......]]]]........[[....]].((.((.((((([[[[[.[[[[..[[...[[....))))))).))..]]...]]]]]].]]]]]..[[[[[[[[.......]]]]]]]].....
-25.17
>gb:KY063617|Organism:Canine/12150-12358
UGUAUUGAAAAUGAAGUUUGUGUUGUCUGUGGCUGUUGGUUUAACAAUGGUUGCAUGUGCGAUCGUACUUCUAUGCAGAGUUCUACUGUUGAUCAGAGUUAUUUAAACGAGUGCGGGGUUCUAGUGCAGCUCGACUAGAACCCUGUAAUGGUACUGAUCCAGACCAUGUUAGUAGAGCUUUUGACAUCUAUAACAAAGAUGUUGCGUGU
....[[[.....[[[[[(((((((((..((((((.((((((.((((((((((((....))))))))]]]]]....]]]........))))))))))))))))....)))).)))))((.((.((((([[[[[.[[[[..[[...[[....))))))).))..]]...]]]]]].]]]]]..[[[[[[[[.......]]]]]]]].....
-30.93
>gb:MW030108|Organism:Feline/12267-12478
UGUAUUGAAAAUGAAGUCUGUGUCGUUUGCGGUUGCUGGCUUAAUAAUGGUUGUAUGUGUGAUCGCACUUCUAUGCAAGGCACCACUAUUGAUCAGAGUUAUUUAAACGAGUGCGGGGUUCUAGUGCAGCUCGACUAGAACCCUGUAAUGGUACUGAUCCAGACCAUGUUAGUAGAGCUUUUGACAUCUACAAUAAAGAUGUUGCGUGUAUU
[[[[[.[[[...(((.(((((((((((((.(((..((((.((((((.(((.(((.[[[[....]]]].]]].]]]]]..)))))).))))))))))....)))))))))).)))))).)))......[[[[[.[[[[[.....[[...[[[.......]]]...]]..]]]]].]]]]]..[[[[[(((.......)))]]]]]........
-33.79
>gb:NC_028806|Organism:Swine/12217-12428
UGUAUUGAAAAUGAGGUUUGUGUUGUCUGUGGUUGUUGGCUUAACAAUGGUUGUAUGUGCGAUCGUACUUCUAUGCAGAGUUCUACUGUUGAUCAGAGUUAUUUAAACGAGUGCGGGGUUCUAGUGCAGCUCGACUAGAACCCUGCAAUGGUACUGAUCCAGACCAUGUUAGUAGAGCUUUUGACAUCUAUAACAAAGACGUUGCGUGUAUU
...[[[[.....(((.(((((((.(..(((((((((.......(((.]]]]....))))))))))))...).))))))).)))..(((.....)))...........[[....]].((.((.((((([[[[[.[[[[[....[[......))))))).))]]......]]]]].]]]]]..[[[[.(((.......))).]]]]........
-21.71
>gb:KY292377|Organism:Feline/12268-12476
UGUAUUGAAAAUGAAGUUUGUGUUGUUUGCGGUUGCUGGCUUAAUAAUGGUUGUAUGUGUGAUCGUACUUCCAUGCAAGGCUCCACUAUUGAUCAGAGUUAUUUAAACGAGUGCGGGGUUCUAGUGCAGCUCGACUAGAACCCUGUAAUGGUACUGAUCCAGACCAUGUUAGUAGAGCUUUUGACAUCUAUAAUAAAGAUGUUGCAUGU
............(((.(((((((((((((.(((.((((((((....((((..(([[[......]]]))..))))...))))).[[[[[........))).)))))))))).)))))).)))]]]]].[[[[[.[[[[[.....[[...[[[.......]]]...]]..]]]]].]]]]]..[[[[[[[[.......]]]]]]]].....
-32.88
>gb:MH817484|Organism:Feline/12155-12367
UGUAUUGAAAAUGAUGUCUGUGUUGUUUGUGGCUGCUGGCUUAAUAAUGGUUGUAUGUGUGACCGCACGUCUAUGCAAGGUGCCACCAUUGAUCAGAGUUAUUUAAACGAGUGCGGGGUUCUAGUGCAGCUCGACUAGAACCCUGUAAUGGUACAAAUCCAGAACAUGUUAGUAGAGCUUUUGACAUCUACAAUAAAGAUGUUGCAUGCAUUG
..........[[[[[...(((((.(..(((((.(((..((.........]]]]]..))))).)))))...).)))))....((([[[[[[[..[[[.[[[.......[[[[[[[[.))).....]]]].]]]].....]]].]]]]]]]]]]........................[[...[[[[[(((.......)))]]]]]...]]....
-27.8
>gb:FJ938053|Organism:Feline/12261-12469
UGUAUUGAAAAUGAAGUCUGUGUUGUCUGUGGUUGUUGGCUUAAUAAUGGUUGUAUGUGUGAUCGUACUUCUAUGCAAGGCGCCACCAUUGAUCAGAGUUAUUUAAACGAGUGCGGGGUUCUAGUGCAGCUCGACUAGAACCCUGUAAUGGUACAGAUCCUGACCAUGUUAGUAGAGCUUUUGACAUCUAUAACAAAGAUGUUGCAUGU
..........[[[((.((((.((((...(((((.(((.((......((((((((.]]]))))))))........))..))))))))...)))))))).)).((((.....((((((((.(((.(((([[[....................))))))))))))..))).....))))]]]..[[[[[[[[.......]]]]]]]].....
-23.96
>gb:KF530133|Organism:Feline/12208-12416
UGUAUUGAAAACGAAGUUUGUGUUGUUUGUGGUUGCUGGCUUAAUAAUGGUUGUAUGUGUGAUCGCACUUCUAUGCAAGGAUCUACUAUUGAUCAGAAUUAUUUAAACGAGUGCGGGGUUCUAGUGCAGCUCGACUAGAACCCUGUAAUGGUACUGAUCCAGACCAUGUUAGUAGAGCUUUUGACAUCUAUAAUAAAGAUGUUGCAUGU
............((..(((((((.(..(((((((((..((.[[[[..[[[[[[...)))))))))))...).)))))))..))......]]]]]]..]]]]......[[....]].((.((.((((([[[[[.[[[[..[[...[[....))))))).))..]]...]]]]]].]]]]]..[[[[[[[[.......]]]]]]]].....
-29.05
>gb:DQ848678|Organism:Feline/12254-12462
UGUAUUGAAAAUGAAGUCUGUGUUGUUUGUGGUUGCUGGCUUAACAAUGGUUGUAUGUGUGAUCGCACAUCCAUGCAAGGAGCCACUAUUGAUCAGAGUUAUUUAAACGAGUGCGGGGUUCUAGUGCAGCUCGACUAGAACCCUGUAAUGGUACUGAUCCAGACCACGUUAGUAGGGCUUUUGACAUCUAUAAUAAAGAUGUUGCAUGU
............(((.(((((((((((((((((((.((((((....((((.(((..[[[....]]]))).)))).....))))))[[[.))))))........))))))).)))))).)))]]]...[[[[[.[[[[[.....[[...[[[.......]]]...]]..]]]]].]]]]]..[[[[[[[[.......]]]]]]]].....
-33
>gb:MH779856|Organism:Infectious/12186-12425
UCUACGUAAUAAGGUCUGCACUGUCUGUCAGUGUUGGAUUGGUUAUGGGUGCCAGUGUGAUCUACUCAGACAACCAAAAUCUUCUGUUCAAUCAGCUGCUGGUGCAUCUGAUUUUGAUAAGAAUUAUUUAAACGGGUACGGGGUAGCAGUGAGGCUCGGCUGAUACCCCUUGCUAAUGGAUGUGACCCUGAUGUUGUAAAGCGAGCCUUUGAUGUUUGUAAUAAGGAAUCAGCCGGUAUG
[[.[[[[.....(((((((((((...(.((((((((((((((((.((((((...]]]]]]..))))))...))))).........)))))))..))))))))))))...))))..................((((...((((((.(((.....[[.[[[[[[[[.[[.[[[[[[......))).))))))...))))..]]]]]]...................]].]]]]]]]]]]...
-36.23
>gb:FJ938056|Organism:Feline/12250-12461
UGUAUUGAAAAUGAAGUCUGUGUUGUUUGCGGUUGCUGGCUUAAUAAUGGUUGUAUGUGUGAUCGUACUGCUAUGCAGGGCACCACUAUUGAUCAGAGUUAUUUAAACGAGUGCGGGGUUCUAGUGCAGCUCGACUAGAACCCUGUAAUGGUACUGAUCCAGACCAUGUUAGUAGAGCUUUUGACAUCUACAAUAAGGAUGUUGCAUGUAUU
............(((.(((((((((((((.(((..((((.((((((.(((.(((.[[[[[[.........].]]]]]..)))))).))))))))))....)))))))))).)))))).)))......[[[[[.[[[[[.....[[...[[[.......]]]...]]..]]]]].]]]]]..[[[[[[[[.......]]]]]]]]........
-30.66
>gb:MN512434|Organism:Infectious/12257-12496
UCUACGUAACAAGGUUUGCACUGUUUGUCAGUGUUGGAUUGGUUAUGGCUGUCAGUGUGAUUCACUUAGACAACCAAAACCUUCUGUUCAAUCAGCUGCUGGUGCACCUGAUUUUGACAAGAAUUAUUUAAACGGGUACGGGGUAGCAGUGAGGCUCGGCUGAUACCCCUUGCUAAUGGAUGUGAUCCUGAUGUUGUAAUGCGAGCCUUUGAUGUCUGUAAUAAGGAAUCAGCCGGUAUG
.........((((((((((((((...(.(((((((((((.((((.(((.((([[[[[.....]]]]..]))).))).))))[[[[)))))))..))))))))))))...)))))))...]]]]...........[[[[.[[[[[[.[[[[........]]]].]]]]]].]]]]..[[[.[[...[[[[[[[[[[[.............]]]]]]].......]]]]..]].]]].....
-40.54
>gb:MN512437|Organism:Infectious/12231-12470
UCUACGUAACAAGGUUUGCACUGUUUGUCAGUGUUGGAUUGGUUAUGGCUGUCAGUGUGAUUCACUUAGACAACCAAAACCUUCUGUUCAAUCAGCUGCUGGUGUACCUGAUUUUGACAAGAAUUAUUUAAACGGGUACGGGGUAGCAGUGAGGCUCGGCUGAUACCCCUUGCUAAUGGAUGUGAUCCUGAUGUUGUAAUGCGAGCCUUUGAUGUCUGUAAUAAGGAAUCAGCCGGUAUG
...........((((..((((((...(.(((((((((((.((((.(((.((([[[[[.....]]]]..]))).))).))))....)))))))..))))))))))))))).[[[.[[[[[[[.[[[[[.......[[[[.[[[[[[.[[[[........]]]].]]]]]].]]]].......]]]]].]]..]]]]].]]]....[[[.[[[[[.[[[.......]]]]]]]]..]]]...
-40.11
>gb:FJ904713|Organism:Infectious/12285-12464
UGCACUUAGACAACCAAAACCUUCUGUUCAAUCAGCUGCCGGUGCACCUGAUUUUGAUAAGAAUUAUUUAAACGGGUACGGGGUAGCAGUGAGGCUCGGCUGAUACCCCUUGCUAAUGGAUGUGAUCCUGAUGUUGUAAAGCGAGCCUUUGAUGUCUGUAAUAAGGAAUCAGCCGGUAUG
.[[.[[[[...[[[...........]]]......[[[[[[.[[[[.[[(((..))).................]]]]]]..]]]]]]..]]]]]].[[[[[[[[...[[[[....[[[[[[[[.........[[[....]]].........]]]]]]]]...]]]].]]]]]]]].....
-25.6
>gb:KX722529|Organism:Feline/12217-12428
UGCAUUGAAAACGAAGUUUGUGUUGUUUGCGGUUGCUGGCUUAAUAAUGGUUGUAUGUGUGAUCGUACUUCUAUGCAAGGCGCCACUGUUGAUCAGAGUUAUUUAAACGAGUGCGGGGUUCUAGUGCAGCUCGACUAGAACCCUGUAAUGGUACAGAUCCGGACCAUGUUAGUAGAGCUUUCGACAUCUACAACAAAGAUGUUGCAUGUAUU
.............((((.....(((...(((((.((..((((....((((..(([[[......]]]))..))))...)))))).)))))....)))....)))).(((..((.((((..(((.(((([[[[[.[[[..............))))))))))).))...)))]]].]]]]]..[[[[[[[[...(((.]]]]]]]]..)))...
-29.27
>gb:KF530120|Organism:Feline/12169-12380
UGUAUUGAAAACGAAGUUUGCGUUGUUUGUGGUUGCUGGCUUAAUAAUGGUUGUAUGUGUGAUCGUACCUCUAUGCAAGGUGCUACCAUGGACCAGAGUUAUUUAAACGAGUGCGGGGUUCUAGUGCAGCUCGACUAGAACCCUGUAAUGGUACUGAUCCAGACCAUGUUAGUAGAGCUUUUGAUAUUUACAAUAAAGAUGUUGCAUGUAUU
............(((.(((((((((((((((((.((..((......((((((((.[[[))))))))........)).....)).)))))))))................)))))))).)))....]]][[[[.[[[[[.....[[...[[[.......]]]...]]..]]]]].]]]]..((..(((.[[[[)))..)).......]]]]..
-23.68
>gb:MH938450|Organism:Alphacoronavirus/12077-12284
UUUGCUUAGAAAAUAAACCCUGUACUGUUUGUGGUUGUUGGAUGAACAAUGGUUGCACUUGCGACCGUACAUCUCUUCAAACAGUUGAUCAGGCUUAUUUAAACGAGCACGGGGCUCUAGUGGUGCUCGACUAGAGCCCUGUAAUGGGUCUGACACGGACCAUGUUGUCCGUGCUUUUGACAUUUACAACAAAGAUGUGGCUUGUAUU
...[[[..[[[......((((((.(((((((.....((((((((.((...((((((....)))))))).))))).]]]....]]]......))).....))))).)).)))))).......[[.((([.....])))]]........[[[...[[[[[[[......]]]]]]].....]]]..[[[[[((((...]]]]].))))...
-33.05
>gb:KP143507|Organism:Feline/12030-12238
UGUAUUGAAAAUGAAGUCUGUGUUGUUUGUGGUUGCUGGCUUAAUAAUGGUUGCAUGUGUGAUCGUACUUCUAUGCAAGGCACAACUGUUGACCAGAGUUAUUUAAACGAGUGCGGGGUUCUAGUGCAGCUCGACUAGAACCCUGUAAUGGUACUGAUCCAGACCACGUUAGUAGAGCUUUUGACAUCUAUAAUAAAGAUGUUGCAUGU
..........[[[((.((((.((((...(((((((((.((......((((((((.]]]))))))))........))..))))..))))))))))))).))......((....(((.((((.......[[[[[[[.[[[.[[[.......]]].]]].]]..)))).)))..)).]]]]]..[[[[[[[[.......]]]]]]]].....
-26.66
>gb:KU946798|Organism:Infectious/12226-12465
UCUACGUAAUAAGGUUUGCACUGUCUGUCAGUGUUGGAUAGGUCAUGGAUGUCAAUGUGAUUCACUUAGACAAUCAAAACCCUCAGUCCAAUCAGGUGCUGGUGCACCUGGUUUUGAUAAGAAUUAUUUAAACGGGUACGGGGUAGCAGUGAGGCUCGGCUGAUACCCCUUGCUAAUGGUUCUGAACCUGAUGUUGUAGAGAGAGCCUUUGAUGUAUGUAAUAAGGAAUCAGCCGGUAUG
..............((((...((((((..(((([[[[[[.(((((((........)))))))))))))))))..)))).......]]]]]].....(((((.(((.((([[[[[.....[[[[[[[[[..[[.[[[[[.)))))).)))))....((((((..]]]]].]]...]]]]]]]]]]]]]]............[[...[[[[.............]]]]..]]))))))....
-35.47
>gb:KF530121|Organism:Feline/12025-12233
UGUAUUGAAAACGAAGUUUGUGUUGUUUGUGGUUGCUGGCUUAAUAACGGUUGUAUGUGUGAUCGCACUUCUAUGCAAGGAUCUACUAUUGAUCAGAAUUAUUUAAACGAGUGCGGGGUUCUAGUGCAGCUCGACUAGAACCCUGUAAUGGUACUGAUCCAGACCAUGUUAGUAGAGCUUUUGACAUCUAUAAUAAAGAUGUUGCAUGU
[[[[[.[[[...(((.((((((((((((((((((.((((.((((((.(((((((....)))))))...]]].]]]]].........))))))))))))))))..)))))).)))))).)))......[[[[[.[[[[[.....[[...[[[.......]]]...]]..]]]]].]]]]]..[[[[[[[[.......]]]]]]]].....
-27.35
>gb:JQ408980|Organism:Feline/12302-12513
UGUAUUGAAAAUGAAGUUUGCGUCGUUUGCGGUUGCUGGCUUACUAAUGGUUGUACGUGUGAUCGUACUUCUAUACAAGGCACCACUAUUGAUCAGAGUUAUUUAAACGAGUGCGGGGUUCUAGUGCAGCUCGACUAGAACCCUGUAAUGGUACUGAUCCAGACCAUGUUAGUAGAGCUUUUGACAUCUACAAUAAAGAUGUUGCAUGUAUU
............(((.(((((((((((((.(((..(((((((....((((..(([[[......]]]))..))))...))))..[[[[[.....)))....)))))))))).)))))).)))]]]]].[[[[[.[[[[[.....[[...[[[.......]]]...]]..]]]]].]]]]]..[[[[[[[[.......]]]]]]]]........
-32.47
>gb:LC119077|Organism:Ferret/12091-12301
UGUAUAGAAAAUGAAAUCUGUGCUGUCUGCGCUUGUUGGCUUAAUAAUGGGUGUGUUUGUGAUAGAACCUCUAUGCAGGCAGCUGUUGUAGACCAGAGUUAUUUAAACGAGUACGGGGUUCUAGUGGAGCUCGACUAGAACCCUGCAAUGGUACAAACCCUGAUUGUGUUACCAGGGCUUUUGAUGUAUACAAUGCCGACGUAGCAUGUAU
.[[[[[[[........]]]]]]].....[[[[[[[[[[......]]]]]]]]]]...................(((..))).[[[[[[[[[.....[[[[.....((((....(((((((...(((......]]]]......]]]]]]]]]))).)))))))....)))).................[[[[.((((.......))))]]]]
-32.19
>gb:KF530117|Organism:Feline/12171-12379
UGUAUUGAAAAUGAAGUUUGUGUUGUUUGUGGUUGCUGGCUUAACAAUGGUUGUAUGUGUGAUCGCACUUCUAUGCAAGGAUCCACCAUAGAUCAGAGUUAUUUAAACGAGUGCGGGGUUCUAGUGCAGCUCGACUAGAACCCUGUAAUGGUACUGAUCCAGACCACGUUAGUAGAGCUUUUGACAUCUAUAAUAAAGAUGUUGCAUGU
............(((.((((((((((((((((.(.((.((.......(((((((.[[[))))))).........)).)).).))))..................)))))).)))))).)))....]]][[[[.[[[[[.....[[...[[[.......]]]...]]..]]]]].]]]]...[[[[[[[[.......]]]]]]]].....
-25.12
>gb:GQ152141|Organism:Feline/12280-12491
UGUAUUGAAAAUGAAAUUUGUGUCGUUUGCGGUUGCUGGCUUAAUAAUGGUUGUAUGUGUGAUCGUACUUCUAUGCAAGGCGCCACUAUUGAUCAGAGUUAUUUAAACGAGUGCGGGGUUCUAGUGCAGCUCGACUAGAACCCUGUAAUGGUACUGAUCCAGACCAUGUUAGUAGAGCUUUUGACAUCUACAAUAAAGAUGUUGCAUGUAUU
............(((.(((((((((((((.(((..((((.((((((.(((((((..........[[[[[.....)))....)))).))))))))))....)))))))))).)))))).))).]]]]][[[[[.[[[[[.....[[...[[[.......]]]...]]..]]]]].]]]]]..[[[[[[[[.......]]]]]]]]........
-29.23
>gb:MU239439|Organism:Feline/12268-12479
UGUAUUGAAAAUGAAGUUUGUGUUGUUUGCGGUUGUUGGCUUAAUAAUGGAUGUAUGUGCGACCGUACUUCCAUGCAAGGAUCCACUAUUGAUCAGAGUUAUUUAAACGAGUGCGGGGUUCUAGUGCAGCUCGACUAGAACCCUGUAAUGGUACUGAUCCAGACCAUGUUAGUAGAGCUUUUGACAUCUACAAUAAAGAUGUUGCAUGUAUU
............((..(((((((.(..((((((((([[[[[[..[[[[[[.[[.....)))))))))...).)))))))..))]]]]]]]]....]]]]]]......[[....]].((.((.((((([[[[[.[[[[..[[...[[....))))))).))..]]...]]]]]].]]]]]..[[[(((((.......)))))]]]........
-30.11
>gb:JN183883|Organism:Feline/12212-12423
UGUAUUGAAAAUGAAGUUUGUGUUGUUUGUGGUUGCUGGCUUAAUAAUGGUUGUAUGUGUGACCGCACUUCUAUGCAAGGCGCCACUAUUGAUCAGAAUUAUUUAAACGAGUGCGGGGUUCUAGUGCAGCUCGACUAGAACCCUGUAAUGGUACAGAUCCGGACCAUGUUAGUAGAGCUUUUGACAUCUACAAUAAAGAUGUUGCAUGUAUU
..........[[[.(((((..((((...(((((.(((.((.......(((((((.]]]))))))).........))..))))))))...))))..))))).....(((..((.((((..(((.(((([[[[[.[[[..............))))))))))).))...)))]]].]]]]]..[[[(((((.......)))))]]]........
-28.56
>gb:KF530136|Organism:Feline/12190-12398
UGUAUUGAAAAUGAAGUUUGUGUUGUUUGUGGUUGCUGGCUUAAUAAUGGUUGUAUGUGUGACCGUACUUCUAUGCAAGGCUCCACUAUUGAUCAAAGUUAUUUAAACGAGUGCGGGGUUCUAGUGCAGCUCGACUAGAACCCUGUAAUGGUACUGAUCCAGACCAUGUUAGUAGAGCUUUUGACAUCUAUAAUAAAGAUGUUGCAUGU
..........[[[((.((((.((((...((((..(((.((......((((((((.]]]))))))))........))..))).))))...)))))))).)).......[[....]].((.((.((((([[[[[.[[[[..[[...[[....))))))).))..]]...]]]]]].]]]]]..[[[[[[[[.......]]]]]]]].....
-29.96
>gb:MU906865|Organism:Canine/12204-12412
UGUAUUGAAAAUGAGGUUUGUGUUGUCUGUGGCUGUUGGCUUAAUAAUGGUUGCAUGUGCGAUCGUACUUCUAUGCAGAGUUCUACUGUUGAUCAGAGUUAUUUAAACGAGUGCGGGGUUCUAGUGCAGCUCGACUAGAACCCUGCAAUGGUACUGAUCCAGACCAUGUUAGUAGAGCUUUUGACAUCUAUAACAAAGAUGUUGCGUGU
.......((([[[[..)))...]]]].[[[[[[[[[[[......]]]]]]]]]]]........[[[[[[[........((((((..........))))))........]]]]]]].((.((.((((([[[[[.[[[[[....[[......))))))).))]]......]]]]].]]]]]..[[[[[[[[.......]]]]]]]].....
-28.99
>gb:MU906864|Organism:Canine/12228-12439
UGUAUUGAAAAUGAGGUUUGUGUUGUCUGUGGCUGUUGGCUUAACAAUGGUUGCAUGUGCGAUCGUACUUCUAUGCAGAGUUCUACUGUUGAUCAGAGUUAUUUAAACGAGUGCGGGGUUCUAGUGCAGCUCGACUAGAACCCUGUAAUGGUACUGAUCCAGACCAUGUUAGUAGAGCUUUUGACAUCUAUAACAAAUAUGUUGCGUGUAUU
.......((([[[[..)))...]]]].[[[[[[[[[[[......]]]]]]]]]]]........[[[[[[[........((((((..........))))))........]]]]]]].((.((.((((([[[[[.[[[[..[[...[[....))))))).))..]]...]]]]]].]]]]]..............[[((((((.]]..))))))
-25.73
>gb:MK907286|Organism:Erinaceus/13308-13532
UUUAACAAAUGUACAGUGUAAUGUCUGUCAAUAUUGGGUGGGUUAUGGAUGUAAUUGUGAUUCUCUUAGAGAACCCAUGCUCCAUUCCCAAGAUACUAAUUUUUUAAACGAGUCAGGGGUUCUAGUGUAAAUGCCCGACUAGAACCCUGUGGAAGUGGAGUUGCCACUGAUGUCGUUUAUAGGGCAUUUGACAUCUGCAACUAUAAGGCUAAGGUUGCUGGUAUA
.......[[[[[[[[[........]]]]..]]]]]...[(((..[[[[[.[[[..[[.[.[[[[[...]]]]].]]]]]]]]]]].)))]..............((((((((((((.((((((([[[[[[[[[[[[...................))))...))).))))).)))))))..]]]]]]]].]]]]....[[[((((.(((....]]])))..))))
-32.33
>gb:FJ938054|Organism:Feline/12264-12472
UGUAUUGAAAAUGAAGUUUGUGUUGUCUGUGGUUGUUGGCUUAAUAAUGGUUGUAUGUGUGAUCGUACUUCUAUGCAAGGCGCCACCAUUGAUCAGAGUUAUUUAAACGAGUGCGGGGUUCUAGUGCAGCUCGACUAGAACCCUGUAAUGGCACAGAUCCUGACCAUGUUAGUAGAGCUUUUGACAUCUAUAACAAAGAUGUUGCAUGU
[[[.[[[[[[[[(((.(((((((((((.(((((.((..((((....((((..(([[[......]]]))..))))...)))))).))))).)))....]]].]]]]]]]])))))))).)))......[[[[[.[[[[..[[......[[[[[[.......]].]]]]]]]]]].]]]]]..[[[[[[[[.......]]]]]]]].....
-27.89
>gb:HQ012369|Organism:Feline/12242-12453
UGUAUUGAAAAUGAAGUUUGUGUCGUUUGUGGUUGCUGGCUUAAUAAUGGUUGUAUGUGUGAUCGUACUUCCAUGCAAGGCGCCACUAUUGAUCAGAGUUAUUUAAACGAGUGCGGGGUUCUAGUGCAGCUCGACUAGAACCCUGUAAUGGUACUGAUCCAGACCAUGUUAGUAGAGCUUUUGACAUCUACAAUAAAGAUGUUGCAUGUAUU
.....[[[...[[[...((((((((((((((((.(((.((......((((..(([[[......]]]))..))))))..))))))))......]]]...]]]...)))))).)))))((.((.((((([[[[[.[[[[..[[...[[....))))))).))..]]...]]]]]].]]]]]..[[[(((((.......)))))]]]........
-32.97
>gb:DQ286389|Organism:Feline/12296-12507
UGUAUUGAAAAUGAAGUUUGCGUCGUUUGCGGUUGCUGGCUUACUAAUGGUUGUAUGUGUGAUCGUACUUCUAUACAGAGCACCACUAUUGAUCAGAGUUAUUUAAACGAGUGCGGGGUUCUAGUGCAGCUCGACUAGAACCCUGUAAUGGUACUGAUCCAGACCAUGUUAGUAGAGCUUUUGACAUCUACAAUAAAGAUGUUGCAUGUAUU
............(((.(((((((((((((.(((..(((((((....((((..(([[[......]]]))..))))...))))..[[[[[.....)))....)))))))))).)))))).)))]]]]].[[[[[.[[[[[.....[[...[[[.......]]]...]]..]]]]].]]]]]..[[[[[[[[.......]]]]]]]]........
-31.54
>gb:MW030110|Organism:Feline/12269-12477
UGUAUUGAAAAUGAAGUCUGUGUUGUUUGCGGUUGCUGGCUUAAUAAUGGUUGUAUGUGUGAUCGUACUUCUAUGCAAGGCGCCACUAUCGAUCAGAGUUAUUUAAACGAGUGCGGGGUUCUAGUGCAGCUCGACUAGAACCCUGUAACGGUACUGAACCAGACCAUGUUAGUAGAGCUUUUGACAUCUAUAAUAAAGAUGUUGCGUGU
..........[[[((.((((.((((...(.(((.(((.((......((((((((.]]]))))))))........))..)))))).)...)))))))).)).....(((..(((...(((((.((((([[[[[.[[[..............))))))))))....))))))]]].]]]]]..[[[[[[[[.......]]]]]]]].....
-29.64
>gb:KF530127|Organism:Feline/12139-12350
UGUAUAGAAAAUGAAGUUUGUGUCGUUUGCGGUUGCUGGCUUAAUAAUGGUUGUAUGUGUGAUCGUACUUCUAUGCAAGGCUCAACUAUUGAUCAGAGUUAUUUAAACGAGUGCGGGGUUCUAGUGCAGCUCGACUAGAACCCUGUAAUGGUACAGAUCCAGACUAUGUUAGUAGAGCUUUUGACAUCUAUAAUAAAGAUGUUGCUUGUAUU
[[[[[[[(((......)))........[[[[[[[[[[[[[[.......]]]]].....]]]]]]]]]...]]]]]]].((.[[[[)).]]]]..............[[[[[.[[[[[[[[[[[[[........]]]]]]]]]]]]]..[[[.......]]]..[[[[....]]]].......[[(((((.......)))))]].]]]]]...
-32.1
>gb:MN987231|Organism:Infectious/12193-12432
UCUACGUAAUAAGGUUUGUACUGUUUGUCAGUGUUGGAUAGGUUAUGGAUGUCAGUGUGAUUCACUUAGACAAUCUAAACCUUCUGUUCAAUCAGCUGUUGGUGCAACUGAUUUUGAUAAAAAUUAUUUAAACGGGUACGGGGUAGCAGUGAGGCUCGGCUGAUACCCCUUGCUAAUGGAUGUGAUCCUGAUGUUGUAAAGCGAGCCUUUGAUGUAUGUAACAAGGAAUCAGCCGGUAUG
.......((...(((.((((((([[[[[((((((((((((((((.((((((([[[[[.....]]]]..]))).)))))))))...)))))))..)))).))))))))))...))..]]]]].............[[[[.[[[[[[.[[[[........]]]].]]]]]].]]]]..[[[.[[...[[[[.....[[[[...[........]...]]]].....]]]]..]].]]].....
-35.92
>gb:MW024789|Organism:Avian/12221-12460
UCUACGUAAUAAGGUUUGUACUGUUUGUCAGUGUUGGAUUGGUUAUGGCUGUCAGUGCGAUGCGCUUAGACAACCAAAACCUCAUGUUCAAUCAGCUGCUAGUGCACCUGGUUUUGAUAAGAAUUAUUUAAACGGGUACGGGGUAGCAGUGAGGCUCGGCUGAUACCCCUUGCUAAUGGAUGUGAUCCUGAUGUUGUAGAGCGAGCCUUUGAUGUUUGUAAUAAGGAAUCAGCCGGUAUG
.......(((.(((..(((((((...(.(((((((((((.((((.(((.((([[[[[[...]]]]]..]))).))).))))[[[.)))))))..))))))))))))))).))).]]].....[[[[[.......[[[[.[[[[[[.[[[[........]]]].]]]]]].]]]].......]]]]].[[[[[....[[..[[[[[[.......]]]]]]..]]....]]]]]........
-39.43
>gb:EU186072|Organism:Feline/12270-12481
UGUAUUGAAAAUGAAGUUUGUGUCGUUUGCGGUUGCUGGCUUAAUAAUGGUUGUAUGUGUGAUCGUACUUCUAUGCAAGGCACCACUAUUGAUCAGAGUUAUUUAAACGAGUGCGGGGUUCUAGUGCAGCUCGACUAGAACCCUGUAAUGGUACUGAUCCAGACCAUGUUAGUAGAGCUUUUGACAUCUACAAUAAAGAUGUUGCAUGUAUU
....[[[.....[[[[[((((((((((((.(((..((((.((((((.(((.(((............]]]]]....]]].)))))).))))))))))....)))))))))).)))))((.((.((((([[[[[.[[[[..[[...[[....))))))).))..]]...]]]]]].]]]]]..[[[(((((.......)))))]]]........
-32.74
>gb:MK581202|Organism:Infectious/12370-12609
UCUACGUAACAAGGUUUGCACUGUUUGUCAGUGUUGGAUAGGUUAUGGAUGUCAGUGUGACGCACUUAGACAACCCAAACCUUCUGUUCAGUCAGCUGCUGGUGCACCUGAUUUUGACAAGAAUUAUUUAAACGGGUUCGGGGUAGCAGUGAGGCUCGGCUGAUACCCCUUGCUAAUGGAUGUGAUCCUGAUGUUGUAAAGCGAGCCUUUGAUGUGUGUAACAAGGAAUCAGCCGGUAUG
.........((((((((((((((...(.((((((((((((((((.(((.((([[[[[[...]]]]]..])))..))))))))[[[)))))))..))))))))))))...)))))))...]]]............[[[..[[[[[[.[[[[........]]]].]]]]]]..]]]..[[[.[[...[[[[..[[[[[[[..[[[.........]]].]]]]]]]]]]]..]].]]].....
-38.78
>gb:EU022526|Organism:Uurkey/12240-12479
UCUACGUAAUAAGGUUUGUACUGUCUGUCAGUGUUGGAUUGGUUAUGGAUGCCAGUGUGAUUCACUCAGACAAUCAAAACCUUCUGUUCAAUCAGCUGCUGGUGCACCUGAUUUUGAUAAGAAUUAUUUAAACGGGUACGGGGUAGCAGUGAGGCUCGGCUGAUACCCCUUGCUAAUGGAUGUGACCCUGAUGUUGUAAAGCGAGCCUUUGAUGUUUGUAAUAAGGAAUCAGCCGGUAUG
............((..(((((((...(.(((((((((((.((((.(((((((..))))[[[[[..[[[[[[[.))).))))....)))))))..))))))))))))))]]..]]]]]...]]]]]......((((...((((((.(((.....[[.[[[[[[[[.[[.[[[[[[......))).))))))...))))..]]]]]]...................]].]]]]]]]]]]...
-37.05
>gb:MW030109|Organism:Feline/12303-12514
UGUAUUGAAAAUGAAGUUUGCGUCGUUUGCGGUUGCUGGCUUACUAAUGGUUGUAUGUGUGAUCGUACUUCUAUACAAGGCACCACUAUUGAUCAGAGUUAUUUAAACGAGUGCGGGGUUCUAGUGCAGCUCGACUAGAACCCUGUAAUGGUACUGAUCCAGACCAUGUUAGUAGAGCUUUUGACAUCUACAAUAAAGAUGUUGCAUGUAUU
............(((.(((((((((((((.(((..(((((((....((((..(([[[......]]]))..))))...))))..[[[[[.....)))....)))))))))).)))))).)))]]]]].[[[[[.[[[[[.....[[...[[[.......]]]...]]..]]]]].]]]]]..[[[[[[[[.......]]]]]]]]........
-31.11
>gb:MN971595|Organism:Porcine/12514-12720
UGUACUUGAGAAUGACGUUUGCAAGGUCUGUGGUUGUUGGCUGGCUAAUGGCUGCACUUGUGACAGAUCCAUUAUGCAAAGCACUGAUAUGGCUUAUUUAAACGAGUACGGGGCUCUAGUGCAGCUCGACUAGAGCCCUGUAAUGGUACUGAUACACAACAUGUGUAUCGUGCUUUUGACAUCUACAACAAGGAUGUUGCUUGUCUA
......[[[[..[[.((((((..(((((..((((.....(((.(((((((((((]]]]]]...)))..)))))).))..)))))))....)))))...))))))..[[[[[[[[[[[[[[........]]]]]]]]]]]]]]..[[[[[.[[[[[[[[...]]]]]]]]]]]]]..........[[[(((((.(]]]).)))))...
-40.74
>gb:HQ012367|Organism:Feline/12240-12451
UGUAUUGAAAAUGAAGUUUGUGUCGUUUGCGGUUGCUGGCUUAAUAAUGGUUGUAUGUGUGAUCGUACGUCCAUGCAAGGCGCCACUGUCGAUCAGAGUUAUUUAAACGAGUGCGGGGUUCUAGUGCAGCUCGACUAGAACCCUGUAAUGGUACUGAUCCAGACCAUGUUAGUAGAGCUUUUGACAUCUACAAUAAAGAUGUUGCAUGUAUU
.....[[[...[[[...((((((((((((((((.((..((((....((((.((([[[......]]]))).))))...)))))).)))))...]]]...]]]...)))))).)))))((.((.((((([[[[[.[[[[..[[...[[....))))))).))..]]...]]]]]].]]]]]..[[[(((((.......)))))]]]........
-33.44
>gb:MN512436|Organism:Infectious/12198-12437
UCUACGUAACAAGGUUUGCACUGUAUGUCAGUGUUGGAUUGGUUAUGGCUGUCAGUGUGAUUCACUUAGACAACCAAAACCUUCUGUUCAAUCAGCUGCUGGUGUACCUGAUUUUGACAAGAAUUAUUUAAACGGGUACGGGGUAGCAGUGAGGCUCGGCUGAUACCCCUUGCUAAUGGAUGUGAUCCUGAUGUUGUAAUGCGAGCCUUUGAUGUCUGUAAUAAGGAAUCAGCCGGUAUG
...........((((..((((((...(.(((((((((((.((((.(((.((([[[[[.....]]]]..]))).))).))))....)))))))..))))))))))))))).[[[.[[[[[[[.[[[[[.......[[[[.[[[[[[.[[[[........]]]].]]]]]].]]]].......]]]]].]]..]]]]].]]]....[[[.[[[[[.[[[.......]]]]]]]]..]]]...
-40.11
>gb:FN430414|Organism:Infectious/12196-12435
UCUACGUAAUAAAGUUUGCACCGUCUGUCAGUGUUGGAUUGGUUAUGGAUGUCAGUGUGAUGCACUUAGACAACCAAAACCUUCUGUUCAAUCAGCUGCCGGUGUAGCUGAUUCUGAUAAGAAUUAUUUAAACGGGUACGGGGUAGCAGUGAGGCUCGGCUGAUACCCCUUUCUAGUGGAUGUGAUCCUGAUGUUGUAAAGCGAGCCUUUGAUGUUUGUAAUAAGGAAUCAGCCGGUAUG
.......(((..((((.((((((.....(((((((((((.((((.(((.((([[[[[[...]]]]]..]))).))).))))[[[[)))))))..)))).)))))))))).)))......]]]]........((((...((((((.(((.....[[.[[[[[[[[...[[[[.........))).))))))...))))...[[[[[[.......]]]]]]...]]]].]]]]]]]]]]...
-39.04
>gb:HQ392470|Organism:Feline/12236-12447
UGUAUUGAAAAUGAAGUUUGUGUCGUUUGCGGUUGCUGGCUUAAUAAUGGUUGUAUGUGUGAUCGUACGUCCAUGCAAGGCGCCACUGUUGAUCAGAGUUAUUUAAACGAGUGCGGGGUUCUAGUGCAGCUCGACUAGAACCCUGUAAUGGUACUGAUCCAGACCAUGUUAGUAGAGCUUUUGACAUCUACAAUAAAGAUGUUGCAUGUAUU
.....[[[...[[[...((((((((((((((((.((..((((....((((.((([[[......]]]))).))))...)))))).)))))...]]]...]]]...)))))).)))))((.((.((((([[[[[.[[[[..[[...[[....))))))).))..]]...]]]]]].]]]]]..[[[(((((.......)))))]]]........
-33.44
>gb:MU176422|Organism:Infectious/12227-12466
UCUACGUAAUAAGGUUUGUACUGUUUGUCAGUGUUGGAUUGGUUAUGGCUGUCAGUGCGAUGCACUUAGACAACCUAAACCUUUUGUUCAGUCAGUUGCUGGUGCACCUGAUUUUGAUAAGAAUUAUUUAAACGGGUACGGGGUAGCAGUGAGGCUCGGCUGAUACCCCUUGCUAGUGGAUGUGAUCCUGAUGUUGUAAAGCGAGCCUUUGAUGUUUGUAAUAAGGAAUCAUCUGGUAUG
.....[[[[[....(((((((((((((((((.(.((.((((((..((((((..[[[[[...]]]]]..[[[[[..........]]]]]))))))...)))))).))))))))..........]]]]]..)))).)))))))).....[[[[[[[...[[......]]]]]]]]]..[[[[[[...[[[[..[[[[.....[[[[[[.......]]]]]]]]]]]]]]..]]]]]].....
-33.13
>gb:FJ938051|Organism:Feline/12210-12421
UGUAUUGAAAAUGAGGUUUGUGUCGUUUGCGGUUGCUGGCUUAAUAAUGGUUGUAUGUGUGAUCGUACUUCCAUGCAAGGUGUCACUAUUGAUCAGAGUUAUUUAAACGAGUGCGGGGUUCUAGUGCAGCUCGACUAGAACCCUGUAAUGGUACUGAUCCAGACCAUGUUAGUAGAGCUUUCGACAUCUACAAUAAAGAUGUUGCAUGUAUU
............(((.(((((((((((((.(((..(((((((....((((..(([[[......]]]))..))))...))))..[[[[[.....)))....)))))))))).)))))).)))]]]]].[[[[[.[[[[[.....[[...[[[.......]]]...]]..]]]]].]]]]]..[[[[[(((.......)))]]]]]........
-31.79
>gb:KX364296|Organism:Infectious/12198-12437
UCUACGUAAUAAGGUUUGCACUGUUUGUCAGUGUUGGAUAGGUCAUGGCUGUCAAUGUGAUUCACUUAGACAACCAAAACCUUCAGUCCAAUCAGAUGCUGGUGCACCUGGUUUUGAUAAGAAUUAUUUAAACGGGUACGGGGUAGCAGUGAGGCUCGGCUGAUACCCCUUGCUAAUGGUUGUGAACCUGAUGUUGUAGAGCGAGCCUUUGAUGUAUGUAAUAAGGAAUCAGCCGGUAUG
.......(((.(((..(((((((..((((...(((((((((((..(((.((([...[[[...]]]...]))).)))..))))[[[)))))))..)))).)))))))))).))).]]].................[[[[.[[[[[[.[[[[........]]]].]]]]]].]]]]..[[[[[[....[[[.....[[[[...[........]...]]]].....]]]...]]]]]].....
-41.08
>gb:KP868573|Organism:Infectious/12156-12395
UCUACGUAAUAAGGUUUGUACUGUUUGUCAGUGUUGGAUUGGUUAUGGCUGUCAGUGCGAUGCACUUAGACAACCUAAACCUUUUGUUCAGUCAGUUGCUGGUGCAUCUGAUUUUGAUAAGAAUUAUUUAAACGGGUACGGGGUAGCAGUGAGGCUCGGCUGAUACCCCUUGCUAGUGGAUGUGAUCCUGAUGUUGUAAAGCGAGCCUUUGAUGUUUGUAAUAAGGAAUCAUCUGGUAUG
.....[[[[[....(((((((((((((((((...((.((((((..((((((..[[[[[...]]]]]..[[[[[..........]]]]]))))))...)))))).)).)))))..........]]]]]..)))).)))))))).....[[[[[[[...[[......]]]]]]]]]..[[[[[[...[[[[..[[[[.....[[[[[[.......]]]]]]]]]]]]]]..]]]]]].....
-33.06
>gb:NC_046964|Organism:Alphacoronavirus/12060-12267
UUUGCUUAGAAAAUAAACCCUGUACUGUUUGUGGUUGUUGGAUGAAUAAUGGUUGCACUUGCGACCGUACAUCACUCCAAACAGUUGAUCAGGCUUAUUUAAACGAGCACGGGGCUCUAGUGGUGCUCGACUAGAGCCCUGUAAUGGGUCUGACACGGACCAUGUUGUCCGUGCUUUUGACAUUUACAACAAAGAUGUUGCUUGUAUU
[..[[[...........((((((.((((((((((((([(((((((...((((((((....))))))))...))).))))].....))))))]]]..]..))))).)).)))))).......[[.((([.....])))]].[[[[...[((...(((((([......])))))).....))]..]]]].((((.[[[.....))))]]]
-34.86
>gb:MU563407|Organism:Infectious/12225-12464
UCUACGUAAUAAGAUUUGCACUGUCUGUCAGUGUUGGAUAGGUCAUGGAUGUCAAUGUGAUUCACUUAGACAACCAAAACCUUCAGUUCAAUCAGAUGCUGGUGCACCUGGUUUUGAUAAGAAUUAUUUAAACGGGUACGGGGUAGCAGUGAGGCUCGGCUGAUACCCCUUGCUAAUGGUUGUGAACCUGAUGUUGUAGAGAGAGCCUUUGAUGUAUGUAAUAAGGAAUCAGCCGGUAUG
.........((((((((((((((((((.....(((((((((((..(((.((([...[[[...]]]...]))).)))..))))...))))))))))))...))))))...))))))).......[[[[.....[[[[[.[[.[[[...[[[[[[[.((((((......]]]]]]]....]]].]].]]]]].....]]]].[[...[[[[.............]]]]..]]))))))....
-33.87
>gb:MH938448|Organism:Alphacoronavirus/12036-12244
UCUGUUUGGAAAAUAAGGUCUGUGGUGCUUGCGGUUGUUGGACCAAUAAUGGUUGUACUUGCGAUCGUGCAUCUCUUCAGACUGUUGAUCAGGCUUAUUUAAACGAGUACGGGGCUCUAGUGCAGCUCGACUAGAGCCCUGCAAUGGGUCUAACACAGACCAUGUUGUACGAGCUUUCGACAUUUACAAUAAAGAUGUUGCAUGCAUCA
.[[[[[[[[.....((((.....(((((..((((((((.((.]]]..]]]]].....)).))))))))))))))))).[[.(((.....))).]]..............[[[[[[[[[[[[........]]]]]]]]]]]][[[[[[[[[[.....]]]]].]]]]].........((...((..[[[))...))]]]...........
-34.07
>gb:KX839248|Organism:Porcine/12177-12383
UGUACUUGAGAAUGACGUUUGCAAGGUUUGUGGUUGUUGGCUGUCUAAUGGCUGCACUUGUGACAGAUCCAUUAUGCAAAGCACUGAUAUGGCUUAUUUAAACGAGUACGGGGCUCUAGUGCAGCUCGACUAGAGCCCUGUAAUGGUACUGAUACACAACAUGUGUAUCGUGCUUUUGACAUCUACAACAAGGAUGUUGCUUGUCUA
[[[[...........(((((((...(((.(((.((((((((((((....((.]]]]))...)))))..)))....))))..))).)))...))......)))))..[[[[[[[[[[[[[[........]]]]]]]]]]]]]]..[[[[[.[[[[[[[[...]]]]]]]]]]]]]..........[[[(((((.(]]]).)))))...
-39.17
>gb:KY805846|Organism:Infectious/12214-12453
UCUACGUAAUAAGGUUUGUACUGUUUGUCAGUGUUGGAUAGGUUAUGGAUGUCAGUGUGAUUCACUUAGACAAUCUAAACCUUCUGUUCAAUCAGCUGUUGGUGCAACUGAUUUUGGUAAAAAUUAUUUAAACGGGUACGGGGUAGCAGUGAGGCUCGGCUGAUACCCCUUGCUAAUGGAUGUGAUCCUGAUGUUGUAAAGCGAGCCUUUGAUGUAUGUAACAAGGAAUCAGCCGGUAUG
..[[[..((...(((.(((((((.....((((((((((((((((.((((((([[[[[.....]]]]..]))).)))))))))...)))))))..)))).))))))))))...))..]]]...............[[[[.[[[[[[.[[[[........]]]].]]]]]].]]]]..[[[.[[...[[[[.....[[[[...[........]...]]]].....]]]]..]].]]].....
-36.17
>gb:KX252776|Organism:Infectious/12225-12464
UCUACGUAAUAAGGUUUGCACUGUCUGUCAGUGUUGGAUAGGUCAUGGAUGUCAAUGUGAUUCACUUAGACAACCAAAACCCUCAAUUCAAUCAGAUGCUGGUGCACCUGGUUUUGAUAAGAAUUAUUUAAACGGGUACGGGGUAGCAGUGAGGCUCGGCUGAUACCCCUUGCUAAUGGUUGUGAACCUGAUGUUGUAGAGAGAGCCUUUGAUGUAUGUAAUAAGGAAUCAGCCGGUAUG
.......(((.(((..(((((((((((...(.(((((...(((..(((.((([...[[[...]]]...]))).)))..))).))))).)...)))))...))))))))).)))..........[[[[.....[[[[[.[[.[[[...[[[[[[[.((((((......]]]]]]]....]]].]].]]]]].....]]]].[[...[[[[.............]]]]..]]))))))....
-35.52
>gb:KP118894|Organism:Infectious/12189-12428
UCUACGUAAUAAGGUUUGCACUGUCUGUCAGUGUUGGAUAGGUCAUGGAUGUCAAUGUGAUUCACUUAGACAACCAAAACCCUCAGUUCAAUCAGAUGCUGGUGCACCUGGUUUUGAUAAGAAUUAUUUAAACGGGUACGGGGUAGCAGUGAGGCUCGGCUGAUACCCCUUGCUAAUGGUUGUGAACCUGAUGUUGUAGAGAGAGCCUUUGAUGUAUGUAAUAAGGAAUCAGCCGGUAUG
.......(((.(((..((((((((((([[[[.((((((((((...(((.((([...[[[...]]]...]))).)))....)))..))))))))))))...))))))))).)))]]]]......[[[[.....[[[[[.[[.[[[...[[[[[[[.((((((......]]]]]]]....]]].]].]]]]].....]]]].[[...[[[[.............]]]]..]]))))))....
-36.3
>gb:KP790144|Organism:Infectious/12225-12464
UCUACGUAAUAAGGUUUGCACUGUCUGUCAGUGUUGGAUAGGUCAUGGAUGUCAAUGUGAUUCACUUAGACAACCAAAACCUUCAUUUCAAUCAGAUGCUGGUGCACCUGGUUUUGAUAAGAAUUAUUUAAACGGGUACGGGGUAGCAGUGAGGCUCGGCUGAUACCCCUUGCUAAUGGUUGUGAACCUGAUGUUGUAGAGAGAGCCUUUGAUGUAUGUAAUAAGGAAUCAGCCGGUAUG
.......(((.(((..(((((((((((...(...(((..((((..(((.((([...[[[...]]]...]))).)))..)))))))...)...)))))...))))))))).))).....................[[[[.[[[[[[.[[[[........]]]].]]]]]].]]]]..[[[[[[....[[[.....[[[[................]]]].....]]]...]]]]]].....
-39.35
>gb:NC_011550|Organism:Munia/11499-11699
UGCCCUAACUCAUGAGCCUUGCAGUUCUUGCCAGAGGUGGGUCGCUUAUGACUGCACUUGUGGUACAAGCUUGCAAAACUCUGCUUAUUUAAACGAGUAGUGGGUUCCAGUGAAGCCCGACUGGAACCCCAACAGCCAGGUACAAUCCCUGAUGCUGUUAAACGGGCUUUUCAUGUGCAUAAUAAUACCACCUCUGGUAUA
.....([[[[[[[....[[[[..........[[[[[....[[.[[[[...[[[[[)...]]]]]..]]]]..]]....]]]]]..........]]]]..]]]]]]].[[..[[([[[[[..[[(....)]][[[[[[([[.......]])]..]]]]]....]]]]])]]...]].........[[[[[[....]]]]]].
-35.02
>gb:MH002342|Organism:Pipistrellus/13626-13852
UUCUGUUUACAAAAUACCCCGUGCAAUGUUUGUCAAUUUUGGAUAGGACAUGGGUGUAAUUGUGAUGCUCUUCGUGGUACUACAAUUCCCCAGUCCAAAGAUUCCAACUUUUUAAACGAGUCCGGGGUUCUAUUGUAAAUGCCCGAAUAGAACCCUGUGCCAGUGGUCUCACCACUGAUGUAGUCUUUAGGGCAUUUGACAUCUGCAACUAUAAGGCAGAAGUUGCU
....[[[[[[[[...((((((.((...(((((..((..(((((..((((.((((((([[[[[[[[......]]]]]]]..])))....))))))))......)))))..)).)))))..)).))))))....]]]]]]]][[[[....[[[...[[[[[.[[[[[[[...]]]]]]].]]]]]]]]...]]]]........[[[[[((((.....]]]]]))))...
-42.83
>gb:MK217375|Organism:Infectious/12192-12431
UCUACGUAAUAAGGUUUGCACUGUCUGUCAGUGUUGGAUAGGUCAUGGAUGUCAAUGUGAUUCACUUAGACAAUCAAAACCUUCAGUUCAAUCAGAUGCUGGUGCACCUGGUUUUGAUAAGAAUUAUUUAAACGGGUACGGGGUAGCAGUGAGGCUCGGCUGAUACCCCUUGCUAAUGGUUGUGAACCUGAUGUUGUAGCGCGAGCCUUUGAUGUAUGUAAUAAGGAAUCAGCCGGUAUG
..........[[[[((((...((((((..((((.......(((((((........)))))))))))))))))..)))).]]]].[[[[[.[[[[[[(((((.(((.((((..]]]]]]..]]]]].............))))))).)))))..((.((((([[[.[[..[[[[....[[[[...]]]]..[[[[[[..[[....]]...]]]]]]..]]]]...]].]]])))))))...
-37.67
>gb:GQ504722|Organism:Infectious/12255-12434
UGCACUUAGACAACCAAAACCUUCUGUCCAAUCAGCUGCUGGUGCACCUGAUUUUGAUAAGAAUUAUUUAAACGGGUACGGGGUAGCAGUGAGGCUCGGCUGAUACCCCUUGUUAAUGGAUGUGAUCCUGAUGUUGUAAAGCGAGCCUUUGAUGUCUGUAAUAAGGAAUCAGCCGGUAUG
..................[[[..[[[....(((((((([[[.[[[.[[[[[[[[...................]]]].]]]]]]].]]].......))))))))...[[[[[[[[.[[[[[[[.........[[[....]]].........]]]]]]]]]]]]]]]...]]]..]]]...
-23.69
>gb:KX364295|Organism:Infectious/12225-12464
UCUACGUAAUAAGGUUUGCACUGUCUGUCAGUGUUGGAUAGGUCAUGGAUGUCAAUGUGAUUCACUUAGACAACCAAAACCUUCAGUUCAAUCAGAUGCUGGUGCACCUGGUUUUGAUAAGAAUUAUUUAAACGGGUACGGGGUAGCAGUGAGGCUCGGCUGAUACCCCUUGCUAAUGGUUGUGAACCUGAUGUUGUAGAGAGAGCCUUUGAUGUAUGUAAUAAGGAAUCAGCCGGUAUG
.......(((.(((..((((((((((([[[[.(((((((((((..(((.((([...[[[...]]]...]))).)))..))))...))))))))))))...))))))))).)))]]]]......[[[[.....[[[[[.[[.[[[...[[[[[[[.((((((......]]]]]]]....]]].]].]]]]].....]]]].[[...[[[[.............]]]]..]]))))))....
-36.46
>gb:FJ938058|Organism:Feline/12233-12441
UGUAUUGAAAACGAAGUUUGUGUCGUUUGCGGUUGCUGGCUUAAUAAUGGUUGUAUGUGUGAUCGUACCUCUAUGCAAGGUGCUACUAUGGACCAGAGUUAUUUAAACGAGUGCGGGGUUCUAGUGCAGCUCGACUAGAACCCUGUAAUGGUACUGAUCCAGACCACGUUAGUAGAGCUUUUGACAUCUAUAACAAAGAUGUUGCGUGU
............(((.(((((((((((((.(((..((((((.....(((((.((...[[.[[[[[[[[[....[[[[.[[[)).))))))).))))....)))))))))).)))))).)))[[[[........]]]]..]]].]]]]..]]]]].]]]]]]...(((((..(((((..........))))).[[[....]]].))))).
-27.35
>gb:KF793826|Organism:Bottlenose/12309-12491
UGGACUUGACUUCACGCGCGUAGGGGCCAAUUCUGAAUCACUGGAACUGCAAUCUGUUCCACAGAAUUAUUUAAACGGGUACGGGGUCUCAGUGAAGCUCGACUGAGGCCCUGUGCAUCGGGAUUGUUACCUGAUGUUGUUAAAAGAGCUUUUGAUCUUUAUAAUAGUAAUACAGCUGGAAUG
[[[[.[((.((((.........)))).))].]]]].....[[[[..[[[....[[[[[.(((((....((.....((((((((((((((((((((...)).))))))))))))))).))).....))...))).))......[[[[[........]]]]]..]]]]].....]]]]]]]....
-30.95
>gb:MF462814|Organism:Porcine/12513-12719
UGUACUUGAGAAUGACGUUUGCAAGGUUUGUGGUUGUUGGCUGGCUAAUGGCUGCACUUGUGACAGAUCCAUUAUUCAAAGUACUGAUAUGGCUUAUUUAAACGAGUACGGGGCUCUAGUGCAGCUCGACUAGAGCCCUGUAACGGUACUGAUACACAACAUGUGUAUCGUGCUUUUGACAUCUACAACAAGGAUGUUGCUUGUCUA
[[[[[[.[[......((((((..(((((..((((..((((.....((((((((([[....]].)))..)))))).))))...))))....)))))...))))))(((...((((]].]]]]]])))).))).............[[[[[.[[[[[[[[...]]]]]]]]]]]]]..[[[(((((.......)))))]]]........
-29.15
>gb:MK957245|Organism:Infectious/12213-12452
UUUACGUAAUAAAGUUUGUACUGUUUGUCAGUGUUGGGUUGGUUAUGGCUGUCAGUGUGACGUACUUAGACAACCUAAACCUUCUAUUCAGUCAGUUGCUUGUGCAUCUGAUUUUGAUAAGAAUUAUUUAAACGGGUACGGGGUAGCAGUGAGGCUCGACUGAUACCCCUUGCUAAUGGAUGUGGUCCUGAUGUUGUAAAACGAGCCUUUGAUGUGUGUAAUAAGGAAUCAGCCGGUAUG
.....[[[[[....(((((((((((((((((((((((((......((((((.....[....[[..[[[[.....]]]]]]...]....))))))...))))).))).)))))..........]]]]]..)))).))))))))...[[[..[[[[[[[[[[[[...[[..........]]...]]]]].....[[[....]]]]]]]]]]...]]].........[[......]]......
-28.66
>gb:KF530132|Organism:Feline/12204-12412
UGUAUUGAAAAUGAAGUUUGUGUUGUUUGUGGCUGCUGGCUUAAUAAUGGUUGUAUGUGUGAUCGUACUUCUAUGCAAGGCGCCAAUAUUGAUCAGAGUUAUUUAAACGAGUGCGGGGUUCUAGUGCAGCUCGACUAGAACCCUGUAAUGGUACUGAUCCAGACCAUGUUAGUAGAGCUUUUGACAUCUAUAAUAAAGAUGUUGCAUGU
............[[[[[(((((((((((((((((.((((.((((((.(((((((............]]]]]...)))....)))).))))))))))))))))..)))))).)))))((.((.((((([[[[[.[[[[..[[...[[....))))))).))..]]...]]]]]].]]]]]..[[[[[[[[.......]]]]]]]].....
-31.22
>gb:MK937828|Organism:Infectious/12222-12461
UCUACGUAACAAGGUUUGCACUGUUUGUCAGUGUUGGAUUGGUUAUGGAUGUCAGUGUGAUUUACUUAGACAACCUAAACCUUCUGUUCAGUCAGUUGCUGUUGCAUCUGAUUUUGAUAAGAAUUAUUUAAACGGGUACGGGGUAGCAGUGAGGCUCGGCUGAUACCCCUUGCUAAUGGAUGUGACCCCGAUGUUGUAAAGCGAGCCUUUGAUGUUUGUAAUAAGGAAUCAGCCGGUAUG
......((.((((((((((((.(((((.(.....((((..((((..((.((([...[.......]...]))).))..)))).))))....).)))..)).).))))[[[))))))).))]]].[[[[.....[[[[...[[[[[[.[[[[........]]]].]]]]]][[[[........]]]].]]]].....]]]].[[[[[[.......]]]]]].....[[......]]......
-33.08
>gb:MH687939|Organism:Alphacoronavirus/12445-12648
UGUACUUGAAAAUACAGUAUGUAAGGUUUGUGGGUGUUGGCAGGCUAAUGGUUGUGUUUGUGAUAGGUCUGUUGUGCAGAGCGUGGACACAGGUUAUUUAAACGAGUGCGGGGCUCUAGUGCAGCUCGACUAGAGCCCAUAAAUGGUUCGGACACACAUCAUGUGUGCCGUGCUUUUGAUAUAUACAAUCGUGAUGCUGCAUGU
.[[[[[.........]]]]]......((((((.[[[[(((((((((....(((((....))))).)))))))))))))))((((((((((((((..[[[.[[[...(...((((((((((........))))))))))...)...]]].]]].]]]]))).))))).))))))................[[[[......]]]].
-31.55
>gb:GQ504720|Organism:Infectious/12195-12434
UCUACGUAAUAAGGUUUGUACUGUUUGUCAGUGUUGGAUUGGUUAUGGCUGUCAGUGCGAUGCACUUAGACAACCUAAGUCUUUUGUUCAGUCAGUUGCUGGUGCAUCUGAUUUUGAUAAGAAUUAUUUAAACGGGUACGGGGUAGCAGUGAGGCUCGGCUGAUACCCCUUGCUAGUGGAUGUGAUCCUGAUGUUGUAAAGCGAGCCUUUGAUGUUUGUAAUAAGGAAUCAUCUGGUAUG
.....[[[[[....(((((((((((((((((...((.((((((..((((((..[[[[[...]]]]].[[[[.......]]]]......))))))...)))))).)).)))))..........]]]]]..)))).)))))))).....[[[[[[[...[[......]]]]]]]]]..[[[[[[...[[[[..[[[[.....[[[[[[.......]]]]]]]]]]]]]]..]]]]]].....
-34.61
>gb:JF274479|Organism:Infectious/12228-12467
UCUACGUAACAAGGUUUGCACUGUUUGUCAGUGUUGGAUUGGUUAUGGAUGUCAGUGUGAUUCACUUAGACAACCUAAACCUUCUGUUCAGUCAGUUGCUGUUGCAUCUGGUUUUGAUAAGAAUUAUUUAAACGGGUACGGGGUAGCAGUGAGGCUCGGCUGAUACCCCUUGCUAAUGGAUGUGACCCCGAUGUUGUAAAGCGAGCCUUUGAUGUUUGUAAUAAGGAAUCAGCCGGUAUG
.......(((.(((..(((((.(((((.(.....((((..((((..((.((([[[[[.....]]]]..]))).))..)))).))))....).)))..)).).))))))).))).[[[[.....[[[[[[[[[[[[[[.[[[[[[.[[[[[[[[[.(((((.......]]]]]]].......]].]]]]]]..............]]]].....]]]]].]]]]]...]]]])))))....
-34.9
>gb:KF530124|Organism:Feline/12156-12364
UGUAUUGAAAACGAAGUUUGUGUCGUUUGUGGUUGCUGGCUUAAUAAUGGUUGUAUGUGUGAUCGUACCUCUAUGCAAGGUGCUACUAUGGACCAGAAUUAUUUAAACGAGUGCGGGGUUCUAGUGCAGCUCGACUAGAACCCUGUAAUGGUACUGAUCCAGACCACGUUAGUAGAGCUUUUGACAUCUAUAACAAAGAUGUUGCGUGU
............(((.((((((((((((((((((.((((((.....(((((.((...[[.[[[[[[[[[....[[[[.[[[)).))))))).))))))))))..)))))).)))))).)))[[[[........]]]]..]]].]]]]..]]]]].]]]]]]...(((((..(((((..........))))).[[[....]]].))))).
-28.32
>gb:MU338517|Organism:Porcine/12514-12720
UGUACUCGAGAAUGACGUUUGCAAGGUCUGUGGUUGUUGGCUGGCUAAUGGCUGCACUUGUGACAGAUCCAUUAUGCAAAGCACUGAUAUGGCUUAUUUAAACGAGUACGGGGCUCUAGUGCAGCUCGACUAGAGCCCUGUAAUGGUACUGAUACACAACAUGUGUAUCGUGCUUUUGACAUCUACAACAAGGAUGUUGCUUGUCUA
[[[[[[.(((..((.((((((..(((((..((((.....(((.((((((((((([[....]].)))..)))))).))..)))))))....)))))...))))))....))...))).]]]]]][[[[.....]]]]..[[[...[[[[[.[[[[[[[[...]]]]]]]]]]]]]....]]]...[[[(((((.(]]]).)))))...
-33.06
>gb:KX512809|Organism:Ferret/11737-11947
UGUAUAGAAAAUGAAAUCUGUGCUGUCUGCGCUUGUUGGCUUAAUAAUGGGUGUGUUUGUGAUAGAACUUCUAUGCAGGCAGCUGUUGUAGAUCAGAGUUAUUUAAACGAGUACGGGGUUCUAGUGGAGCUCGACUAGAACCCUGCAAUGGUACAAACCCUGAUUGUGUUACCAGGGCUUUUGAUGUGUACAAUGCCGACGUAGCAUGUAU
.[[[[[[[........]]]]]]].....[[[[[[[[[[......]]]]]]]]]][[[[......]]]].....(((..))).[[[[[[[[[.[[.[[[[[.....((((....(((((((...(((.]]]]].....]]...]]]]]]]]]))).)))))))....)))).................[[[[.((((.......))))]]]]
-32.81
>gb:MU239440|Organism:Feline/12258-12466
UGUAUUGAAAAUGAAGUCUGUGUUGUUUGUGGUUGCUGGCUUAAUAAUGGUUGUAUGUGCGACCGUACGUCUAUGCAAGGUUCCACUAUUGAUCAGAGUUAUUUAAACGAGUGCGGGGUUCUAGUGCAGCUCGACUAGAACCCUGUAAUGGUACAGAUCCAGACCAUGUUAGUAGAGCUUUUGACAUCUAUAAUAAAGAUGUUGCAUGU
..........[[[((.((((.((((...((((...((.((......((((((((.]]]))))))))........)).))...))))...)))))))).)).......[[....]].((.(((.(((([[[[[.[[[[..[[...[[....))))))).))..]]...]]]]]].]]]]]..[[[[[[[[.......]]]]]]]].....
-31.2
>gb:KY566209|Organism:Feline/12334-12545
UGUAUUGAAAAUGAAGUUUGUGUCGUUUGUGGUUGCUGGCUUAAUAAUGGUUGUAUGUGUGACCGUACUUCUAUGCAGGGCGCCACUAUUGAUCAGAGUUAUUUAAACGAGUGCGGGGUUCUAGUGCAGCUCGACUAGAACCCUGUAAUGGUACUGAUCCAGACCAUGUUAGUAGAGCUUUUGACAUCUACAAUAAAGAUGUUGCGUGUAUU
............[[[[[((((((((((((((((.(((.((......((((((((....))))))))]]]]]...))..))))))))..................)))))).)))))((.((.((((([[[[[.[[[[..[[...[[....))))))).))..]]...]]]]]].]]]]]..[[[(((((.......)))))]]]........
-30.74
>gb:MK142676|Organism:Infectious/12213-12452
UCUACGUAAUAAGGUUUGUACUGUUUGUCAGUGUUGGAUAGGUCAUGGAUGUCAAUGUGAUUCACUUAGACAACCAAAACCCUCAGUUCAAUCAGAUGCUGGUGCACCUGGUUUUGAUAAGAAUUAUUUAAACGGGUACGGGGUAGCAGUGAGGCUCGGCUGAUACCCCUUGCUAAUGGUUGUGAACCUGAUGUUGUAGAGAGAGCCUUUGAUGUAUGUAAUAAGGAAUCAGCCGGUAUG
.......(((.(((..(((((((..((((...((((((((((...(((.((([...[[[...]]]...]))).)))....)))..)))))))..)))).)))))))))).)))..........[[[[.....[[[[[.[[.[[[...[[[[[[[.((((((......]]]]]]]....]]].]].]]]]].....]]]].[[...[[[[.............]]]]..]]))))))....
-32.55
>gb:MN711790|Organism:Infectious/12213-12452
UCUACGUAAUAAGGUCUGCACUAUUUGUCAGUGUUGGAUAGGUUAUGGCUGUCAGUGCGAUGCGCUUAGACAACCUAAACCCUCCGUUCAGUUAGUUGCUGGUGCAGCUGAUUUUGAUAAGAAUUAUUUAAACGGGUACGGGGUAGCAGUGAGGCUCGGCUGAUACCCCUUGCUAGUGGAUGUGAUCCUGAUGUUGUAAAGCGAGCCUUUGAUGUUUUUAAUAAGGAAUCAGCUGGUAUG
...............[((.((.....((.((.((((..((((((((.((.......)).))).)))))..))))))..)).....)).))]....((((((.(((..(((((([...................]))).))).))).)))))).((.((((((((....[[[[[[....[[[[[.......]]]]]....]]]]]][[[[.............]]]].))))))))))...
-29.39
>gb:GQ427174|Organism:Uurkey/12235-12458
UGCACUGUUUGUCAGUGUUGGAUAGGUCAUGGGUGUCAGUGCGAUGCAUUUAGACAACAAAAACCUUCUGUUCAAUCAGCUGCUGGUGCAUCUGAUUUUGAUAAGAAUUAUUUAAACGGGUACGGGGUAGCAGUGAGGCUCGGCUGAUACCCCUUGCUAGUGGAUGUGACCCUGAUGUUGUAAAGCGAGCCUUUGAUGUCUGUAAUAAGGAAUCAGCCGGUAUG
.....[[[.[[[[..((((((...(((((...((((((((((((((((....]]]]]]].........)))...))).)).))))))))...)))))))))))............((((...((((((.(((.....[[.[[[[[[[[.[[.[[[[[[......))).))))))...))))..]]]]]]...................]].]]]]]]]]]]...
-33.01
>gb:MH726383|Organism:Porcine/12514-12720
UGUACUUGAGAAUGACGUUUGCAAGGUUUGUGGUUGUUGGCUGGCUAAUGGCUGCACUUGUGACAGAUCCAUUAUGCAAAGCACUGAUAUGGCUUAUUUAAACGAGUACGGGGCUCUAGUGCAGCUCGACUAGAGCCCUGUAAUGGUACUGAUACACAACAUGUGUAUCGUGCUUUUGACAUCUACAACAAGGAUGUUGCUUGUCUA
[[[[[[.[[......((((((..(((((..((((.....(((.((((((((((([[....]].)))..)))))).))..)))))))....)))))...))))))(((...((((]].]]]]]])))).))).............[[[[[.[[[[[[[[...]]]]]]]]]]]]]..[[[(((((.......)))))]]]........
-31.83
>gb:MN262644|Organism:Avian/12174-12413
UCUACGUAAUAAGGUCUGUACUGUCUGUCAGUGUUGGAUAGGUUAUGGAUGUCAGUGUGAUUCACUUAGACAAACUAAACCUUCUGUACAAGCGGUUGCUGGUGCACCUGACUUUGAUAAGAAUUAUUUAAACGGGUACGGGGUAGCAGUGAGGCUCGGCUGAUACCCCUAGCUAAUGGAUGUGAUCCUGAUGUUGUAAAGCGAGCCUUUGAUGUGUGUAAUAAGGAAUCAGCCGGUAUG
.....[[[[((((((((((((((.((((...(((((((.(((((.(((.((([[[[[.....]]]]..])))..)))))))))))).))).))))]]]])))))))...)))))))...............((((...((((((.(((.....[[.[[[[[[[[.[[.[[.[[[......))).))))))...))))..]]].]]...................]].]]]]]]]]]]...
-33.95
>gb:JN856008|Organism:Canine/12190-12398
UGUAUUGAAAAUGAAGUUUGUGUUGUAUGUGGCUGUUGGCUUAACAAUGGUUGCAUGUGCGAUCGUACUUCUAUGCAGAGUUCUACUGUUGAUCAGAGUUAUUUAAACGAGUGCGGGGUUCUAGUGCAGCUCGACUAGAACCCUGUAAUGGUACUGAUCCAGACCAUGUUAGUAGAGCUUUUGACAUCUAUAACAAAGAUGUUGCGUGU
.......((([[[...))).]]][[[[[[[[[[[[[[[......]]]]]]]]]]]]]]]....[[[[[[[........((((((..........))))))........]]]]]]].((.((.((((([[[[[.[[[[..[[...[[....))))))).))..]]...]]]]]].]]]]]..[[[[[[[[.......]]]]]]]].....
-31.85
>gb:MH687947|Organism:Alphacoronavirus/12445-12648
UGUACUUGAAAAUACAGUAUGUAAGGUUUGUGGGUGUUGGCAGGCUAAUGGUUGUGUUUGUGACAGGUCUGUUGUGCAGAGUGUGGACACAGGUUAUUUAAACGAGUGCGGGGCUCUAGUGCAGCUCGACUAGAGCCCAUAAAUGGUUCGGACACACAUCAUGUGUGCCGUGCUUUUGAUAUAUACAAUCGUGAUGCUGCAUGU
.[[[[[.........]]]]]......((((((.[[[[(((((((((....(((((....))))).)))))))))))))))((((((((((((((..[[[.[[[...(...((((((((((........))))))))))...)...]]].]]].]]]]))).))))).))))))................[[[[......]]]].
-32.21
>gb:KR822424|Organism:European/12219-12458
UCUACGUAAUAAGGUUUGCACUGUCUGUCAGUGUUGGAUUGGUUAUGGAUGUCAGUGCGAUGCACUUAGACAAUCAAAAUCUUCUGUCCAAUCAGCUGCCGGUGUAGCUGAUUUUGACAAAAAUUAUUUAAACGGGUACGGGGUAGCAGUGAGGCUCGGCUGAUACCCCUUGCUAAUGGAUGUGAUCCUGAUGUUGUGAAGCGAGCCUUUGAUGUUUGUAAUAAGGAAUCAGCCGGUAUG
..........[[[[[[[....[[[[[[...[[[[[[.[[[[[[.......]]]]]].]]]]]]...]]]]]]....]]]]]]].......(((((((([[[[.....[[[[[[[[........[[[[[[[[[[[[[[.[[[[[[.[[[[[[[[[..))))))))...]]]]]]].......]].]]]]]]..............]]]].....]]]]].]]]]]]]]]]]]]]]]]....
-38.42
>gb:EU526388|Organism:Infectious/12250-12490
GUCUGCGUAAUAGGGUUUGCACUGUGUGUCAGUGUUGGAUAGGUCAUGGCCGUCAGUGUGAUGCACUUAGACAACCUAAACCUGCUAUUCAAGUAGAUGCUGGUGCACCUGGUUUUGAUAAGAAUUAUUUAAACGGGUACGGGGUAGCAGUGAGGCUCGGCUGAUACCCCUUGCUAAUGGAUGUGAUCCUGAUGUUGUAAAGCGAGCCUUUGAUGUAUGUAAUAAGGAAUCAGCUGGUAUG
.[[[...[[[..[[[..[[[[[[[.[[[[[[[.[[[[..[[[[[[[[.[[.((((((]].]]].]]]]]..]]]]]]..................]]]]]]]]]]]]]]]....]]]...]]]..........((((([[.........]]...)))))))))))....[[[[[[....[[[[[.......]]]]]....]]]]]][[..[[[[..............]]]]...]]....
-29.45
>gb:EU022525|Organism:Uurkey/12206-12445
UCUACGUAAUAAGGUCUGCACUGUUUGUCAGUGUUGGAUAGGUCAUGGGUGUCAGUGUCAUGCACUUAGACAACCAAAACCUUCUGUUCAGUUAGUUGCUGGUGCAUCUGAUUUUGAUAAGAAUUAUUUAAACGGGUACGGGGUAGCAGUGAGGCUCGGCUGAUACCCCUUGCUAGUGGAUGUGAUCCUGAUGUUGUAAAGCGAGCCUUUGAUGUUUGUAAUAAGGAAUCAGCUGGUAUG
[[[[[........[[[[[[[[[[.....]]]]].]]]]].[[[...[[[[((((((...[[[[[[[....[[[[...[[[..........]]].]]]]..]]]]]]].[[[[[[[....]]]]]]]......((((([[.........]]...)))))))))))]]]]...]]].]]]]].......[[[[[........[[[[[[.......]]]]]]........]]]]]........
-35.34
>gb:FJ938052|Organism:Feline/12270-12481
UGUAUUGAAAAUGAAGUUUGUGUCGUUUGCGGUUGCUGGCUUAAUAAUGGUUGUAUGUGUGAUCGUACUUCUAUGCAAGGCGCCACUAUUGAUCAGAGUUAUUUAAACGAGUGCGGGGUUCUAGUGCAGCUCGACUAGAACCCUGUAAUGGUACAGAUCCAGACCAUGUUAGUAGAGCUUUUGACAUCUACAACAAAGAUGUUGCAUGUAUU
............[[[[[((((((((((((.(((..((((.((((((.(((((((............]]]]]...)))....)))).))))))))))....)))))))))).)))))((.(((.(((([[[[[.[[[[..[[...[[....))))))).))..]]...]]]]]].]]]]]..[[[(((((.......)))))]]]........
-30.39
>gb:KX219801|Organism:Infectious/12225-12464
UCUACGUAAUAAAGUUUGCACUGUUUGUCAGUGUUGGAUAGGUCAUGGAUGUCAAUGUGAUUCACUUAGACAACCAAAACCUUCAGUUCAAUCAGAUGCUGGUGCACCUGGUUUUGAUAAGAAUUAUUUAAACGGGUACGGGGUAGCAGUGAGGCUCGGCUGAUACCCCUUGCUAAUGGUUGUGAACCUGAUGUUGUAAAGCGAGCCUUUGAUGUAUGUAAUAAGGAAUCAGCCGGUAUG
.........((((((((((((((..((((...(((((((((((..(((.(((....[[[[[[..[[[[.))).)))..))))...)))))))..)))).)))))))...))))))).]]]]]]]]]].......[[[[.[[[[[[.[[[[........]]]].]]]]]].]]]]..[[[[[[....[[[.....[[[[...[........]...]]]].....]]]...]]]]]].....
-37.03
>gb:LR812930|Organism:Porcine/12626-12832
UGUACUUGAGAAUGACGUUUGCAAGGUCUGUGGUUGUUGGCUGGCUAAUGGCUGCACUUGUGACAGAUCCAUUAUGCAAAGCACUGAUAUGGCUUAUUUAAACGAGUACGGGGCUCUAGUGCAGCUCGACUAGAGCCCUGUAACGGUACUGAUACACAACAUGUGUAUCGUGCUUUUGACAUCUACAACAAGGAUGUUGCUUGUCUA
......[[[[..[[.((((((..(((((..((((.....(((.(((((((((((]]]]]]...)))..)))))).))..)))))))....)))))...))))))..[[[[[[[[[[[[[[........]]]]]]]]]]]]]]..[[[[[.[[[[[[[[...]]]]]]]]]]]]]..........[[[(((((.(]]]).)))))...
-40.74
>gb:KU215425|Organism:Feline/12240-12451
UGUAUUGAAAAUGAAGUUUGCGUCGUUUGUGGUUGCUGGCUUAAUAAUGGUUGUAUGUGUGAUCGUACUUCUAUGCAAGGCGCCACUAUUGAUCAGAGUUAUUUAAACGAGUGCGGGGUUCUAGUGCAGCUCGACUAGAACCCUGUAAUGGUACUGAUCCAGACCAUGUUAGUAGAGCUUUUGACAUCUACAAUAAAGACGUUGCAUGUAUU
[[[.........(((.(((((((((((((((((.(((.((......((((((((]]].))))))))........))..))))))))..................)))))).)))))).)))..[[[[[[[[[...............[[[[[.[[[...]]]]]]]]....[[[[[..........]]]]]......]].]]]]]]].....
-27
>gb:MN611518|Organism:Miniopterus/12830-13026
GAUAUUUGUAAGGUUUGCCACUGCUGGUUGAAUAAUGGCUGUACUUGUGAUCGUGCAACUGUUGUGCAGUCACUUGACAACAAUUAUUUAAACGAGUGCGGGGCUCUAGUGCAGCUCGACUAGAGCCCUGUAAUGGUACUGAACCAGAACAUGUAAUCCGCGCCUUUGACAUUUACAACAAAGAUGUGGCUUGUAUC
..........[[[[.(((.((...((((((....((.((...]]]])).))....))))))..)))))[(((..)))]..................[[[[[(((([[[[[........]]]]]))))]]]]].[[[(((((..]]]...)).)))..[[[[[.(((((..........))))).]]]]]........
-35.18
>gb:GU393334|Organism:Infectious/12225-12464
UCUACGUAAUAAGGUUUGUACUGUUUGUCAGUGUUGGAUUGGUUAUGGCUGUCAGUCGGAUGCACUUAGACAACCUAACCCUUUUGUUCAGUCAGUUGCUGGUGCAUCUGAUUUUGAUAAGAAUUAUUUAAACGGGUACGGGGUAGCAGUGAGGCUCGGCUGAUACCCCUUGCUAGUGGAUGUGAUCCUGAUGUUGUAAAGCGAGCCUUUGAUGUUUGUAAUAAGGAAUCAUCUGGUAUG
..............(((((((((((((((((...((.((((((..(((((([[[[[[[[...[[[[..[[[[[..........]]]]]))))))...)))))).)).))))).................)))).)))))))).....]]]]...].]]]]]]][[[[.[[[[[[....[[[[[.......]]]]]....]]]]]].....[[[[.[[.........]].]]]].]]]]..
-33.24
>gb:MH581489|Organism:Porcine/12514-12720
UGUACUUGAGAAUGACGUUUGCAAGGUUUGUGGUUGUUGGCUGGCUAAUGGCUGCACUUGUGACAGAUCCAUUAUGCAAAGUACUGAUAUGGCUUAUUUAAACGAGUACGGGGCUCUAGUGCAGCUCGACUAGAGCCCUGUAAUGGUACUGAUACACAACACGUGUAUCGUGCUUUUGACAUCUACAACAAGGAUGUUGCUUGUCUA
......[[[[..[[.((((((..(((((..((((.....(((.(((((((((((]]]]]]...)))..)))))).))..)))))))....)))))...))))))[((((((.((....(((..[[[[.....]]]]..[[[[..........]]]]...)))..)).))))))]..[[[(((((.......)))))]]]........
-27.9
>gb:MU460496|Organism:Infectious/12225-12464
UCUACGUAAUAAGGUUUGCACUGUCUGUCAGUGUUGGAUAGGUCAUGGAUGUCAAUGUGAUUUACUUAGACAACCAAAACCUUCAGUUCAAUCAGAUGCUGGUGCACCUGGUUUUGAUAAGAAUUAUUUAAACGGGUACGGGGUAGCAGUGAGGCUCGGCUGAUACCCCUUGCUAAUGGUUGUGAACCUGAUGUUGUAGAGCGAGCCUUUGAUGUAUGUAAUAAGGAAUCAGCCGGUAUG
.......(((.(((..(((((((((((.....(((((((((((..(((.(((....[[[[[[..[[[[.))).)))..))))...))))))))))))...))))))))).)))....]]]]]]]]]].......[[[[.[[[[[[.[[[[........]]]].]]]]]].]]]]..[[[[[[....[[[.....[[[[...[........]...]]]].....]]]...]]]]]].....
-39.11
>gb:FJ938061|Organism:Feline/12240-12451
UGUAUUGAAAAUGAAGUUUGCGUCGUUUGUGGUUGCUGGCUUAAUAAUGGUUGUAUGUGUGAUCGUACUUCUAUGCAAGGCGCCACUAUUGAUCAGAGCUAUUUAAACGAGUGCGGGGUUCUAGUGCAGCUCGACUAGAACCCUGUAAUGGUACUGAUCCAGACCAUGUUAGUAGAGCUUUUGACAUCUACAAUAAAGACGUUGCAUGUAUU
............(((.((((((((((((((((((.((((.((((((.((((((([[[[[[[[.[[[.[[[.[[[)))....)))).))))))))))))))))..)))))).)))))).)))[[[..[[[[[[.[[[[[.....[[...[[[.......]]]...]]..]]]]].]]]]]...]....]]]..]]]]]]]]]]]]]]]]]...
-30.09
>gb:MH687968|Organism:Betacoronavirus/13296-13516
UAUGUUUUGACGCAUGAUGUUUGCCAGGUUUGUGGAUUUUGGAGGGAUGGUAGUUGUUCUUGCGUUGGCUCGAGUGCUGAAAUCCAAUCCAAGGAUACAAACUUUUUAAACGGGUUCGGGGUACGAGUGUAAAUGCCCGUCUCGUACCCUGUGCCAGUGGUCUUUCUACUGAUGUUCAAUUAAGGGCAUUUGAUAUUUGUAAUGCUAAUAGAGCUGGCAUU
...(((..)))......[[[[[[..[[[[[[[[[..[[[[[[[.[[[[..[[[[.[[[[..[[....]]..]]]]]]]]..]]]]..]]]]]]].]]]]]]]]]..]]]]]].[[[[[[[[[[[[[[.............]]]]]]]]]]((((((((......((((....(((((((.((.]]]]......)).))).))))....)))))))))))).
-42.38
>gb:KX389094|Organism:Infectious/12225-12464
UCUACGUAAUAAGGUUUGCACUGUUUGUCAGUGUUGGAUAGGUCAUGGAUGUCAAUGUGAUUUACUCAGACAACCAAAACCUUCAGUUCAAUCAGAUGCUGGUGCACCUGGUUUUGAUAAGAAUUAUUUAAACGGGUACGGGGUAGCAGUGAGGCUCGGCUGAUACCCCUUGCUAAUGGUUGUGAACCUGAUGUUGUAGAGCGAGCCUUUGAUGUAUGUAAUAAGGAAUCAGCCGGUAUG
.......(((.(((..(((((((..((((...(((((((((((..(((.(((....[[[[[[[..[[[[))).)))..))))...)))))))..)))).)))))))))).)))]]]]...]]]]]]].......[[[[.[[[[[[.[[[[........]]]].]]]]]].]]]]..[[[[[[....[[[.....[[[[...[........]...]]]].....]]]...]]]]]].....
-38.5
>gb:KF530116|Organism:Feline/12162-12370
UGUAUUGAAAAUGAAGUUUGUGUUGUUUGCGGUUGCUGGCUUAAUAAUGGUUGUAUGUGUGAUCGUACUUCUAUGCAAGGCGUCACUAUUGAUCAGAGUUAUUUAAACGAGUGCGGGGUUCUAGUGCAGCUCGACUAGAACCCUGUAAUGGUACCGAUCCAGACCAUGUUAGUAGAGCUUUUGACAUUUACAACAAAGAUGUUGCAUGU
............(((.(((((((((((((.(((..(((((((....((((..(([[[......]]]))..))))...))))..[[[[[.....)))....)))))))))).)))))).)))]]]]].[[[[[.[[[[[.....[[...[[[.......]]]...]]..]]]]].]]]]]..[[[[[[[[.......]]]]]]]].....
-27.56
>gb:KX839246|Organism:Porcine/12501-12707
UGUACUUGAGAAUGACGUUUGCAAGGUUUGUGGUUGUUGGCUGUCUAAUGGUUGCACUUGUGACAGAUCCAUUAUGCAAAGCACUGAUAUGGCUUAUUUAAACGAGUACGGGGCUCUAGUGCAGCUCGACUAGAGCCCUGUAAUGGUACUGAUACACAACAUGUGUAUCGUGCUUUUGACAUCUACAACAAGGAUGUUGCUUGUCUA
[[[[...........(((((((...(((.(((.((((((((((((....((.]]]]))...)))))..)))....))))..))).)))...))......)))))..[[[[[[[[[[[[[[........]]]]]]]]]]]]]]..[[[[[.[[[[[[[[...]]]]]]]]]]]]]..........[[[(((((.(]]]).)))))...
-39.17
>gb:KX372249|Organism:Infectious/12225-12464
UCUACGUAAUAAGGUUUGCACUGUUUGUCAGUGUUGGAUAGGUCAUGGAUGUCAAUGUGAUUCACUUAGACAACCAAAACCCUUAGUUCAAUCAGAUGCUGGUGCACCUGGUUUUGAUAAGAAUUAUUUAAACGGGUACGGGGUAGCAGUGAGGCUCGGCUGAUACCCCUUGCUAAUGGUUGUGAACCUGAUGUUGUAGAGAGAGCCUUUGAUGUAUGUAAUAAGGAAUCAGCCGGUAUG
.......(((.(((..(((((((..((((...((((((((((...(((.((([...[[[...]]]...]))).)))....)))..)))))))..)))).)))))))))).)))..........[[[[.....[[[[[.[[.[[[...[[[[[[[.((((((......]]]]]]]....]]].]].]]]]].....]]]].[[...[[[[.............]]]]..]]))))))....
-34.51
>gb:KX640829|Organism:Infectious/12219-12458
UCUACGUAAUAAGGUUUGCACUGUUUGUCAGUGUUGGAUAGGUCAUGGAUGUCAAUGUGAUUCACUUAGACAACCAAAACCCUCAGUUCAAUCAGAUGCUGGUGCACCUGGUUUUGAUAAGAAUUAUUUAAACGGGUACGGGGUAGCAGUGAGGCUCGGCUGAUACCCCUUGCUAAUGGUUGUGAACCUGAUGUUGUAGAGAGAGCCUUUGAUGUAUGUAAUAAGGAAUCAGCCGGUAUG
.......(((.(((..(((((((..((((...((((((((((...(((.((([...[[[...]]]...]))).)))....)))..)))))))..)))).)))))))))).)))..........[[[[.....[[[[[.[[.[[[...[[[[[[[.((((((......]]]]]]]....]]].]].]]]]].....]]]].[[...[[[[.............]]]]..]]))))))....
-34.51
>gb:HQ392471|Organism:Feline/12230-12438
UGUAUUGAAAAUGAAGUUUGUGUCGUAUGUGGUUGCUGGCUUAAUAAUGGUUGUAUGUGUGAUCGUACUUCUAUGCAAGGCUCCACUGUUGACCAGAGUUAUUUAAACGAGUGCGGGGUUCUAGUGCAGCUCGACUAGAACCCUGCAAUGGUACAGAUCCAGACCAUGUUAGUAGAGCUUUUGACAUCUAUAAUAAAGAUGUUGCAUGU
..........[[[((.((((.((((...((((..(((.((......((((((((.]]]))))))))........))..))).))))...)))))))).)).......[[....]].((.(((.(((([[[[[.[[[[[....[[......))))))).))]]......]]]]].]]]]]..[[[[[[[[.......]]]]]]]].....
-29.57
>gb:GU393337|Organism:Infectious/12228-12467
UCUACGUAAUAAGAUUUGCACUGUUUGUCAGUGUUGGAUUGGUUAUGGGUGUCAGUGUGAUUCACUUAGACAACCAAAAUCUUCUGUUCAGUCAGCUGCCGGUGCACCUGAUUUUGAUAAGAAUUAUUUAAACGGGUACGGGGUAGCAGUGAGGCUCGGCUGAUACCCCUUGCUAAUGGAUGCGAUCCUGAUGUUGUAAAGCGAGCCUUUGAUGUUUGUAAUAAGGAAUCAGCUGGUAUG
.........((((((((((((((.....((((((((((((((((.((((((...........))))))...)))))...[[[[..)))))))..)))).)))))))...)))))))..]]]]............[[[[.[[[[[[.[[[[........]]]].]]]]]].]]]].....[[[[....[[[[[........[[[[[[.......]]]]]]........]]]]]...]]]].
-35.72
>gb:KX512810|Organism:Ferret/11764-11947
UGCGCUUGUUGGCUUAAUAAUGGGUGUGUCUGUGAUAGAACUUCUAUGCAGGCAGCUGUUAUAGACCAGAGUUAUUUAAACGAGUACGGGGUUCUAGUGGAGCUCGACUAGAACCCUGCAAUGGUACAAACCCUGAUUGUGUUACCAGGGCUUUUGAUGUGUACAAUGCCGACGUAGCAUGUAU
.[[[[[[((((...))))...]]]]]]..(((([[[[...[[[[[[[[[[[))))]]]].]]]]]..]]...]]]]..((((....(((((((...(([[[[[[[................[[[[)).)))))))....))))]]]]]]]]]]]......[[[[[.[[[.......]]]]]]]]
-24.79
>gb:MF807952|Organism:Porcine/12514-12720
UGUACUUGAGAAUGACGUUUGCAAGGUCUGUGGUUGUUGGCUGGCUAAUGGCUGCACUUGUGACAGAUCCAUUAUGCAAAGCACUGAUAUGGCUCAUUUAAACGAGUACGGGGCUCUAGUGCAGCUCGACUAGAGCCCUGUAACGGUACUGAUACACAACAUGUGUAUCGUGCUUUUGACAUCUACAACAAGGAUGUUGCUUGUCUA
...............((((((...((.(((((...((..(((.((((((((((([[....]].)))..)))))).))..)))))...))))).))...))))))..[[[[[[[[[[[[[[........]]]]]]]]]]]]]]..[[[[[.[[[[[[[[...]]]]]]]]]]]]]..........[[[(((((.(]]]).)))))...
-40.91
>gb:MU547179|Organism:Porcine/12514-12720
UGUACUUGAGAAUGAUGUUUGCAAGGUUUGUGGUUGUUGGCUGGCUAAUGGCUGCACUUGUGACAGAUCCAUUAUGCAAAGCACUGAUUUGGCUUAUUUAAACGAGUACGGGGCUCUAGUGCAGCUCGACUAGAGCCCUGUAACGGUACUGAUACACAACAUGUGUAUCGUGCUUUUGACAUCUACAACAAGGAUGUUGCUUGUCUA
[[[[[[.[[......((((((..(((((..((((.....(((.((((((((((([[....]].)))..)))))).))..)))))))....)))))...))))))(((...((((]].]]]]]])))).))).............[[[[[.[[[[[[[[...]]]]]]]]]]]]]..[[[(((((.......)))))]]]........
-30.88
>gb:MU138105|Organism:Deltacoronavirus/11323-11577
UAUAUAUAAGGGACGGUUUGUGCAAAUUGACAAGGAUAAAGAACCUGUGUCAUUUGCUCUAACUCAUGAACCAUGCACGUCUUGUCAACGUUGGGUAGGUUAUGACUGUACCUGCGGCACAACGUUGCAAAACUCUGCUUAUUUAAACGAGUAAAGGGGUCUAGUGAUGCCCGCCUAGAACCCCAACAGCCAGGUACAAAUCCUGAUGCUGUUACUAGGGCAUUUAAUGUGCACAAUAAUACUACAUCUGGUAUA
.....[[(((......)))]][[[[[[.[[[[[[[........]]].]]]]]]]]]]....[[[[...[[....[[[.[[.[[[.[[[[[[[[[[[[[[[.........]]]]]]..].]]]]]]]]]]].]]..]]]....]]....]]]]....((((.....[[[[[[[))))........[[[[[[[[[[.......]]]]..]]]]]]....]]]]]]]..............[[[[[[....]]]]]].
-40.9
>gb:MU367412|Organism:Uurkey/12265-12504
UCUACGUAAUAAGGUUUGCACUGUCUGUCAGUGUUGGAUUGGUUAUGGAUGUCAGUGCGAUGCGCUUAGACAACCAAAACCUUCUGUUCAAUCAGCUGCUGGUGCACCUGAUUUUGAUAAAAAUUAUUUAAACGGGUACGGGGUAGCAGUGAGGCUCGGCUGAUACCCCUUGCUAAUGGAUGUGAUCCUGAUGUUGUGAAGCGAGCCUUUGAUGUUUGUAAUAAGGAAUCAGCCGGUAUG
.......(((.(((..(((((((...(.(((((((((((.((((.(((.((([[[[[[...]]]]]..]))).))).))))....)))))))..))))))))))))))).))).........[[[[[.......[[[[.[[[[[[.[[[[........]]]].]]]]]].]]]].......]]]]].[[[[[........[[[[[[.......]]]]]]........]]]]]........
-40.16
>gb:MN548289|Organism:Infectious/12187-12426
UCUACGUAAUAAGGUUUGCACUGUUUGUCAGUGUUGGAUAGGUCAUGGAUGUCAAUGUGAUUCACUCAGACAACCAAAACCUUCAGUUCAAUCAGAUGCUGGUGCACCUGGUUUUGAUAAGAAUUAUUUAAACGGGUACGGGGUAGCAGUGAGGCUCGGCUGAUACCCCUUGCUAAUGGUUGUGAACCUGAUGUUGUAGAGCGAGCCUUUGAUGUAUGUAAUAAGGAAUCAGCCGGUAUG
.......(((.(((..(((((((..((((...(((((((((((..(((.(((....[[[[[[[..[[[[))).)))..))))...)))))))..)))).)))))))))).)))]]]]...]]]]]]].......[[[[.[[[[[[.[[[[........]]]].]]]]]].]]]]..[[[[[[....[[[.....[[[[...[........]...]]]].....]]]...]]]]]].....
-39.7
