# Supplementary material for: Tying the knot: Unraveling the intricacies of the coronavirus frameshift pseudoknot
Source: PLoS Comput Biol. 2024 May 7;20(5):e1011787. doi: 10.1371/journal.pcbi.1011787 (PMC11108256; doi:10.1371/journal.pcbi.1011787)
Supplement: S1 File — (ZIP) [file pcbi.1011787.s001.zip › TyingTheKnot-main/schlickalign.fasta]

>hCoV-19/Australia/VIC390/2020|EPI_ISL_426905|2020-03-23/13324-13545
UACACU-UA-AAAACACAGUC-UGUACC--GUCUGCGGUA--------------------
------------------------------------------UGU-GGA-AA---GGUUA
-UGGCUGUAGUUGUGAU-C--AAC------UCC-GCG-AAC-CCAUGCUUCAG---UCAG
------------------------------------------------------------
----------------CUGAU---GCA---CAAUCGUUUUUAAAC-------GGGUUUGC
G-GU---GUA--AGUG---CAGCCC--GUCU--UACAC-C--GUGC-GGCACAG-GCACU
-A----------------------------GUAC-UG-A-U-GUC-G-U-AUACAGGGCU
UUUGACAUCUACAAUGA------UAAA-------GUAGC-UGGUUUU
>hCoV-19/England/20199032404/2020|EPI_ISL_465643|2020-05-06/13339-13560
UACACU-UA-UAAACACAGUC-UGUACC--GUCUGCGGUA--------------------
------------------------------------------UGU-GGA-AA---GGUUA
-UGGCUGUAGUUGUGAU-C--AAC------UCC-GCG-AAC-CCAUGCUUCAG---UCAG
------------------------------------------------------------
----------------CUGAU---GCA---CAAUCGUUUUUAAAC-------GGGUUUGC
G-GU---GUA--AGUG---CAGCCC--GUCU--UACAC-C--GUGC-GGCACAG-GCACU
-A----------------------------GUAC-UG-A-U-GUC-G-U-AUACAGGGCU
UUUGACAUCUACAAUGA------UAAA-------GUAGC-UGGUUUU
>hCoV-19/USA/FL-BPHL-012/2020|EPI_ISL_436516|2020-04-04/13321-13542
UACACU-UA-AAAACACAGUC-UGUACC--GUCUGCGGUA--------------------
------------------------------------------UGU-GGA-AA---GGUUA
-UGGCUGUAGUUGUGAU-C--AAC------UCC-GCG-AAC-CCAUGCUUCAG---UCAG
------------------------------------------------------------
----------------CUGAU---GCA---CAAUCGUUUUUAAAC-------GGGUUUGC
G-GU---GUA--AGUG---CAGCCC--GUCU--UGCAC-C--GUGC-GGCACAG-GCACU
-A----------------------------GUAC-UG-A-U-GUC-G-U-AUACAGGGCU
UUUGACAUCUACAAUGA------UAAA-------GUAGC-UGGUUUU
>hCoV-19/England/20212015904/2020|EPI_ISL_465675|2020-05-18/13319-13540
UACACU-UA-AAAACACAGUC-UGUACC--GUCUGCGGUA--------------------
------------------------------------------UGU-GGA-AA---GGUUA
-UGGCUGUAGUUGUGAU-C--AAC------UUC-GCG-AAC-CCAUGCUUCAG---UCAG
------------------------------------------------------------
----------------CUGAU---GCA---CAAUCGUUUUUAAAC-------GGGUUUGC
G-GU---GUA--AGUG---CAGCCC--GUCU--UACAC-C--GUGC-GGCACAG-GCACU
-A----------------------------GUAC-UG-A-U-GUC-G-U-AUACAGGGCU
UUUGACAUCUACAAUGA------UAAA-------GUAGC-UGGUUUU
>hCoV-19/Scotland/CVR3034/2020|EPI_ISL_461627|2020-04-23/13300-13521
UAUACU-UA-AAAACACAGUC-UGUACC--GUCUGCGGUA--------------------
------------------------------------------UGU-GGA-AA---GGUUA
-UGGCUGUAGUUGUGAU-C--AAC------UCC-GCG-AAC-CCAUGCUUCAG---UCAG
------------------------------------------------------------
----------------CUGAU---GCA---CAAUCGUUUUUAAAC-------GGGUUUGC
G-GU---GUA--AGUG---CAGCCC--GUCU--UACAC-C--GUGC-GGCACAG-GCACU
-A----------------------------GUAC-UG-A-U-GUC-G-U-AUACAGGGCU
UUUGACAUCUACAAUGA------UAAA-------GUAGC-UGGUUUU
>hCoV-19/Austria/CeMM0046/2020|EPI_ISL_475764|2020-03-25/13324-13545
UACACU-UA-AAAACACAGUC-UGUACC--GUCUGCGGUA--------------------
------------------------------------------UGU-GGA-AA---GGUUA
-UGGCUGUAGUUGUGAU-C--AAC------UCC-GCG-AAC-CCAUGCUUCAG---UCAG
------------------------------------------------------------
----------------CUGAU---GCA---CAAUCGUUUUUAAAC-------GGGUUUGC
G-GU---GUA--AGUG---CAGCCC--GUCU--UACAC-C--GUGC-GGCACAG-GCACU
-A----------------------------GUAC-UG-A-U-GUC-G-U-AUAUAGGGCU
UUUGACAUCUACAAUGA------UAAA-------GUAGC-UGGUUUU
>gb:MU121216|Organism:Pangolin/13213-13434
UACACU-UA-AAAACACAGUC-UGUACC--GUCUGCGGUA--------------------
------------------------------------------UGU-GGA-AA---GGUUA
-UGGCUGUAGUUGUGAU-C--AAC------UCC-GCG-AAC-CCAUGCUUCAG---UCAG
------------------------------------------------------------
----------------CUGAC---GCA---CAGUCGUUUUUAAAC-------GGGUUUGC
G-GU---GUA--AGUG---CAGCCC--GUCU--UACAC-C--GUGC-GGCACAG-GCACU
-A----------------------------GUAC-UG-A-U-GUC-G-U-AUAUAGGGCU
UUUGACAUCUACAAUGA------CAAA-------GUAGC-UGGUUUU
>hCoV-19/USA/WA-UW-2105/2020|EPI_ISL_426088|2020-03-25/13216-13437
UACACU-UA-AAAACACAGUC-UGUACC--GUCUGCGGUA--------------------
------------------------------------------UUU-GUA-CA---GGUUA
-UGGCUGUAGUUGUGAU-C--AAC------UCC-GCG-AAC-CCAUGCUUCAG---UCAG
------------------------------------------------------------
----------------CUGAU---GCA---CAAUCGUUUUUAAAC-------GGGUUUGC
G-GU---GUA--AGUG---CAGCCC--GUCU--UACAC-C--GUGC-GGCACAG-GCACU
-A----------------------------GUAC-UG-A-U-GUC-G-U-AUACAGGGCU
UUUGACAUCUACAAUGA------UAAA-------GUAGC-UGGUUUU
>gb:MU040335|Organism:Pangolin/13331-13552
UACACU-UA-AAAACACAGUC-UGUACC--GUCUGCGGCA--------------------
------------------------------------------UGU-GGA-AA---GGUUA
-UGGCUGUAGUUGUGAU-C--AAC------UCC-GCG-AAC-CUAUGCUUCAG---UCUG
------------------------------------------------------------
----------------CUGAU---GCA---CAGUCGUUUUUAAAC-------GGGUUUGC
G-GU---GUA--AGUG---CAGCCC--GUCU--UACAC-C--GUGC-GGCACAG-GCACA
-A----------------------------GCAC-UG-A-U-GUC-G-U-GUAUAGGGCU
UUUGACAUCUACAAUGA------AAAA-------GUAGC-UGGUUUU
>hCoV-19/Australia/VIC517/2020|EPI_ISL_426787|2020-03-23/13344-13565
UACACU-UA-AAAACACAGUC-UGUACC--GUCUGCGGUN--------------------
------------------------------------------NNN-NNN-NN---NNNNN
-UGGCUGUAGUUGUGAU-C--AAC------UCC-GCG-AAC-CCAUGCUUCAG---UCAG
------------------------------------------------------------
----------------CUGAU---GCA---CAAUCGUUUUUAAAC-------GGGUUUGC
G-GU---GUA--AGUG---CAGCCC--GUCU--UACAC-C--GUGC-GGCACAG-GCACU
-A----------------------------GUAC-UG-A-U-GUC-G-U-AUACAGGGCU
UUUGACAUCUACAAUGA------UAAA-------GUAGC-UGUUUUU
>gb:JX993987|Organism:Bat/13186-13407
UACACU-UA-GAAACACAGUC-UGUACC--GUCUGCGGAA--------------------
------------------------------------------UGU-GGA-AA---GGUUA
-UGGCUGUAGUUGUGAC-C--AAC------UCC-GCG-AAC-CCAUGAUGCAG---UCUG
------------------------------------------------------------
----------------CUGAC---GCA---UCAACGUUUUUAAAC-------GGGUUUGC
G-GU---GUA--AGUG---CAGCCC--GUCU--UACAC-C--GUGC-GGCACAG-GCACU
-A----------------------------GCAC-UG-A-U-GUC-G-U-UUACAGGGCU
UUUGAUAUUUACAACGA------AAAA-------GUUGC-UGGUUUU
>gb:KJ473814|Organism:BtRs-BetaCoV/HuB2013|Strain/13215-13436
UACACU-UA-GGAACACAGUC-UGUACC--GUCUGCGGGA--------------------
------------------------------------------UGU-GGA-AA---GGUUA
-UGGCUGUAGUUGUGAU-C--AAC------UCC-GCG-AAC-CCAUGAUGCAG---UCUG
------------------------------------------------------------
----------------CUGAC---GCA---UCAACGUUUUUAAAC-------GGGUUUGC
G-GU---GUA--AGUG---CAGCCC--GUCU--UACAC-C--GUGC-GGCACAG-GCACU
-A----------------------------GCAC-UG-A-U-GUC-G-U-UUACAGGGCU
UUUGAUAUUUACAACGA------AAAA-------GUUGC-UGGUUUU
>gb:KU444582|Organism:SARS-like/13284-13505
UACACU-UA-GAAACACAGUC-UGUACC--GUCUGCGGAA--------------------
------------------------------------------UGU-GGA-AA---GGUUA
-UGGCUGUAGUUGUGAU-C--AAC------UCC-GCG-AAC-CCAUGAUGCAG---UCUG
------------------------------------------------------------
----------------CGGAU---GCG---UCAACGUUUUUAAAC-------GGGUUUGC
G-GU---GUA--AGUG---CAGCCC--GUCU--UACAC-C--GUGC-GGCACAG-GCACU
-A----------------------------GCAC-UG-A-U-GUC-G-U-CUACAGGGCU
UUUGAUAUUUACAAUGA------AAAA-------GUUGC-UGGUUUU
>gb:AY559082|Organism:SARS/13283-13504
UACACU-UA-GAAACACAGUC-UGUACC--GUCUGCGGAA--------------------
------------------------------------------UGU-GGA-AA---GGUUA
-UGGCUGUAGUUGUGAU-C--AAC------UCC-GCG-AAC-CCUUGAUGCAG---UCUG
------------------------------------------------------------
----------------CGGAU---GCA---UCAACGUUUUUAAAC-------GGGUUUGC
G-GU---GUA--AGUG---CAGCCC--GUCU--UACAC-C--GUGC-GGCACAG-GCACU
-A----------------------------GUAC-UG-A-U-GUC-G-U-CUACAGGGCU
UUUGAUAUUUACAACGA------AAAA-------GUUGC-UGGUUUU
>gb:MK211376|Organism:Coronavirus/13283-13504
UACACU-UA-GAAACACAGUC-UGUACC--GUCUGCGGAA--------------------
------------------------------------------UGU-GGA-AA---GGUUA
-UGGCUGUAGUUGUGAU-C--AAC------UCC-GCG-AAC-CCAUGAUGCAG---UCUG
------------------------------------------------------------
----------------CGGAU---GCG---UCAACGUUUUUAAAC-------GGGUUUGC
G-GU---GUA--AGUG---CAGCCC--GUCU--UACAC-C--GUGC-GGCACAG-GCACU
-A----------------------------GCAC-UG-A-U-GUC-G-U-CUACAGGGCU
UUUGAUAUUUACAACGA------AAAA-------GUUGC-UGGUUUU
>gb:KJ473815|Organism:BtRs-BetaCoV/GX2013|Strain/13038-13259
UACACU-UA-GAAACACAGUC-UGUACC--GUCUGCGGAA--------------------
------------------------------------------UGU-GGA-AA---GGUUA
-UGGCUGUAGUUGUGAU-C--AAC------UCC-GCG-AAC-CCAUGAUGCAG---UCUG
------------------------------------------------------------
----------------CGGAU---GCG---UCAACGUUUUUAAAC-------GGGUUUGC
G-GU---GUA--AGUG---CAGCCC--GUCU--UACAC-C--GUGC-GGCACAG-GCACU
-A----------------------------GCAC-UG-A-U-GUC-G-U-CUAUAGGGCU
UUUGACAUUUACAACGA------AAAA-------GUUGC-UGGUUUU
>gb:AY395002|Organism:SARS/13269-13490
UACACU-UA-GAAACACAGUC-UGUACC--GUCUGCGGAA--------------------
------------------------------------------UGU-GGA-AA---GGUUA
-UGGCUGUAGUUGUGAC-C--AAC------UCC-GCG-AAC-CCUUGAUGCAG---UCUG
------------------------------------------------------------
----------------CGGAU---GCA---UCAACGUUUUUAAAC-------GGGUUUGC
G-GU---GUA--AGUG---CAGCCC--GUCU--UACAC-C--GUGC-GGCACAG-GCACU
-A----------------------------GUAC-UG-A-U-GUC-G-U-CUACAGGGCU
UUUGAUAUUUACAACGA------AAAA-------GUUGC-UGGUUUU
>gb:MK211375|Organism:Coronavirus/13285-13506
UACACU-UA-GAAACACAGUC-UGCACC--GUCUGCGGAA--------------------
------------------------------------------UGU-GGA-AA---GGUUA
-UGGCUGUAGUUGUGAU-C--AAC------UCC-GCG-AAC-CCAUGAUGCAG---UCUG
------------------------------------------------------------
----------------CGGAU---GCG---UCAACGUUUUUAAAC-------GGGUUUGC
G-GU---GUA--AGUG---CAGCCC--GUCU--UACAC-C--GUGC-GGCACAG-GCACU
-A----------------------------GCAC-UG-A-U-GUC-G-U-CUACAGGGCU
UUUGAUAUUUACAACGA------AAAA-------GUUGC-UGGUUUU
>gb:KJ473816|Organism:BtRs-BetaCoV/YN2013|Strain/13049-13270
UACACU-UA-GAAACACAGUC-UGUACC--GUCUGUGGAA--------------------
------------------------------------------UGU-GGA-AA---GGUUA
-UGGCUGUAGUUGUGAU-C--AAC------UCC-GCG-AAC-CCAUGAUGCAG---UCUG
------------------------------------------------------------
----------------CGGAU---GCG---UCAGCGUUUUUAAAC-------GGGUUUGC
G-GU---GUA--AGUG---CAGCCC--GUCU--UACAC-C--GUGC-GGCACAG-GCACU
-A----------------------------GCAC-UG-A-U-GUC-G-U-CUACAGGGCU
UUUGAUAUUUACAACGA------AAAA-------GUUGC-UGGUUUU
>gb:KJ473811|Organism:BtRf-BetaCoV/JL2012|Strain/13035-13256
CACACU-UA-GAAACACAGUC-UGUACU--GUCUGCGGAA--------------------
------------------------------------------UGU-GGA-AA---GGUUA
-UGGCUGUAGUUGUGAU-C--AAC------UCC-GCG-AAC-CCAUGAUGCAG---UCUG
------------------------------------------------------------
----------------CGGAU---GCG---UCACCGUUUUUAAAC-------GGGUUUGC
G-GU---GUA--AGUG---CAGCCC--GUCU--UACAC-C--GUGC-GGCACAG-GCACU
-A----------------------------GCAC-UG-A-U-GUC-G-U-UUACAGGGCU
UUUGAUAUUUACAACGA------AAAG-------GUUGC-UGGUUUU
>gb:JX993988|Organism:Bat/13183-13404
UACACU-UA-GGAAUACAGUC-UGCACC--GUCUGCGGUA--------------------
------------------------------------------UGU-GGA-AA---GGUUA
-UGGCUGUAGUUGUGAU-C--AAC------UCC-GCG-AAC-CCAUGAUGCAG---UCUG
------------------------------------------------------------
----------------CGGAC---GCG---UCAACGUUUUUAAAC-------GGGUUUGC
G-GU---GUA--AGUG---CAGCCC--GUCU--UACAC-C--GUGC-GGCACAG-GCACU
-A----------------------------GUAC-UG-A-U-GUC-G-U-UUACAGGGCU
UUUGAUAUUUACAACGA------AAAA-------GUUGC-UGGUUUU
>gb:AY313906|Organism:SARS/13284-13505
UACACU-UA-GAAACACAGUC-UGUACC--GUCUGCGGAA--------------------
------------------------------------------UGU-GGA-AA---GGUUA
-UGGCUGUAGUUGUGAC-C--AAC------UCC-GCG-AAC-CCUUGAUGCAG---UCUG
------------------------------------------------------------
----------------CGGAU---GCA---UCAACGUUUUUAAAC-------GGGUUUGC
G-GU---GUA--AGUG---CAGCCC--GUCU--UACAC-C--GUGC-GGCACAG-GCACU
-A----------------------------GUAC-UG-A-U-GUC-G-U-CUACAGGACU
UUUGAUAUUUACAACGA------AAAA-------GUUGC-UGGUUUU
>hCoV-19/Australia/VIC465/2020|EPI_ISL_426758|2020-03-27/13317-13460
UACACU-UA-AAAACACAGUC-UGUACC--GUCUGCGGUA--------------------
------------------------------------------UGU-GGA-AA---GGUUA
-UGGCUGUAGUUGUGAU-C--AAC------UCC-GCG-AAC-CCAUGCUUCAG---UCAG
------------------------------------------------------------
----------------CUGAU---GCA---CAAUCGUUUUUAAAC-------GGGUUUGC
G-GU---GUA--AGUG---C----------------------------------------
------------------------------------------------------------
---------------------------ag--ccc--------GUCUU
>hCoV-19/Australia/VIC462/2020|EPI_ISL_426755|2020-03-27/13303-13427
-----U-UA-AAAACACAGUC-UGUACC--GUCUGCGGUA--------------------
------------------------------------------UGU-GGA-AA---GGUUA
-UGGCUGUAGUUGUGAU-C--AAC------UCC-GCG-AAC-CCAUGCUUCAG---UCAG
------------------------------------------------------------
----------------CUGAU---GCA---CAAUCGUUUUUAAAC-------GGGUUUGC
G-GU---GUA--A-----------------------------------------------
------------------------------------------------------------
-----------------------------------------------
>hCoV-19/Australia/VIC441/2020|EPI_ISL_426738|2020-03-27/13321-13443
-------UA-AAAACACAGUC-UGUACC--GUCUGCGGUA--------------------
------------------------------------------UGU-GGA-AA---GGUUA
-UGGCUGUAGUUGUGAU-C--AAC------UCC-GCG-AAC-CCAUGCUUCAG---UCAG
------------------------------------------------------------
----------------CUGAU---GCA---CAAUCGUUUUUAAAC-------GGGUUUGC
G-GU---GUA--------------------------------------------------
------------------------------------------------------------
-----------------------------------------------
>gb:NC_025217|Organism:Bat/13820-14038
UUUGCU-UA-AAAACACUGUU-UGCAAU--GUAUGCGCUU--------------------
------------------------------------------GUU-GGA-UA---GGGUA
-UGGUUGCAAUUGUGAC-A--CAC------UCC-GCC-AGC-CAGUGCUUCAU---GCUG
------------------------------------------------------------
----------------CAGAU---G-A---CAG--UUUUUUAAAC-------GGGUGCGC
G-GU---GUA--AGUG---CAGCCC--GUCU--UACAC-C--GUGU-GGCAGUG-GUCUU
-U----------------------------CCAC-UG-A-C-GUC-G-UcGUA-AGGGCU
UUCGACCUGUACAAUAG------UAAA-------AUAGG-AGGCUUU
>gb:KX058075|Organism:Uransmissible/12231-12442
UGUAUU-GA-AAAC-GAAGUU-UGUGUU--GUCUGUGGUU--------------------
------------------------------------------GUU-GGC-UU---AACAA
-UGGUUGCAUGUGCGAU-C--GUA-------CU-UC--UAU-GCAGAGUUCUA----CUG
------------------------------------------------------------
----------------UUGAU---------CAAAUUUAUUUAAAC-------GAGUGCGG
G-GU---UCU--AGUG---CAGCUC--GACU--AGAAC-C--CUGC-A---AUG-GUACU
-G----------------------------AUCC-AG-A-C-CAU-G-U-UAGUAGAGCU
UUUGACAUCUACAACAA------AGAU-------GUUGC-GUGUAUU
>gb:KX900396|Organism:Uransmissible/12219-12430
UGUAUU-GA-AAAUGA-AGUC-UGUGUU--GUCUGUGGUU--------------------
------------------------------------------GUU-GGC-UU---AACAA
-UGGUUGUAUGUGCGAU-C--GUA-------CU-UC--UAU-GCAGAGUUCUA----CUG
------------------------------------------------------------
----------------UUGAU---------CAGAGUUAUUUAAAC-------GAGUGCGG
G-GU---UCU--AGUG---CAGCUC--GACU--AGAAC-C--CUGC-A---AUG-GUACU
-G----------------------------AUCC-AG-A-C-CAU-G-U-UAGUAGAGCU
UUUGACAUCUACAACAA------AGAU-------GUUGC-GUGUAUU
>gb:EU074218|Organism:Uransmissible/12231-12442
UGUAUU-GA-AAAC-GAAGUU-UGUGUU--GUCUGUGGUU--------------------
------------------------------------------GUU-GGC-UU---AACAA
-UGGUUGCAUGUGCGAU-C--GUA-------CU-UC--UAU-GCAGAGUUCUA----CUG
------------------------------------------------------------
----------------UUGAU---------CAAAGUUAUUUAAAC-------GAGUGCGG
G-GU---UCU--AGUG---CAGCUC--GACU--AGAAC-C--CUGC-A---AUG-GUACU
-G----------------------------ACCC-AG-A-C-CAU-G-U-UAGUAGAGCU
UUUGACAUCUACAACAA------AGAU-------GUUGC-GUGUAUU
>gb:KP849472|Organism:Alphacoronavirus/12221-12432
UGUAUU-GA-AAAU-GAAGUC-UGUGUU--GUCUGUGGCU--------------------
------------------------------------------GUU-GGC-UU---AACAA
-UGGUUGC--AUGUGC------GA------U----CG-UAC-UUC-UAUGCAGagcUCUA
------------------------------------------------------------
----------------CUGUU---GAU---CAAAGUUAUUUAAAC-------GAGUGCGG
G-GU---UCU--AGUG---CAGCUC--GACU--AGAAC-C--CUGU-A---AUG-GUACU
-G----------------------------AUCC-AG-A-C-CAU-GuU-AG-UAGAGCU
UUUGACAUCUACAAUAA------AGAU-------GUUGC-AUGUAUU
>gb:NC_016994|Organism:Night/11200-11418
UGCACU-UA-CACAUGAACCU-UGCACU--GCUUGUCACA--------------------
------------------------------------------GGU-GGG-UA---AAUCA
-UGAUUGUAC--GUGUA-C--A-A------ACC-UUC-AAU-UGGGUUAUAGU---UCAA
------------------------------------------------------------
----------------ACCAG---AAC---AAUAGUUAUUUAAAC-------GAGUAAAG
G-GU---UCU--AGUG---AUGCCC--GCCU--AGAAC-C--CUGC-ACUAGCG-ACAAC
-C----------------------------GACC-CG-A-U-GUC-G-U-CGUUAGGGCG
UUUAACAUCUACAACAA------UGCC-------ACAGC-UGGCAUU
>gb:KR270796|Organism:Porcine/12219-12427
UGUAUU-GA-AAACGA-AGUC-UGUGUU--GUCUGUGGUU--------------------
------------------------------------------GUU-GGC-UU---AACAA
-UGGUUGUAUGUGCGAU-C--GUA-------CU-UC--UAU-GCAGAGUUCUA----CUG
------------------------------------------------------------
----------------UUGAU---------CAGAGUUAUUUAAAC-------GAGUGCGG
G-GU---UCU--AGUG---CAGCUC--GACU--AGAAC-C--CUGC-A---AUG-GUACU
-G----------------------------AUCC-AG-A-C-CAU-G-U-UAGUAGAGCU
UUUGACAU---CUAUAA------CAAA-------GAUGU-UGCGUGU
>gb:KX499468|Organism:Uransmissible/12231-12442
UGUAUU-GA-AAAU-GAAGUU-UGUGUU--GUCUGUGGUU--------------------
------------------------------------------GUU-GGC-UU---AACAA
-UGGUUGC--AUGUGC------GA------U----CG-UAC-UUC-UAUGCAGa-gU---
uu----------------------------------------------------------
--------------uaCUGUU---GAU---CAAAGUUAUUUAAAC-------GAGUGCGG
G-GU---UCU--AGUG---CAGCUC--GACU--AGAAC-C--CUGC-A---AUG-GUACU
-G----------------------------AUCC-AG-A-C-CAU-G-U-UAGUAGAGCU
UUUGACAUCUACAACAA------AGAU-------GUUGC-GUGUAUU
>gb:MH687956|Organism:Alphacoronavirus/12502-12708
UGUACU-UG-AAAAUACAGUU-UGUAAG--GUUUGUGGUU--------------------
------------------------------------------GUU-GGC-AA---GCUAA
-UGGUUGCACUUGUGAU----AGA------GCU-G-U-CAU-ACAGAGUGUUG---ACAG
------------------------------------------------------------
----------------CGGUU----------------AUUUAAAC-------GAGUGCGG
G-GC---UCU--AGUG---CAGCUC--GACU-----AG-A--GCCC-UUAAAUG-GUUCG
-G----------------------------ACAC-AC-A-U-UAU-G-U-GUUCCGUGCU
UUUGAUGUUUACAAUCG------UGAU-------GUCGC-GUGUAUU
>gb:MH687934|Organism:Alphacoronavirus/12502-12708
UGUACU-UG-AAAAUACAGUU-UGUAAG--GUUUGUGGUU--------------------
------------------------------------------GUU-GGC-AA---GCUAA
-UGGCUGCACUUGUGAU----AGA------GCU-G-U-CAU-ACAGAGUGUUG---ACAG
------------------------------------------------------------
----------------CGGUU----------------AUUUAAAC-------GAGUGCGG
G-GC---UCU--AGUG---CAGCUC--GACU--A---G-A--GCCC-UUAAAUG-GUUCG
-G----------------------------ACAC-AC-A-U-CAU-G-U-GUUCCGUGCU
UUUGAUGUUUACAAUCG------UGAU-------GUCGC-GUGUAUU
>gb:MN165107|Organism:Feline/12235-12446
UGUAUU-GA-AAAUGA-AGUC-UGUGUU--GUUUGCGGU---------------------
------------------------------------------UGC-UGGcUU---AAUAA
-UGGCUGUAUGUGCGAC-C--GUA-------CU-UC--CAU-GCAAGGAUCCA-------
------------------------------------------------------------
----------------CCAUU---GAU---CAGAGUUAUUUAAAC-------GAGUGCGG
G-GU---UCU--AGUG---CAGCUC--GACU--AGAAC-C--CUGU-A---AUG-GUACU
-G----------------------------AUCC-AG-A-C-CAU-GuU-AG-UAGAGCU
UUUGACAUCUACAAUAA------AGAU-------GUUGC-GUGUAUU
>gb:MH687946|Organism:Alphacoronavirus/12429-12635
UGUACU-UG-AAAACACAGUU-UGUAAG--GUUUGUGGUU--------------------
------------------------------------------GUU-GGC-AA---GCUAA
-UGGCUGCACUUGUGAU----AGA------GCU-G-U-CAU-ACAGAGUGUUG---ACAG
------------------------------------------------------------
----------------CGGUU----------------AUUUAAAC-------GAGUGCGG
G-GC---UCU--AGUG---CAGCUC--GACU--A---G-A--GCCC-UUAAAUG-GUUCG
-G----------------------------ACAC-AC-A-U-CAU-G-U-GUUCCGUGCU
UUUGAUGUUUACAAUCG------UGAU-------GUCGC-GUGUAUU
>gb:MH687948|Organism:Alphacoronavirus/12502-12708
UGUACU-UG-AAAACACAGUU-UGUAAG--GUUUGUGGUU--------------------
------------------------------------------GUU-GGC-AA---GCUAA
-UGGCUGCACUUGUGAU----AGA------GCU-G-U-CAU-ACAGAGUGUUG---ACAG
------------------------------------------------------------
----------------CGGUU----------------AUUUAAAC-------GAGUGCGG
G-GC---UCU--AGUG---CAGCUC--GACU--A---G-A--GCCC-UUAAAUG-GUUCG
-G----------------------------ACAC-AC-A-U-CAU-G-U-GUUCCGUGCU
UUUGAUGUUUACAAUCG------UGAC-------GUCGC-GUGUAUU
>gb:KX900403|Organism:Uransmissible/12219-12430
UGUAUU-GA-AAAUGA-AGUC-UGUGUU--GUCUGUGGUU--------------------
------------------------------------------GUU-GGC-UU---AACAA
-UGGUUGUAUGUGCGAU-C--GUA-------CG-UC--UAU-GCAGAGUUCUA----CUG
------------------------------------------------------------
----------------UUGAU---------CAGAGUUAUUUAAAC-------GAGUGCGG
G-GU---UCU--AGUG---CAGCUC--GACU--AGAAC-C--CUGC-A---AUG-GUACU
-G----------------------------AUCC-AG-A-C-CAU-G-U-UAGUAGAGCU
UUUGACAUCUACAACAA------AGAU-------GUUGC-GUGUAUU
>gb:DQ811787|Organism:PRCV/12211-12422
UGUAUU-GA-AAAUGA-AGUU-UGUGUU--GUCUGUGGUU--------------------
------------------------------------------GUU-GGC-UU---AACAA
-UGGUUGUAUGUGCGAU-C--GUA-------CU-UC--UAU-GCAGAGUUCUA----CUG
------------------------------------------------------------
----------------UUGAU---------CAGAGUUAUUUAAAC-------GAGUGCGG
G-GU---UCU--AGUG---CAGCUC--GACU--AGAAC-C--CUGC-A---AUG-GUACU
-G----------------------------AUCC-AG-A-C-CAU-G-U-UAGUAGAGCU
UUUGACAUCUACAACAA------AGAU-------GUUGC-GUGUAUU
>gb:HQ012370|Organism:Feline/12231-12439
UGUAUU-GA-AAACGA-AGUC-UGUGUU--GUUUGCGGU---------------------
------------------------------------------UGC-UGGcUU---AAUAA
-UGGUUGUAUGUGUGAU-C--G-U------ACU-UC--UAU-GCAAGGCUCCA---CCA-
------------------------------------------------------------
----------------UUGAU---------CAAAGUUAUUUAAAC-------GAGUGCGG
G-GU---UCU--AGUG---CAGCUC--GACU--AGAAC-C--CUGU-A---AUG-GUACU
-G----------------------------AUCC-AG-A-C-CAU-GuU-AG-UAGAGCU
UUUGACAU---CUAUAA------UAAA-------GAUGU-UGCAUGU
>gb:MK211370|Organism:Coronavirus/12514-12720
UGUACU-UG-AAAAUACAGUU-UGUAAG--GUUUGUGGUU--------------------
------------------------------------------GUU-GGC-AA---GCUAA
-UGGCUGCACUUGUGAU----AGA------GCU-G-U-CAU-ACAGAGUGUUG---ACAG
------------------------------------------------------------
----------------CGGUU----------------AUUUAAAC-------GAGUGCGG
G-GC---UCU--AGUG---CAGCUC--GACU--A---G-A--GCCC-UUAAAUG-GUUCG
-G----------------------------ACAC-AC-A-U-CAU-G-U-GUUCCGCGCU
UUUGAUGUUUACAAUCG------UGAU-------GUCGC-GUGUAUU
>gb:GU393331|Organism:Infectious/12227-12466
UCUACG-UA-AUAAGG---UC-UGCACU--GUCUGUCAGU--------------------
------------------------------------------GUU-GGA-UU---GGUUA
-UGGAUGCCAGUGUGAU-C--UAC------UCA-GAC-AAC-CAA---------------
aaccuucuguucaauuagcug---------------------------------cuggug
caucugauuuugcuaa----------------GAAUUAUUUAAAC-------GGGUA--C
G-GG---GUAgcAGUG---AGGCUCggCUGA--UACCC-C--UUGC-UA-AUGG-AUG-U
-G----------------------------AUCC-UG-A-U-GUU-G-U-AAAGCGAGCC
UUUGAUGUCUGUAAUAA------GGAA-------UCAGC-CGGUAUG
>gb:MK878536|Organism:Infectious/12225-12464
UCUACG-UA-AU---AAGGUU-UGUACU--GUUUGUCAGU--------------------
------------------------------------------GUU-GGA-UU---GGUUA
-UGGCUGUCAGUGCGAU-G--CAC------UUA-GAC-AAC-CUA---------------
aaccuucuguucaaucagcu------------------------------------gcug
gugcaccugauuuuga----U---AAG---A---AUUAUUUAAAC-------GGGUACG-
--GG---GUAgcAGUG---AGGCUCggCUGA--UACCC-C--UUGC-UA-AUGG-AUG-U
-G----------------------------AUCC-UG-A-U-GUU-G-U-AAAGCGAGCC
UUUGAUGUCUGUAAUAA------GGAA-------UCAGC-CGGUAUG
>gb:NC_030886|Organism:Rousettus/12975-13193
CAUACG-UA-ACGUGA---UU-UGUUCC--GUGUGCAACA--------------------
------------------------------------------UGU-GGC-AA---GGAUA
-UGGCUGUCCAUGUGCU-A--GCU------UAC-GUG-AAG-UGAGCCUGCAC---GCUA
------------------------------------------------------------
----------------AUGAU---G------ACUGCUUUUUAAAC-------GAGUCCGG
G-GUgcuAGU--GGAG---UAGCCC--GCCU--AGUAC-C--CCAA-GGCAUAG-GUGUU
-C----------------------------AGCC-UG-A-U-GUC-G-U-UUUAAGGGCU
UUUGACAUAUGCAACUC------UAAA-------GUUGC-AGGUUUU
>gb:JQ404409|Organism:Canine/12230-12441
UGUAUU-GA-AAAU-GAAGUU-UGUGUU--GUCUGUGGCU--------------------
------------------------------------------GUU-GGC-UU---AACAA
-UGGUUGCA--UGUGC------GA------U----CG-UAC-UUC-UAUGCAGaguUCUA
------------------------------------------------------------
----------------CUGUU---GAU---CAAAGUUAUUUAAAC-------GAGUGCGG
G-GU---UCU--AGUG---CAGCUC--GACU--AGAAC-C--CUGU-A---AUG-GUACU
-G----------------------------AUCC-AG-A-C-CAU-GuU-AG-UAGAGCU
UUUGACAUCUACAACAA------AGAU-------GUUGC-GUGUAUU
>gb:KY406735|Organism:Porcine/12219-12430
UGUAUU-GA-AAAUGA-AGUC-UGUGUU--GUCUGUGGUU--------------------
------------------------------------------GUU-GGC-UU---AACAA
-UGGUUGUAUGUGCGAU-C--GUA-------CG-UC--UAU-GCAGAGUUCUA----CUG
------------------------------------------------------------
----------------UUGAU---------CAGAGUUAUUUAAAC-------GAGUGCGG
G-GU---UCU--AGUG---CAGCUC--GACU--AGAAC-C--CUGC-A---AUG-GUACG
-G----------------------------AUCC-AG-A-C-CAU-G-U-UAGUAGAGCU
UUUGACAUCUACAACAA------AGAU-------GUUGC-GUGUAUU
>gb:KF530118|Organism:Feline/12191-12402
UGUAUU-GA-AAACGA-AGUU-UGUGUU--GUUUGUGGUU--------------------
------------------------------------------GCU-GGC-UU---AAUAA
-UGGCUGUAUGUGCGAU-C--GUA-------CU-UC--UAU-GCAAGGAUCCA---C---
ua----------------------------------------------------------
--------------uu--GAU---------CAGAAUUAUUUAAAC-------GAGUGCGG
G-GU---UCU--AGUG---CAGCUC--GACU--AGAAC-C--CUGU-A---AUG-GUACU
-G----------------------------AUCC-AG-A-C-CAU-GuU-AG-UAGAGCU
UUUGACAUCUACAAUAA------AGAU-------GUUGC-GUGUAUU
>gb:MN065811|Organism:Bat/12386-12592
UGUACU-UG-AGAAUACAGUC-UGCAAA--GUUUGUGGUU--------------------
------------------------------------------GUU-GGC-AA---GCUAA
-UGGUUGUGCUUGUGAU----AGG------UCC------AC-UUU---------------
gcaaacuacgc-------------------------------------------------
-----uugacacuggu--------------------UAUUUAAAC-------GAGUACGG
G-GC---UCU--AGUG---CAGCUC--GACU--AGAGC-C--CUGU-A---AUG-GUACU
-G----------------------------AUAC-AC-A-G-CAU-G-U-GUAUCGUGCU
UUUGACAUUUACAAC---------AAG-------GAAGC-UGCAUGU
>gb:HQ392472|Organism:Feline/12226-12434
UGUAUU-GA-AAACGA-AGUC-UGUGUU--GUCUGUGGUU--------------------
------------------------------------------GCU-GGC-UU---AAUAA
-UGGUUGUAUGUGUGA---------------CC-GUA-CAU-CUAUGCAAGGU---UCCA
------------------------------------------------------------
----------------CCAUU---GAU---CAGAAUUAUUUAAAC-------GAGUGCGG
G-GU---UCU--AGUG---CAGCUC--GACU--AGAAC-C--CUGU-AAUG----GUAC-
--agau-------------------ccuga--------C-C-AUG-U-U-AGU-AGAGCU
UUUGACAU---CUAUAA------UAAA-------GAUGU-UGCAUGU
>gb:MU444152|Organism:Feline/12157-12365
UGUAUU-GA-AAAUGA-AGUU-UGUGUU--GUCUGCGGU---------------------
------------------------------------------UGC-UGGcUU---AAUAA
-UGGUUGUAUGUGUGAU-C--GUA-------CU-UC--UAU-GCAAGGCUCCA---AUA-
------------------------------------------------------------
----------------UUGAU---------CAAAGUUAUUUAAAC-------GAGUGCGG
G-GU---UCU--AGUG---CAGCUC--GACU--AGAAC-C--CUGU-A---AUG-GUACU
-G----------------------------AUCC-AG-A-C-CAU-GuU-AG-UAGAGCU
UUUGACAU---CUAUAA------UAAA-------GAUGU-UGCAUGU
>gb:MG738154|Organism:Infectious/12231-12470
UCUACG-UA-AU---AAGGUU-UGCACU--GUUUGUCAGU--------------------
------------------------------------------GUU-GGA-UU---GGUUA
-UGGCUGUCAGUGUGAU-U--CAC------UUA-GAC-AAC-CAA---------------
aaccuucuguucaaucagcugc--------------------------------uggugc
accugauuuugauaag-----------------AAUUAUUUAAAC-------GGGUA--C
G-GG---GUAgcAGUG---AGGCUCggCUGA--UACCC-C--UUGC-UA-AUGG-AUG-U
-G----------------------------AUCC-UG-A-U-GUU-G-U-AAAGCGAGCC
UUUGAUGUCUGUAAUAA------GGAA-------UCAGC-CGGUAUG
>gb:MK937832|Organism:Infectious/12210-12449
UCUACG-UA-AUAAGG---UC-UGCACU--GUCUGUCAGU--------------------
------------------------------------------GUU-GGA-UU---GGUUA
-UGGAUGCCAGUGUGGU-C--UAC------UCA-GAC-AAC-CAA---------------
aaccuucuguucaaucagcugc-------------------------------uggugca
ccugauuuugauaaga------------------AUUAUUUAAAC-------GGGUA--C
G-GG---GUAgcAGUG---AGGCUCggCUGA--UACCC-C--UUGC-UA-AUGG-AUG-U
-G----------------------------AUCC-UG-A-U-GUU-G-U-AAAGCGAGCC
UUUGAUGUCUGUAAUAA------GGAA-------UCAGC-CGGUAUG
>gb:GQ427176|Organism:Uurkey/12222-12461
UCUACG-U----AAUAAGGUU-UGUACU--GUUUGUCAGU--------------------
------------------------------------------GUU-GGA-UU---GGUUA
-UGGCUGUCAUUCGAUG-C--ACCuuagacAAC-CCA-AAC-CUUCUGUUCAA---UC--
agcugcuggu--------------------------------------------------
------gcaacugauuUUGAU---AAG---AAU---UAUUUAAAC-------GGGUACGG
G-GU---AGC--AGUG---AGGCUCggCUGA--UACCC-C--UUGC-UA-AUGG-AUG-U
-G----------------------------AUCC-UG-A-U-GUU-G-U-AAAGCGAGCC
UUUGAUGUUUGUAAUAA------GGAA-------UCAGC-CGGUAUG
>gb:KF530115|Organism:Feline/12180-12391
UGUAUU-GA-AAACGA-AGUU-UGUGUU--GUUUGUGGUU--------------------
------------------------------------------GCU-GGC-UU---AAUAA
-UGGCUGUAUGUGCGAU-C--GUA------CUU-CC---AU-GCAAGGAUCCA---CUA-
------------------------------------------------------------
----------------UUGAU---------CAGAAUUAUUUAAAC-------GAGUGCGG
G-GU---UCU--AGUG---CAGCUC--GACU--AGAAC-C--CUGU-A---AUG-GUACU
-G----------------------------AUCC-AG-A-C-CAU-GuU-AG-UAGAGCU
UUUGACAUUUACAAUAA------AGAU-------GUUGC-GUGUAUU
>gb:MU350598|Organism:Rousettus/12975-13193
CAUACG-UA-ACGUGA---UU-UGUUCC--GUGUGCAAUA--------------------
------------------------------------------UGU-GGC-AG---GGAUA
-UGGCUGUCCAUGUGCU-A--GCU------UAC-GUG-AAG-UAAGCCUGCAC---G---
------------------------------------------------------------
----------------CUAAU---GAU---GACUGCUUUUUAAAC-------GAGUCCGG
G-GUgcuAGU--GGAG---UAGCCC--GCCU--AGUAC-C--CCAA-GGCAUAG-GUGUU
-C----------------------------AGCC-UG-A-U-GUC-G-U-UUUAAGGGCU
UUUGACAUAUGCAACUC------UAAG-------GUUGC-AGGUUUU
>gb:MG596802|Organism:Middle/13251-13481
UUGUUU-AA-CAAAUACUCCC-UGUAAU--GUCUGUCAAU--------------------
------------------------------------------AUU-GGG-UU---GGAUA
-UGGGUGUAAUUGUGAU-U--CAC------U-----------------------------
uagacaagugucacucacucaauccaaagau--------------accaauuuuuuaaac
gaguccgggguucuau--------------------------------------------
---U---GUA--A------AUGCCC--GAAU--AGAAC-C--CUGU-G-CAAGU-GGAUU
-G----------------------------UCCA-CUgA-U-GUC-G-U-GUUUAGGGCA
UUUGACAUCUGCAACUAcaaggcUAAA-------GUUGC-UGGUAUA
>gb:MH687945|Organism:Alphacoronavirus/12506-12712
UGUACU-UG-AAAACACAGUU-UGUAAG--GUUUGUGGUU--------------------
------------------------------------------GUU-GGC-AA---GCUAA
-UGGCUGCACUUGUGAU-A---GA------ACU-GU--CAU-ACAGAGUGUUG---ACAG
------------------------------------------------------------
----------------CGGUU----------------AUUUAAAC-------GAGUGCGG
G-GC---UCU--AGUG---CAGCUC--GACU--A---G-A--GCCC-UUAAAUG-GUUCG
-G----------------------------ACAC-AC-A-C-CAU-G-U-GUUCCGUGCU
UUUGAUGUUUACAAUCG------UGAU-------GUCGC-GUGUAUU
>gb:MG596803|Organism:Middle/13242-13472
UUGUUU-AA-CAAAUACUCCC-UGUAAU--GUCUGUCAAU--------------------
------------------------------------------AUU-GGG-UU---GGAUA
-UGGGUGUAAUUGUGAU-U--CAC------U-----------------------------
uagacaaguggcacucacucaauccaaagau--------------accaauuuuuuaaac
gaguccgggguucuau--------------------------------------------
---U---GUA--A------AUGCCC--GAAU--AGAAC-C--CUGU-G-CAAGU-GGAUU
-G----------------------------UCCA-CUgA-U-GUC-G-U-GUUUAGGGCA
UUUGACAUCUGCAACUAcaaggcUAAA-------GUUGC-UGGUAUA
>gb:NC_046965|Organism:Canada/11838-12108
UUUGUUuGA-UUAAUAAAGUU-UGUAAU--GUUUGUCAAU--------------------
------------------------------------------GUU-GGA-UU---GGUUA
-UGGUUGUAAGUGUGAU-G--AAC------UUA-G----AC-CAA---------------
caaugcaauuugacucuuauaguagagaaccuccuacaucgagguuuguagaugguccua
cuaaagcugauaauaa-------------------UUAUUUAAAC-------GGGUA--C
G-GG---GUAgcAGUG---AGGCUCggCUGA--UACCC-C--UAAC-AG-AUGG-UGUU-
-C----------------------------AACC-CG-A-U-GUU-G-U-AAAGAGAGCC
UUUGACAUCUGUAAUAA------AGAU-------GCAGC-UGGUAUG
>gb:MG893511|Organism:Feline/12279-12490
UGUAUU-GA-AAAUGA-AGUU-UGUGUU--GUCUGCGGU---------------------
------------------------------------------UGC-UGGcUU---AAUAA
-CGGUUGUAUGUGUGA--------------U----CG-CAC-UUC---------------
uaugcaaggau-------------------------------------------------
-----ccacuauugau--------------CAGAGUUAUUUAAAC-------GAGUGCGG
G-GU---UCU--AGUG---CAGCUC--GACU--AGAAC-C--CUGU-A---AUG-GUACU
-G----------------------------AUCC-AG-A-C-CAU-GuU-AG-UAGAGCU
UUUGACAUCUACAAUAA------AGAU-------GUUGC-AUGUAUU
>gb:AY514485|Organism:Infectious/12226-12465
UCUACG-UA-AUAAGG---UU-UGCACU--GUCUGUCAGU--------------------
------------------------------------------GUU-GGA-UU---GGUUA
-UGGAUGCCAGUGUGAU-C--UAC------UCA-GAC-AAC-CAA---------------
aaccuucuguucaaucagcugc-------------------------------uggugca
ccugauuuugauaaga------------------AUUAUUUAAAC-------GGGUA--C
G-GG---GUAgcAGUG---AGGCUCggCUGA--UACCC-C--UUGC-UA-AUGG-AUG-U
-G----------------------------AUCC-UG-A-U-GUU-G-U-AAAGCGAGCC
UUUGAUGUCUGUAAUAA------GGAA-------UCAGC-CGGUAUG
>gb:KF530271|Organism:Feline/11803-12014
UGUAUU-GA-AAAUGA-AGUU-UGUGUU--GUUUGUGGUU--------------------
------------------------------------------GCU-GGC-UU---AAUAA
-UGGUUGUAUGUGUGAU-C--GUA-------CC-UC--UAU-GCAAGGU-----------
gccacu------------------------------------------------------
---------auggacc---------------AGAGUUAUUUAAAC-------GAGUGCGG
G-GU---UCU--AGUG---CAGCUC--GACU--AGAAC-C--CUGU-A---AUG-GUACU
-G----------------------------AUCC-AG-A-C-CAU-GuU-AG-UAGAGCU
UUUGAUAUCUACAAUAA------AGAU-------GUUGC-AUGUAUU
>gb:KF530135|Organism:Feline/12151-12362
UGUAUU-GA-AAACGA-AGUU-UGCGUU--GUUUGUGGUU--------------------
------------------------------------------GCU-GGC-UU---AAUAA
-UGGUUGUAUGUGUGAU-C--GUA-------CC-UC--UAU-GCA---------------
aggugcuac---------------------------------------------------
------cauggaccag-----------------AGUUAUUUAAAC-------GAGUGCGG
G-GU---UCU--AGUG---CAGCUC--GACU--AGAAC-C--CUGU-A---AUG-GUACU
-G----------------------------AUCC-AG-A-C-CAU-GuU-AG-UAGAGCU
UUUGAUAUCUACAAUAA------AGAU-------GUUGC-AUGUAUU
>gb:GQ504723|Organism:Infectious/12228-12467
UCUACG-UA-AU---AAGGUU-UGUACU--GUUUGUCAGU--------------------
------------------------------------------GUU-GGA-UU---GGUUA
-UGGCUGUCAGUGCGAU-G--CAC------UUA-GAC-AAC-CAA---------------
aaccuucuguucaaucagcugc--------------------------------uggugc
accugauuuugauaag-----------------AAUUAUUUAAAC-------GGGUACGG
G-GU---AGC--AGUG---AGGCUCggCUGA--UACCC-C--UUGC-UA-AUGG-AUG-U
-G----------------------------AUCC-UG-A-U-GUU-G-U-AAAGCGAGCC
UUUGAUGUCUGUAAUAA------GGAA-------UCAGC-CGGUAUG
>gb:MW556742|Organism:Infectious/12222-12461
UCUACG-UA-AUAAGG---UC-UGCACU--GUCUGUCAGU--------------------
------------------------------------------GUU-GGA-UU---GGUUA
-UGGAUGCCAGUGUGAU-C--UAC------UCA-GAC-AAC-CAA---------------
aaccuucuauucaaucagcugc-------------------------------uggugca
ccugauuuugauaaga------------------AUUAUUUAAAC-------GGGUA--C
G-GG---GUAgcAGUG---AGGCUCggCUGA--UACCC-C--UUGC-UA-AUGG-AUG-U
-G----------------------------AUCC-UG-A-U-GUU-G-U-AAAGCGAGCC
UUUGAUGUUUGUAAUAA------GGAA-------UCAGC-CGGUAUG
>gb:NC_009657|Organism:Scotophilus/12548-12754
UGUACU-UG-AAAAUACAGUU-UGUAAG--GUUUGUGGCU--------------------
------------------------------------------GUU-GGC-AA---GCUAA
-UGGUUGCACUUGUGAU----AGA------GCU-G-U-CAU-ACAGAGUGUUG---ACAG
------------------------------------------------------------
----------------CGGUU----------------AUUUAAAC-------GAGUGCGG
G-GC---UCU--AGUG---CAGCUC--GACU--A---G-A--GCCC-UUAAAUG-GUUCG
-G----------------------------ACAC-AC-A-U-CAU-G-U-GUUCCGUGCU
UUUGAUGUUUACAAUCG------UGAU-------GUCGC-GUGUAUU
>gb:KP981644|Organism:Canine/12221-12429
UGUAUU-GA-AAAU-GAAGUU-UGUGUU--GUCUGCGGC---------------------
------------------------------------------UGUuGGC-UU---AACAA
-UGGUUGCA--UGUGC------GA------U----CG-UAC-UUC-UAUGCAGaguUCUA
------------------------------------------------------------
----------------CUGUU---GAU---CAGAGUUAUUUAAAC-------GAGUGCGG
G-GU---UCU--AGUG---CAGCUC--GACU--AGAAC-C--CUGC-A---AUG-GUACU
-G----------------------------AUCC-AG-A-C-CAU-G-U-UAGUAGAGCU
UUUGACAU---CUAUAA------CAAA-------GAUGU-UGCGUGU
>hCoV-19/Wales/PHWC-2D717/2020|EPI_ISL_446017|2020-04-05/13331-13366
------------------GUC-UGUACC--GUCUGCGGUA--------------------
------------------------------------------UGU-GGA-AA---GGUUA
-UGGC-------------------------------------------------------
------------------------------------------------------------
------------------------------------------------------------
------------------------------------------------------------
------------------------------------------------------------
-----------------------------------------------
>gb:FJ938062|Organism:Feline/12232-12440
UGUAUU-GA-AAAUGA-AGUU-UGUGUU--GUUUGUGGUU--------------------
------------------------------------------GCU-GGC-UU---AACAA
-UGGCUGUAUGUGUGAU-C--GUA-------CU-UC--UAU-GCA---------------
aggcgccacu--------------------------------------------------
-----auugaucagag-------------------UUAUUUAAAC-------GAGUGCGG
G-GU---UCU--AGUG---CAGCUC--GACU--AGAAC-C--CUGU-A---AUG-GUACU
-G----------------------------AUCC-AG-A-C-CAU-GuU-AG-UAGAGCU
UUUGACAU---CUAUAA------UAAA-------GAUGU-UGCAUGU
>gb:KX722530|Organism:Feline/12220-12428
UGUAUU-GA-AAAUGA-AGUC-UGUGUU--GUUUGCGGU---------------------
------------------------------------------UGC-UGGcUU---AAUAA
-UGGUUGUAUGUGU--------GA------U----CG-CAC-UUC---------------
uaugcaaggcgcc-----------------------------------------------
--acuauugaucagag-------------------UUAUUUAAAC-------GAGUGCGG
G-GU---UCU--AGUG---CAGCUC--GACU--AGAAC-C--CUGU-A---AUG-GUACU
-G----------------------------AUCC-AG-A-C-CAU-GuU-AG-UAGAGCU
UUUGACAU---CUAUAA------UAAA-------GAUGU-UGCAUGU
>gb:KF530129|Organism:Feline/12198-12409
UGUAUU-GA-AAAUGA-AGUU-UGUGUU--GUUUGCGGU---------------------
------------------------------------------UGC-UGGcUU---AAUAA
-UGGUUGUAUGUGUGA--------------U----CG-CAC-UUC---------------
uaugcaaggau-------------------------------------------------
-----ccacuauugau--------------CAGAGUUAUUUAAAC-------GAGUGCGG
G-GU---UCU--AGUG---CAGCUC--GACU--AGAAC-C--CUGU-A---AUG-GUACU
-G----------------------------AUCC-AG-A-C-CAU-GuU-AG-UAGAGCU
UUUGACAUCUACAAUAA------AGAU-------GUUGC-AUGUAUU
>gb:GQ477367|Organism:Canine/12227-12435
UGUAUU-GA-AAAU-GAAGUU-UGUGUU--GUCUGUGGCU--------------------
------------------------------------------GUU-GGC-UU---AACAA
-UGGUUGC--AUGUGC------GA------U----CG-UAC-UUC-UAUGCAG-------
agu---------------------------------------------------------
------------uccaCUGUU---GAU---CAGAGUUAUUUAAAC-------GAGUGCGG
G-GU---UCU--AGUG---CAGCUC--GACU--AGAAC-C--CUGU-A---AUG-GUACU
-G----------------------------AUCC-AG-A-C-CAU-GuU-AG-UAGAGCU
UUUGACAU---CUAUAA------UAAA-------GAUGU-UGCGUGU
>gb:KY063617|Organism:Canine/12150-12358
UGUAUU-GA-AAAU-GAAGUU-UGUGUU--GUCUGUGGCU--------------------
------------------------------------------GUU-GGU-UU---AACAA
-UGGUUGCA--UGUGC------GA------U----CG-UAC-UUC-UAUGCAGaguUCUA
------------------------------------------------------------
----------------CUGUU---GAU---CAGAGUUAUUUAAAC-------GAGUGCGG
G-GU---UCU--AGUG---CAGCUC--GACU--AGAAC-C--CUGU-A---AUG-GUACU
-G----------------------------AUCC-AG-A-C-CAU-GuU-AG-UAGAGCU
UUUGACAU---CUAUAA------CAAA-------GAUGU-UGCGUGU
>gb:MW030108|Organism:Feline/12267-12478
UGUAUU-GA-AAAUGA-AGUC-UGUGUC--GUUUGCGGU---------------------
------------------------------------------UGC-UGGcUU---AAUAA
-UGGUUGUAUGUGU--------GA------U----CG-CAC-UUC---------------
uaugcaaggcacc-----------------------------------------------
---acuauugaucaga------------------GUUAUUUAAAC-------GAGUGCGG
G-GU---UCU--AGUG---CAGCUC--GACU--AGAAC-C--CUGU-A---AUG-GUACU
-G----------------------------AUCC-AG-A-C-CAU-GuU-AG-UAGAGCU
UUUGACAUCUACAAUAA------AGAU-------GUUGC-GUGUAUU
>gb:NC_028806|Organism:Swine/12217-12428
UGUAUU-GA-AAAUGA-GGUU-UGUGUU--GUCUGUGGUU--------------------
------------------------------------------GUU-GGC-UU---AACAA
-UGGUUGUAUGUGCGAU-C--GUA-------CU-UC--UAU-GCAGAGUUCUA----CUG
------------------------------------------------------------
----------------UUGAU---------CAGAGUUAUUUAAAC-------GAGUGCGG
G-GU---UCU--AGUG---CAGCUC--GACU--AGAAC-C--CUGC-A---AUG-GUACU
-G----------------------------AUCC-AG-A-C-CAU-G-U-UAGUAGAGCU
UUUGACAUCUAUAACAA------AGAC-------GUUGC-GUGUAUU
>gb:KY292377|Organism:Feline/12268-12476
UGUAUU-GA-AAAUGA-AGUU-UGUGUU--GUUUGCGGU---------------------
------------------------------------------UGC-UGGcUU---AAUAA
-UGGUUGUAUGUGUGAU-C--GUA------CUU-C---CAU-GCAAGG------------
cuccac------------------------------------------------------
----------uauuga----U---------CAGAGUUAUUUAAAC-------GAGUGCGG
G-GU---UCU--AGUG---CAGCUC--GACU--AGAAC-C--CUGU-A---AUG-GUACU
-G----------------------------AUCC-AG-A-C-CAU-GuU-AG-UAGAGCU
UUUGACAU---CUAUAA------UAAA-------GAUGU-UGCAUGU
>gb:MH817484|Organism:Feline/12155-12367
UGUAUU-GA-AAAUGAUG-UC-UGUGUU--GUUUGUGGCU--------------------
------------------------------------------GCU-GGC-UU---AAUAA
-UGGUUGUAUGUGUGA---------------CC-GCA-CGU-CUAUGCAAG-G-------
ug----------------------------------------------------------
-------------ccaCCAUU---GAU---CAGAGUUAUUUAAAC-------GAGUGCGG
G-GU---UCU--AGUG---CAGCUC--GACU--AGAAC-C--CUGU-AA---UG-GUACA
-A----------------------------AUCC-AGaA-C-AUG-U-U-AG-UAGAGCU
UUUGACAUCUACAAUAA------AGAU-------GUUGCaUGCAUUG
>gb:FJ938053|Organism:Feline/12261-12469
UGUAUU-GA-AAAUGA-AGUC-UGUGUU--GUCUGUGGUU--------------------
------------------------------------------GUU-GGC-UU---AAUAA
-UGGUUGUAUGUGUGAU-C--GU-------ACU-UC--UAU-GCA---------------
aggcgccac---------------------------------------------------
-------cauugauca----------------GAGUUAUUUAAAC-------GAGUGCGG
G-GU---UCU--AGUG---CAGCUC--GACU--AGAAC-C--CUGU-AAUG----GUAC-
--agau-------------------ccuga--------C-C-AUG-U-U-AGU-AGAGCU
UUUGACAU---CUAUAA------CAAA-------GAUGU-UGCAUGU
>gb:KF530133|Organism:Feline/12208-12416
UGUAUU-GA-AAACGA-AGUU-UGUGUU--GUUUGUGGUU--------------------
------------------------------------------GCU-GGC-UU---AAUAA
-UGGUUGUAUGUGUGAU-C--GCA-------CU-UC--UAU-GCAAGGAUC---------
uac---------------------------------------------------------
------------uauu--GAU---------CAGAAUUAUUUAAAC-------GAGUGCGG
G-GU---UCU--AGUG---CAGCUC--GACU--AGAAC-C--CUGU-A---AUG-GUACU
-G----------------------------AUCC-AG-A-C-CAU-GuU-AG-UAGAGCU
UUUGACAU---CUAUAA------UAAA-------GAUGU-UGCAUGU
>gb:DQ848678|Organism:Feline/12254-12462
UGUAUU-GA-AAAUGA-AGUC-UGUGUU--GUUUGUGGUU--------------------
------------------------------------------GCU-GGC-UU---AACAA
-UGGUUGUAUGUGUGA---------------UC-GCA-CAU-CCAUGCA-----------
aggagc------------------------------------------------------
----------cacuau----U---GAU---CAGAGUUAUUUAAAC-------GAGUGCGG
G-GU---UCU--AGUG---CAGCUC--GACU--AGAAC-C--CUGU----AAUG-GUACU
-G----------------------------AUCC-AG-A-C-CACgU-U-AG-UAGGGCU
UUUGACAU---CUAUAA------UAAA-------GAUGU-UGCAUGU
>gb:MH779856|Organism:Infectious/12186-12425
UCUACG-UA-AUAAGG---UC-UGCACU--GUCUGUCAGU--------------------
------------------------------------------GUU-GGA-UU---GGUUA
-UGGGUGCCAGUGUGAU-C--UAC------UCA-GAC-AAC-CAA---------------
aaucuucuguucaaucagcugc--------------------------------uggugc
aucugauuuugauaag-----------------AAUUAUUUAAAC-------GGGUA--C
G-GG---GUAgcAGUG---AGGCUCggCUGA--UACCC-C--UUGC-UA-----------
--augga-----------------ugugac--CC-UG-A-U-GUU-G-U-AAAGCGAGCC
UUUGAUGUUUGUAAUAA------GGAA-------UCAGC-CGGUAUG
>gb:FJ938056|Organism:Feline/12250-12461
UGUAUU-GA-AAAUGA-AGUC-UGUGUU--GUUUGCGGU---------------------
------------------------------------------UGC-UGGcUU---AAUAA
-UGGUUGUAUGUGUGAU-C---GU------ACU-GC--UAU-GCA---------------
gggcaccacu--------------------------------------------------
-----auugaucagag-------------------UUAUUUAAAC-------GAGUGCGG
G-GU---UCU--AGUG---CAGCUC--GACU--AGAAC-C--CUGU-A---AUG-GUACU
-G----------------------------AUCC-AG-A-C-CAU-GuU-AG-UAGAGCU
UUUGACAUCUACAAUAA------GGAU-------GUUGC-AUGUAUU
>gb:MN512434|Organism:Infectious/12257-12496
UCUACG-UA-AC---AAGGUU-UGCACU--GUUUGUCAGU--------------------
------------------------------------------GUU-GGA-UU---GGUUA
-UGGCUGUCAGUGUGAU-U--CAC------UUA-GAC-AAC-CA----------------
aaaccuucuguucaaucagcugc-----------------------------uggugcac
cugauuuugacaagaa-------------------UUAUUUAAAC-------GGGUA--C
G-GG---GUAgcAGUG---AGGCUC--GGCUgaUACCC-C--UUGC-UA-AUGG-AUG-U
-G----------------------------AUCC-UG-A-U-GUU-G-U-AAUGCGAGCC
UUUGAUGUCUGUAAUAA------GGAA-------UCAGC-CGGUAUG
>gb:MN512437|Organism:Infectious/12231-12470
UCUACG-UA-AC---AAGGUU-UGCACU--GUUUGUCAGU--------------------
------------------------------------------GUU-GGA-UU---GGUUA
-UGGCUGUCAGUGUGAU-U--CAC------UUA-GAC-AAC-CA----------------
aaaccuucuguucaaucagcugc-----------------------------ugguguac
cugauuuugacaagaa-------------------UUAUUUAAAC-------GGGUA--C
G-GG---GUAgcAGUG---AGGCUC--GGCUgaUACCC-C--UUGC-UA-AUGG-AUG-U
-G----------------------------AUCC-UG-A-U-GUU-G-U-AAUGCGAGCC
UUUGAUGUCUGUAAUAA------GGAA-------UCAGC-CGGUAUG
>gb:FJ904713|Organism:Infectious/12285-12464
UGCACU-UA-G-ACA-------------------------accaaa--------------
------------------------------------accuuc------------------
---------UGUUCAAU-C--AGC------UGC-CGG-UGC-ACC----UGAU---UUUG
------------------------------------------------------------
----------------AUAAG----------A--AUUAUUUAAAC-------GGGUACGG
GgUA---GC---AGUG---AGGCUCggCUGA--UACCC-C--UUGC-UA-AUGG-AUG-U
-G----------------------------AUCC-UG-A-U-GUU-G-U-AAAGCGAGCC
UUUGAUGUCUGUAAUAA------GGAA-------UCAGC-CGGUAUG
>gb:KX722529|Organism:Feline/12217-12428
UGCAUU-GA-AAACGA-AGUU-UGUGUU--GUUUGCGGU---------------------
------------------------------------------UGC-UGGcUU---AAUAA
-UGGUUGUAUGUGUGAU-C--GUA-------CU-UC--UAU-GCA---------------
aggcgcca----------------------------------------------------
-------cuguugauc---------------AGAGUUAUUUAAAC-------GAGUGCGG
G-GU---UCU--AGUG---CAGCUC--GACU--AGAAC-C--CUGU-AAUG----GUACA
--gauc--------------------cgga--------C-C-AUG-U-U-AG-UAGAGCU
UUCGACAUCUACAACAA------AGAU-------GUUGC-AUGUAUU
>gb:KF530120|Organism:Feline/12169-12380
UGUAUU-GA-AAACGA-AGUU-UGCGUU--GUUUGUGGUU--------------------
------------------------------------------GCU-GGC-UU---AAUAA
-UGGUUGUAUGUGUGAU-C--GUA-------CC-UC--UAU-GCA---------------
aggugcuac---------------------------------------------------
------cauggaccag-----------------AGUUAUUUAAAC-------GAGUGCGG
G-GU---UCU--AGUG---CAGCUC--GACU--AGAAC-C--CUGU-A---AUG-GUACU
-G----------------------------AUCC-AG-A-C-CAU-GuU-AG-UAGAGCU
UUUGAUAUUUACAAUAA------AGAU-------GUUGC-AUGUAUU
>gb:MH938450|Organism:Alphacoronavirus/12077-12284
UUUGCU-UA-GAAAAUAAACCcUGUACU--GUUUGUGGUU--------------------
------------------------------------------GUU-GGA-UG---AACAA
-UGGUUGCACUUGCGAC-C---GU------ACA-U-----C-UCU----UCAA---ACAG
------------------------------------------------------------
----------------UUGAU---------CAGGCUUAUUUAAAC-------GAGCACGG
G-GC---UCU--AGUG---GUGCUC--GACU--AGAGC-C--CUGU-AAUGGGU-CUGAC
-A----------------------------CGGA-CC-A-----U-G-U-UGUCCGUGCU
UUUGACAUUUACAACAA------AGAU-------GUGGC-UUGUAUU
>gb:KP143507|Organism:Feline/12030-12238
UGUAUU-GA-AAAU-GAAGUC-UGUGUU--GUUUGUGGUU--------------------
------------------------------------------GCU-GGC-UU---AAUAA
-UGGUUGCAUGUGUGAU-C--GUA-------CU-UC--UAU-GCA---------------
aggcacaa----------------------------------------------------
--------cuguugac--------------CAGAGUUAUUUAAAC-------GAGUGCGG
G-GU---UCU--AGUG---CAGCUC--GACU--AGAAC-C--CUGU----AAUG-GUACU
-G----------------------------AUCC-AG-A-C-CACgU-U-AG-UAGAGCU
UUUGACAU---CUAUAA------UAAA-------GAUGU-UGCAUGU
>gb:KU946798|Organism:Infectious/12226-12465
UCUACG-UA-AU---AAGGUU-UGCACU--GUCUGUCAGU--------------------
------------------------------------------GUU-GGA-UA---GGUCA
-UGGAUGUCAAUGUGAU--------------UC-ACU-UAG-ACAAUCAAAAC---C---
cucaguccaaucag----------------------------------------------
-gugcuggugcaccugGUUUU---GAU---AAGAAUUAUUUAAAC-------GGGUACGG
G-GU---AGC--AGUG---AGGCUCggCUGA--UACCC-C--UUGC-UA-AUGG-UU-CU
-G----------------------------AACC-UG-A-U-GUU-G-U-AGAGAGAGCC
UUUGAUGUAUGUAAUAA------GGAA-------UCAGC-CGGUAUG
>gb:KF530121|Organism:Feline/12025-12233
UGUAUU-GA-AAACGA-AGUU-UGUGUU--GUUUGUGGUU--------------------
------------------------------------------GCU-GGC-UU---AAUAA
-CGGUUGUAUGUGUGAU-C--GCA-------CU-UC--UAU-GCAAGGAUC---------
uac---------------------------------------------------------
------------uauu--GAU---------CAGAAUUAUUUAAAC-------GAGUGCGG
G-GU---UCU--AGUG---CAGCUC--GACU--AGAAC-C--CUGU-A---AUG-GUACU
-G----------------------------AUCC-AG-A-C-CAU-GuU-AG-UAGAGCU
UUUGACAU---CUAUAA------UAAA-------GAUGU-UGCAUGU
>gb:JQ408980|Organism:Feline/12302-12513
UGUAUU-GA-AAAUGA-AGUU-UGCGUC--GUUUGCGGU---------------------
------------------------------------------UGC-UGG-CU---UACUA
aUGGUUGUACGUGUGAU-C--GUA------CUU-CUA-UA---CA---------------
aggcaccacu--------------------------------------------------
------auugaucaga------------------GUUAUUUAAAC-------GAGUGCGG
G-GU---UCU--AGUG---CAGCUC--GACU--AGAAC-C--CUGU-A---AUG-GUACU
-G----------------------------AUCC-AG-A-C-CAU-GuU-AG-UAGAGCU
UUUGACAUCUACAAUAA------AGAU-------GUUGC-AUGUAUU
>gb:LC119077|Organism:Ferret/12091-12301
UGUAUA--G-AAAAUGAAAUC-UGUGCU--GUCUGCGCU---------------------
------------------------------------------UGUuGGC-UU---AAUAA
-UGGGUGUGUUUGUGAU----AGA------ACC-UC--UAU--------GCAG---GCAG
------------------------------------------------------------
----------------CUGUUguaGAC---CAGAGUUAUUUAAAC-------GAGUACGG
G-GU---UCU--AGUG---GAGCUC--GACU--AGAAC-C--CUGC-A---AUG-GUACA
-A----------------------------ACCC-UG-A-U-UGU-G-U-UACCAGGGCU
UUUGAUGUAUACAAUGC------CGAC-------GUA-G-CAUGUAU
>gb:KF530117|Organism:Feline/12171-12379
UGUAUU-GA-AAAUGA-AGUU-UGUGUU--GUUUGUGGUU--------------------
------------------------------------------GCU-GGC-UU---AACAA
-UGGUUGUAUGUGUGA--------------U----CG-CAC-UUC---------------
uaugcaaggau-------------------------------------------------
-----ccaccauagau--------------CAGAGUUAUUUAAAC-------GAGUGCGG
G-GU---UCU--AGUG---CAGCUC--GACU--AGAAC-C--CUGU----AAUG-GUACU
-G----------------------------AUCC-AG-A-C-CACgU-U-AG-UAGAGCU
UUUGACAU---CUAUAA------UAAA-------GAUGU-UGCAUGU
>gb:GQ152141|Organism:Feline/12280-12491
UGUAUU-GA-AAAUGA-AAUU-UGUGUC--GUUUGCGGU---------------------
------------------------------------------UGC-UGGcUU---AAUAA
-UGGUUGUAUGUGUGAU-C--GUA-------CU-UC--UAU-GCA---------------
aggcgccacu--------------------------------------------------
-----auugaucagag-------------------UUAUUUAAAC-------GAGUGCGG
G-GU---UCU--AGUG---CAGCUC--GACU--AGAAC-C--CUGU-A---AUG-GUACU
-G----------------------------AUCC-AG-A-C-CAU-GuU-AG-UAGAGCU
UUUGACAUCUACAAUAA------AGAU-------GUUGC-AUGUAUU
>gb:MU239439|Organism:Feline/12268-12479
UGUAUU-GA-AAAUGAAG-UU-UGUGUU--GUUUGCGGUU--------------------
------------------------------------------GUU-GGC-UU---AAUAA
-UGGAUGUAUGUGCGAC-C--GUA------CUU-C---CAU-GCAAG-------------
gaucca------------------------------------------------------
---------cuauuga----U---------CAGAGUUAUUUAAAC-------GAGUGCGG
G-GU---UCU--AGUG---CAGCUC--GACU--AGAAC-C--CUGU-A---AUG-GUACU
-G----------------------------AUCC-AG-A-C-CAU-GuU-AG-UAGAGCU
UUUGACAUCUACAAUAA------AGAU-------GUUGC-AUGUAUU
>gb:JN183883|Organism:Feline/12212-12423
UGUAUU-GA-AAAUGA-AGUU-UGUGUU--GUUUGUGGUU--------------------
------------------------------------------GCU-GGC-UU---AAUAA
-UGGUUGUAUGUGUGA---------------C---CG-CAC-UUC---------------
uaugcaaggcgc------------------------------------------------
---cacuauugaucag-----------------AAUUAUUUAAAC-------GAGUGCGG
G-GU---UCU--AGUG---CAGCUC--GACU--AGAAC-C--CUGU-AAUG----GUACA
--gauc--------------------cgga--------C-C-AUG-U-U-AG-UAGAGCU
UUUGACAUCUACAAUAA------AGAU-------GUUGC-AUGUAUU
>gb:KF530136|Organism:Feline/12190-12398
UGUAUU-GA-AAAUGA-AGUU-UGUGUU--GUUUGUGGUU--------------------
------------------------------------------GCU-GGC-UU---AAUAA
-UGGUUGUAUGUGUGAC-C---GU------ACU-UC--UAU-GCAAGGCUC---------
cac---------------------------------------------------------
------------uauu--GAU---------CAAAGUUAUUUAAAC-------GAGUGCGG
G-GU---UCU--AGUG---CAGCUC--GACU--AGAAC-C--CUGU-A---AUG-GUACU
-G----------------------------AUCC-AG-A-C-CAU-GuU-AG-UAGAGCU
UUUGACAU---CUAUAA------UAAA-------GAUGU-UGCAUGU
>gb:MU906865|Organism:Canine/12204-12412
UGUAUU-GA-AAAU-GAGGUU-UGUGUU--GUCUGUGGCU--------------------
------------------------------------------GUU-GGC-UU---AAUAA
-UGGUUGC--AUGUGC------GA------U----CG-UAC-UUC-UAUGCAGaguUCUA
------------------------------------------------------------
----------------CUGUU---GAU---CAGAGUUAUUUAAAC-------GAGUGCGG
G-GU---UCU--AGUG---CAGCUC--GACU--AGAAC-C--CUGC-A---AUG-GUACU
-G----------------------------AUCC-AG-A-C-CAU-G-U-UAGUAGAGCU
UUUGACAU---CUAUAA------CAAA-------GAUGU-UGCGUGU
>gb:MU906864|Organism:Canine/12228-12439
UGUAUU-GA-AAAU-GAGGUU-UGUGUU--GUCUGUGGCU--------------------
------------------------------------------GUU-GGC-UU---AACAA
-UGGUUGC--AUGUGC------GA------U----CG-UAC-UUC-UAUGCAGaguUCUA
------------------------------------------------------------
----------------CUGUU---GAU---CAGAGUUAUUUAAAC-------GAGUGCGG
G-GU---UCU--AGUG---CAGCUC--GACU--AGAAC-C--CUGU-A---AUG-GUACU
-G----------------------------AUCC-AG-A-C-CAU-GuU-AG-UAGAGCU
UUUGACAUCUAUAACAA------AUAU-------GUUGC-GUGUAUU
>gb:MK907286|Organism:Erinaceus/13308-13532
UUU----AA-CAAAUGUACAG-UGUAAU--GUCUGUCAAU--------------------
------------------------------------------AUU-GGG-UG---GGUUA
-UGGAUGUAAUUGUGAU-U--CUC------UUA-GAG-AAC-CCAUGCUCCAU---UCCC
------------------------------------------------------------
----------------AAGAU---ACU---AAUU---UUUUAAACgagucagGGGUUCU-
A-GU---GUA-----A---AUGCCC--GACU--AGAAC-C--CUGU-GGAAGUG-GAGUU
-G----------------------------CCAC-UG-A-U-GUC-G-U-UUAUAGGGCA
UUUGACAUCUGCAACUA------UAA-ggcuaagGUUGC-UGGUAUA
>gb:FJ938054|Organism:Feline/12264-12472
UGUAUU-GA-AAAUGA-AGUU-UGUGUU--GUCUGUGGUU--------------------
------------------------------------------GUU-GGC-UU---AAUAA
-UGGUUGUAUGUGUGAU-C--GU-------ACU-UC--UAU-GCA---------------
aggcgccac---------------------------------------------------
-------cauugauca----------------GAGUUAUUUAAAC-------GAGUGCGG
G-GU---UCU--AGUG---CAGCUC--GACU--AGAAC-C--CUGUaAUGGCA-------
--cag---------------------aucc-----UG-A-C-CAUgU-U-AG-UAGAGCU
UUUGACAU---CUAUAA------CAAA-------GAUGU-UGCAUGU
>gb:HQ012369|Organism:Feline/12242-12453
UGUAUU-GA-AAAUGA-AGUU-UGUGUC--GUUUGUGGUU--------------------
------------------------------------------GCU-GGC-UU---AAUAA
-UGGUUGUAUGUGUGAU-C--GUA------CUU-CC---AU-GCA---------------
aggcgccacu--------------------------------------------------
-----auugaucagag-------------------UUAUUUAAAC-------GAGUGCGG
G-GU---UCU--AGUG---CAGCUC--GACU--AGAAC-C--CUGU-A---AUG-GUACU
-G----------------------------AUCC-AG-A-C-CAU-GuU-AG-UAGAGCU
UUUGACAUCUACAAUAA------AGAU-------GUUGC-AUGUAUU
>gb:DQ286389|Organism:Feline/12296-12507
UGUAUU-GA-AAAUGA-AGUU-UGCGUC--GUUUGCGGU---------------------
------------------------------------------UGC-UGG-CU---UACUA
aUGGUUGUAUGUGUGAU-C--GUA------CUU-CUA-UAC-A-----------------
gagcaccac---------------------------------------------------
------uauugaucag-----------------AGUUAUUUAAAC-------GAGUGCGG
G-GU---UCU--AGUG---CAGCUC--GACU--AGAAC-C--CUGU-A---AUG-GUACU
-G----------------------------AUCC-AG-A-C-CAU-GuU-AG-UAGAGCU
UUUGACAUCUACAAUAA------AGAU-------GUUGC-AUGUAUU
>gb:MW030110|Organism:Feline/12269-12477
UGUAUU-GA-AAAUGA-AGUC-UGUGUU--GUUUGCGGU---------------------
------------------------------------------UGC-UGGcUU---AAUAA
-UGGUUGUAUGUGUGAU-C--GUA-------CU-UC--UAU-GCA---------------
aggcgccacu--------------------------------------------------
-----aucgaucagag-------------------UUAUUUAAAC-------GAGUGCGG
G-GU---UCU--AGUG---CAGCUC--GACU--AGAAC-C--CUGU-AA-----------
--cgguacugaa--------ccagaccaug-------------U----U-AG-UAGAGCU
UUUGACAU---CUAUAA------UAAA-------GAUGU-UGCGUGU
>gb:KF530127|Organism:Feline/12139-12350
UGUAUA-GA-AAAUGA-AGUU-UGUGUC--GUUUGCGGU---------------------
------------------------------------------UGC-UGGcUU---AAUAA
-UGGUUGUAUGUGUGAU-C--G-U------ACU-UC--UAU-GCAAGGCUCAA---CUA-
------------------------------------------------------------
----------------UUGAU---------CAGAGUUAUUUAAAC-------GAGUGCGG
G-GU---UCU--AGUG---CAGCUC--GACU--AGAAC-C--CUG----UAAUG-GUACA
-G----------------------------AUCC-AG-AcU-AUG-U-U-AG-UAGAGCU
UUUGACAUCUAUAAUAA------AGAU-------GUUGC-UUGUAUU
>gb:MN987231|Organism:Infectious/12193-12432
UCUACG-UA-AU---AAGGUU-UGUACU--GUUUGUCAGU--------------------
------------------------------------------GUU-GGA-UA---GGUUA
-UGGAUGUCAGUGUGAU--------------UC-ACU-UAG-ACAAUCUAAA--------
ccuucuguucaaucag--------------------------------------------
cuguuggugcaacuga-UUUU---GAU---AAAAAUUAUUUAAAC-------GGGUACGG
G-GU---AGC--AGUG---AGGCUCggCUGA--UACCC-C--UUGC-UA-AUGG-AUG-U
-G----------------------------AUCC-UG-A-U-GUU-G-U-AAAGCGAGCC
UUUGAUGUAUGUAACAA------GGAA-------UCAGC-CGGUAUG
>gb:MW024789|Organism:Avian/12221-12460
UCUACG-U----AAUAAGGUU-UGUACU--GUUUGUCAGU--------------------
------------------------------------------GUU-GGA-UU---GGUUA
-UGGCUGUCAGUGCGAU-G--CGC------U-------UAG-ACAACCA-----------
aaaccucauguucaaucagcu----------------------------------gcuag
ugcaccugguuuugau--------------AAGAAUUAUUUAAAC-------GGGUACGG
G-GU--aGC---AGUG---AGGCUCggCUGA--UACCC-C--UUGC-UA-AUGG-AUG-U
-G----------------------------AUCC-UG-A-U-GUU-G-U-AGAGCGAGCC
UUUGAUGUUUGUAAUAA------GGAA-------UCAGC-CGGUAUG
>gb:EU186072|Organism:Feline/12270-12481
UGUAUU-GA-AAAUGA-AGUU-UGUGUC--GUUUGCGGU---------------------
------------------------------------------UGC-UGGcUU---AAUAA
-UGGUUGUAUGUGUGAU-C--GUA-------CU-UC--UAU-GCA---------------
aggcaccacu--------------------------------------------------
------auugaucaga------------------GUUAUUUAAAC-------GAGUGCGG
G-GU---UCU--AGUG---CAGCUC--GACU--AGAAC-C--CUGU-A---AUG-GUACU
-G----------------------------AUCC-AG-A-C-CAU-GuU-AG-UAGAGCU
UUUGACAUCUACAAUAA------AGAU-------GUUGC-AUGUAUU
>gb:MK581202|Organism:Infectious/12370-12609
UCUACG-UA-AC---AAGGUU-UGCACU--GUUUGUCAGU--------------------
------------------------------------------GUU-GGA-UA---GGUUA
-UGGAUGUCAGUGUGAC-G--CAC------UUA-GAC-AAC-CCA---------------
aaccuucuguucagucagcugcu------------------------------ggugcac
cugauuuugacaagaa-------------------UUAUUUAAAC-------GGGUU--C
G-GG---GUAgcAGUG---AGGCUCggCUGA--UACCC-C--UUGC-UA-AUGG-AUG-U
-G----------------------------AUCC-UG-A-U-GUU-G-U-AAAGCGAGCC
UUUGAUGUGUGUAACAA------GGAA-------UCAGC-CGGUAUG
>gb:EU022526|Organism:Uurkey/12240-12479
UCUACG-UA-AUAAGG---UU-UGUACU--GUCUGUCAGU--------------------
------------------------------------------GUU-GGA-UU---GGUUA
-UGGAUGCCAGUGUGAU-U--CAC------UCA-G-------ACAAUCAAA---------
accuucuguucaaucag------------------------------------------c
ugcuggugcaccugau--UUU---GAU---AAGAAUUAUUUAAAC-------GGGUA--C
G-GG---GUAgcAGUG---AGGCUCggCUGA--UACCC-C--UUGC-UA-----------
--augga-----------------ugugac--CC-UG-A-U-GUU-G-U-AAAGCGAGCC
UUUGAUGUUUGUAAUAA------GGAA-------UCAGC-CGGUAUG
>gb:MW030109|Organism:Feline/12303-12514
UGUAUU-GA-AAAUGA-AGUU-UGCGUC--GUUUGCGGU---------------------
------------------------------------------UGC-UGG-CU---UACUA
aUGGUUGUAUGUGUGAU-C--GUA------CUU-CUA-UA---CA---------------
aggcaccacu--------------------------------------------------
------auugaucaga------------------GUUAUUUAAAC-------GAGUGCGG
G-GU---UCU--AGUG---CAGCUC--GACU--AGAAC-C--CUGU-A---AUG-GUACU
-G----------------------------AUCC-AG-A-C-CAU-GuU-AG-UAGAGCU
UUUGACAUCUACAAUAA------AGAU-------GUUGC-AUGUAUU
>gb:MN971595|Organism:Porcine/12514-12720
UGUACU-UG-AGAAUGACGUU-UGCAAG--GUCUGUGGUU--------------------
------------------------------------------GUU-GGC-UG---GCUAA
-UGGCUGCACUUGUGA--C--AGA------UCC-AU--UAU-GCA---------------
aagcacu-----------------------------------------------------
--------gauauggc-------------------UUAUUUAAAC-------GAGUACGG
G-GC---UCU--AGUG---CAGCUC--GACU--AGAGC-C--CUGU-A---AUG-GUACU
-G----------------------------AUAC-AC-A-A-CAU-G-U-GUAUCGUGCU
UUUGACAUCUACAACAA------GGAU-------GUUGC-UUGUCUA
>gb:HQ012367|Organism:Feline/12240-12451
UGUAUU-GA-AAAUGA-AGUU-UGUGUC--GUUUGCGGU---------------------
------------------------------------------UGC-UGGcUU---AAUAA
-UGGUUGUAUGUGUGAU-C--GUA------CGU-C---CAU-GCA---------------
aggcgcca----------------------------------------------------
--------cugucgau--------------CAGAGUUAUUUAAAC-------GAGUGCGG
G-GU---UCU--AGUG---CAGCUC--GACU--AGAAC-C--CUGU-A---AUG-GUACU
-G----------------------------AUCC-AG-A-C-CAU-GuU-AG-UAGAGCU
UUUGACAUCUACAAUAA------AGAU-------GUUGC-AUGUAUU
>gb:MN512436|Organism:Infectious/12198-12437
UCUACG-UA-AC---AAGGUU-UGCACU--GUAUGUCAGU--------------------
------------------------------------------GUU-GGA-UU---GGUUA
-UGGCUGUCAGUGUGAU-U--CAC------UUA-GAC-AAC-CA----------------
aaaccuucuguucaaucagcugc-----------------------------ugguguac
cugauuuugacaagaa-------------------UUAUUUAAAC-------GGGUA--C
G-GG---GUAgcAGUG---AGGCUC--GGCUgaUACCC-C--UUGC-UA-AUGG-AUG-U
-G----------------------------AUCC-UG-A-U-GUU-G-U-AAUGCGAGCC
UUUGAUGUCUGUAAUAA------GGAA-------UCAGC-CGGUAUG
>gb:FN430414|Organism:Infectious/12196-12435
UCUACG-UA-A---UAAAGUU-UGCACC--GUCUGUCAGU--------------------
------------------------------------------GUU-GGA-UU---GGUUA
-UGGAUGUCAGUGUGAU-G--CAC------UUA-GAC-AAC-CAA---------------
aaccuucuguucaaucagcugc-------------------------------cggugua
gcugauucugauaaga------------------AUUAUUUAAAC-------GGGUA--C
G-GG---GUAgcAGUG---AGGCUCggCUGA--UACCC-C--UUU---------------
--cuaguggaugug----auccugauguug------------------U-AAAGCGAGCC
UUUGAUGUUUGUAAUAA------GGAA-------UCAGC-CGGUAUG
>gb:HQ392470|Organism:Feline/12236-12447
UGUAUU-GA-AAAUGA-AGUU-UGUGUC--GUUUGCGGU---------------------
------------------------------------------UGC-UGGcUU---AAUAA
-UGGUUGUAUGUGUGAU-C--GUAc----gUCC------AU-GCA---------------
aggcgcca----------------------------------------------------
--------cuguugau--------------CAGAGUUAUUUAAAC-------GAGUGCGG
G-GU---UCU--AGUG---CAGCUC--GACU--AGAAC-C--CUGU-A---AUG-GUACU
-G----------------------------AUCC-AG-A-C-CAU-GuU-AG-UAGAGCU
UUUGACAUCUACAAUAA------AGAU-------GUUGC-AUGUAUU
>gb:MU176422|Organism:Infectious/12227-12466
UCUACG-UA-AU---AAGGUU-UGUACU--GUUUGUCAGU--------------------
------------------------------------------GUU-GGA-UU---GGUUA
-UGGCUGUCAGUGCGAU-G--CAC------UUA-GAC-AAC-CUA---------------
aaccuuuuguucagucaguugc--------------------------------uggugc
accugauuuugauaag-----------------AAUUAUUUAAAC-------GGGUA--C
G-GG---GUAgcAGUG---AGGCUCggCUGA--UACCC-C--UUGC-UA-GUGG-AUG-U
-G----------------------------AUCC-UG-A-U-GUU-G-U-AAAGCGAGCC
UUUGAUGUUUGUAAUAA------GGAA-------UCAUC-UGGUAUG
>gb:FJ938051|Organism:Feline/12210-12421
UGUAUU-GA-AAAUGA-GGUU-UGUGUC--GUUUGCGGU---------------------
------------------------------------------UGC-UGGcUU---AAUAA
-UGGUUGUAUGUGUGAU-C--GUA------CUU-C---CAU-GCAAGGUGUCA---CUAU
------------------------------------------------------------
----------------UGA-------U---CAGAGUUAUUUAAAC-------GAGUGCGG
G-GU---UCU--AGUG---CAGCUC--GACU--AGAAC-C--CUGU-A---AUG-GUACU
-G----------------------------AUCC-AG-A-C-CAU-GuU-AG-UAGAGCU
UUCGACAUCUACAAUAA------AGAU-------GUUGC-AUGUAUU
>gb:KX364296|Organism:Infectious/12198-12437
UCUACG-UA-AU---AAGGUU-UGCACU--GUUUGUCAGU--------------------
------------------------------------------GUU-GGA-UA---GGUCA
-UGGCUGUCAAUGUGAU-U--CAC------UUA-GAC-AAC-CAA---------------
aaccuucaguccaaucag---------------------------------------aug
cuggugcaccugguuu----U---GAU---AAGAAUUAUUUAAAC-------GGGUA--C
G-GG---GUAgcAGUG---AGGCUCggCUGA--UACCC-C--UUGC-UA-AUGG-UUG-U
-G----------------------------AACC-UG-A-U-GUU-G-U-AGAGCGAGCC
UUUGAUGUAUGUAAUAA------GGAA-------UCAGC-CGGUAUG
>gb:KP868573|Organism:Infectious/12156-12395
UCUACG-UA-AU---AAGGUU-UGUACU--GUUUGUCAGU--------------------
------------------------------------------GUU-GGA-UU---GGUUA
-UGGCUGUCAGUGCGAU-G--CAC------UUA-GAC-AAC-CUA---------------
aaccuuuuguucagucaguugc--------------------------------uggugc
aucugauuuugauaag-----------------AAUUAUUUAAAC-------GGGUA--C
G-GG---GUAgcAGUG---AGGCUCggCUGA--UACCC-C--UUGC-UA-GUGG-AUG-U
-G----------------------------AUCC-UG-A-U-GUU-G-U-AAAGCGAGCC
UUUGAUGUUUGUAAUAA------GGAA-------UCAUC-UGGUAUG
>gb:NC_046964|Organism:Alphacoronavirus/12060-12267
UUUGCU-UA-GAAAAUAAACCcUGUACU--GUUUGUGGUU--------------------
------------------------------------------GUU-GGA-UG---AAUAA
-UGGUUGCACUUGCGAC-C-----------------G-UACaUCAC--UCCAA---ACAG
------------------------------------------------------------
----------------UUGAU---------CAGGCUUAUUUAAAC-------GAGCACGG
G-GC---UCU--AGUG---GUGCUC--GACU--AGAGC-C--CUGU-AAUGGGU-CUGAC
-A----------------------------CGGA-CC-A-----U-G-U-UGUCCGUGCU
UUUGACAUUUACAACAA------AGAU-------GUUGC-UUGUAUU
>gb:MU563407|Organism:Infectious/12225-12464
UCUACG-UA-AUA--AGA-UU-UGCACU--GUCUGUCAGU--------------------
------------------------------------------GUU-GGA-UA---GGUCA
-UGGAUGUCAAUGUGAU-U--CAC------UUA-GAC-AAC-CAA---------------
aaccuucaguucaaucagau-----------------------------------gcugg
ugcaccugguuuugau--------------AAGAAUUAUUUAAAC-------GGGUA--C
G-GG---GUAgcAGUG---AGGCUCggCUGA--UACCC-C--UUGC-UA-AUGG-UUG-U
-G----------------------------AACC-UG-A-U-GUU-G-U-AGAGAGAGCC
UUUGAUGUAUGUAAUAA------GGAA-------UCAGC-CGGUAUG
>gb:MH938448|Organism:Alphacoronavirus/12036-12244
UCUGUU-UGgAAAAUAAGGUC-UGUGGU--GCUUGCGGU---------------------
------------------------------------------UGU-UGG-AC--cAAUAA
-UGGUUGUACUUGCGAU-C--G-U------GCA------UC-UCU----UCAG---ACUG
------------------------------------------------------------
----------------UUGAU---------CAGGCUUAUUUAAAC-------GAGUACGG
G-GC---UCU--AGUG---CAGCUC--GACU--AGAGC-C--CUGC-AAUGGGU-CUAAC
-A----------------------------CAGA-CC-A-U-GUU-G-U-AC---GAGCU
UUCGACAUUUACAAUAA------AGAU-------GUUGCaUGCAUCA
>gb:KX839248|Organism:Porcine/12177-12383
UGUACU-UG-AGAAUGACGUU-UGCAAG--GUUUGUGGUU--------------------
------------------------------------------GUU-GGC-UG---UCUAA
-UGGCUGCACUUGUGA--C--AGA------UCC-AU--UAU-GCA---------------
aagcacu-----------------------------------------------------
--------gauauggc-------------------UUAUUUAAAC-------GAGUACGG
G-GC---UCU--AGUG---CAGCUC--GACU--AGAGC-C--CUGU-A---AUG-GUACU
-G----------------------------AUAC-AC-A-A-CAU-G-U-GUAUCGUGCU
UUUGACAUCUACAACAA------GGAU-------GUUGC-UUGUCUA
>gb:KY805846|Organism:Infectious/12214-12453
UCUACG-UA-AU---AAGGUU-UGUACU--GUUUGUCAGU--------------------
------------------------------------------GUU-GGA-UA---GGUUA
-UGGAUGUCAGUGUGAU--------------UC-ACU-UAG-ACAAUCUAAA--------
ccuucuguucaaucag--------------------------------------------
cuguuggugcaacuga-UUUU---GGU---AAAAAUUAUUUAAAC-------GGGUACGG
G-GU---AGC--AGUG---AGGCUCggCUGA--UACCC-C--UUGC-UA-AUGG-AUG-U
-G----------------------------AUCC-UG-A-U-GUU-G-U-AAAGCGAGCC
UUUGAUGUAUGUAACAA------GGAA-------UCAGC-CGGUAUG
>gb:KX252776|Organism:Infectious/12225-12464
UCUACG-UA-AU---AAGGUU-UGCACU--GUCUGUCAGU--------------------
------------------------------------------GUU-GGA-UA---GGUCA
-UGGAUGUCAAUGUGAU-U--CAC------UUA-G-------ACAACCAA----------
aacccucaauucaaucaga-------------------------------------ugcu
ggugcaccugguuuug---A------U---AAGAAUUAUUUAAAC-------GGGUACGG
G-GU---AGC--AGUG---AGGCUCggCUGA--UACCC-C--UUGC-UA-AUGG-UUG-U
-G----------------------------AACC-UG-A-U-GUU-G-U-AGAGAGAGCC
UUUGAUGUAUGUAAUAA------GGAA-------UCAGC-CGGUAUG
>gb:KP118894|Organism:Infectious/12189-12428
UCUACG-UA-AU---AAGGUU-UGCACU--GUCUGUCAGU--------------------
------------------------------------------GUU-GGA-UA---GGUCA
-UGGAUGUCAAUGUGAU-U--CAC------UUA-G-------ACAACCAA----------
aacccucaguucaaucaga-------------------------------------ugcu
ggugcaccugguuuug---A------U---AAGAAUUAUUUAAAC-------GGGUACGG
G-GU---AGC--AGUG---AGGCUCggCUGA--UACCC-C--UUGC-UA-AUGG-UUG-U
-G----------------------------AACC-UG-A-U-GUU-G-U-AGAGAGAGCC
UUUGAUGUAUGUAAUAA------GGAA-------UCAGC-CGGUAUG
>gb:KP790144|Organism:Infectious/12225-12464
UCUACG-UA-AU---AAGGUU-UGCACU--GUCUGUCAGU--------------------
------------------------------------------GUU-GGA-UA---GGUCA
-UGGAUGUCAAUGUGAU-U--CAC------UUA-GAC-AAC-CA-----A----------
aaccuucauuucaaucaga-------------------------------------ugcu
ggugcaccugguuuug---AU---------AAGAAUUAUUUAAAC-------GGGUACGG
G-GU---AGC--AGUG---AGGCUCggCUGA--UACCC-C--UUGC-UA-AUGG-UUG-U
-G----------------------------AACC-UG-A-U-GUU-G-U-AGAGAGAGCC
UUUGAUGUAUGUAAUAA------GGAA-------UCAGC-CGGUAUG
>gb:NC_011550|Organism:Munia/11499-11699
UGCCCU-AA-CUCAUG-AGCCuUGCAGU--UCUUGCCAGA--------------------
------------------------------------------GGU-GGG-UC---GCUUA
-UGACUGCACUUGUGGU-AcaAGC------UUG-CAA-AAC-UCU---------------
g-----------------------------------------------------------
--------------cu--------------------UAUUUAAAC-------GAGUAGUG
G-GU---UCC--AGUG---AAGCCC--GACU--GGAAC-C--CCAA-CAGCCAG-GUACA
-A----------------------------UCCC-UG-AuG-CUG-U-U-AAAC-GGGCU
UUUCAUGUGCAUAAUAA------UACC-------ACCUC-UGGUAUA
>gb:MH002342|Organism:Pipistrellus/13626-13852
UUCUGU-UU-ACAAAAUACCC-CGUGCAauGUUUGUCAAU--------------------
------------------------------------------UUU-GGA-UA---GGACA
-UGGGUGUAAUUGUGAU-G--C--------UCU-UCGuGGU-A-----------------
cuacaauuccccag----------------------------------------------
-uccaaagauuccaac--------------------UUUUUAAAC-------GAGUCCGG
G-GU---UCU--AUUGuaaAUGCCC--GAAU--AGAAC-C--CUGU-GC--CAGuGGUCU
cA----------------------------CCAC-UG-A-U-GUA-G-U-CUUUAGGGCA
UUUGACAUCUGCAACUA------UAAG-------GCAGA-AGUUGCU
>gb:MK217375|Organism:Infectious/12192-12431
UCUACG-UA-AU---AAGGUU-UGCACU--GUCUGUCAGU--------------------
------------------------------------------GUU-GGA-UA---GGUCA
-UGGAUGUCAAUGUGAU--------------UC-ACU-UAG-ACAAUCAAAAC-------
cuucaguucaaucag---------------------------------------------
-augcuggugcaccugGUUUU---GAU---AAGAAUUAUUUAAAC-------GGGUACGG
G-GU---AGC--AGUG---AGGCUC--GGCU--GAUAC-CccUUGC-UA-AUGG-UUG-U
-G----------------------------AACC-UG-A-U-GUU-G-U-AGCGCGAGCC
UUUGAUGUAUGUAAUAA------GGAA-------UCAGC-CGGUAUG
>gb:GQ504722|Organism:Infectious/12255-12434
UGCACU-UA-GA----------------------------c-------------------
----------------------------------------aa------------------
-------------CCAA-A--A---------CC-UUC-UGU-CCAAUCA-----------
gcugcuggug--------------------------------------------------
-----caccugauuuu--------GAU---AAGAAUUAUUUAAAC-------GGGUACGG
G-GU---AGC--AGUG---AGGCUCggCUGA--UACCC-C--UUGU-UA-AUGG-AUG-U
-G----------------------------AUCC-UG-A-U-GUU-G-U-AAAGCGAGCC
UUUGAUGUCUGUAAUAA------GGAA-------UCAGC-CGGUAUG
>gb:KX364295|Organism:Infectious/12225-12464
UCUACG-UA-AU---AAGGUU-UGCACU--GUCUGUCAGU--------------------
------------------------------------------GUU-GGA-UA---GGUCA
-UGGAUGUCAAUGUGAU-U--CAC------UUA-GAC-AAC-CAA---------------
aaccuucaguucaaucagau-----------------------------------gcugg
ugcaccugguuuugau--------------AAGAAUUAUUUAAAC-------GGGUA--C
G-GG---GUAgcAGUG---AGGCUCggCUGA--UACCC-C--UUGC-UA-AUGG-UUG-U
-G----------------------------AACC-UG-A-U-GUU-G-U-AGAGAGAGCC
UUUGAUGUAUGUAAUAA------GGAA-------UCAGC-CGGUAUG
>gb:FJ938058|Organism:Feline/12233-12441
UGUAUU-GA-AAACGA-AGUU-UGUGUC--GUUUGCGGU---------------------
------------------------------------------UGC-UGGcUU---AAUAA
-UGGUUGUAUGUGUGAU-C--GUA-------CC-UC--UAU-GCA---------------
aggugcuacu--------------------------------------------------
------auggaccaga------------------GUUAUUUAAAC-------GAGUGCGG
G-GU---UCU--AGUG---CAGCUC--GACU--AGAAC-C--CUGU----AAUG-GUACU
-G----------------------------AUCC-AG-A-C-CACgU-U-AG-UAGAGCU
UUUGACAU---CUAUAA------CAAA-------GAUGU-UGCGUGU
>gb:KF793826|Organism:Bottlenose/12309-12491
UGGACU-UG-ACUUCACGC-----------------------------------------
------------------------------------------------------------
----GCGUAGGGGC----C--AA--------UU-CUG-AAU-CACUGGAACUG---CAAU
------------------------------------------------------------
----------------CUGUU---CCA---CAGAAUUAUUUAAAC-------GGGUACGG
G-GU---CUC--AGUG---AAGCUC--GACU--GAGGC-C--CUGU--GCAUCG-GGAUU
-G----------------------------UUACcUG-A-U-GUU-G-U-UAAAAGAGCU
UUUGAUCUUUAUAAUAG------UAAU-------ACAGC-UGGAAUG
>gb:MF462814|Organism:Porcine/12513-12719
UGUACU-UG-AGAAUGACGUU-UGCAAG--GUUUGUGGUU--------------------
------------------------------------------GUU-GGC-UG---GCUAA
-UGGCUGCACUUGUGA--C--AGA------UCC-AU--UAU-UCA---------------
aaguacu-----------------------------------------------------
---------gauaugg------------------CUUAUUUAAAC-------GAGUACGG
G-GC---UCU--AGUG---CAGCUC--GACU--AGAGC-C--CUGU-A---ACG-GUACU
-G----------------------------AUAC-AC-A-A-CAU-G-U-GUAUCGUGCU
UUUGACAUCUACAACAA------GGAU-------GUUGC-UUGUCUA
>gb:MK957245|Organism:Infectious/12213-12452
UUUACG-UA-A---UAAAGUU-UGUACU--GUUUGUCAGU--------------------
------------------------------------------GUU-GGG-UU---GGUUA
-UGGCUGUCAGUGUGAC-G--UAC------UUA-GAC-AAC-CUA---------------
aaccuucuauucagucaguugc--------------------------------uugugc
aucugauuuugauaag-----------------AAUUAUUUAAAC-------GGGUA--C
G-GG---GUAgcAGUG---AGGCUC--GACUgaUACCC-C--UUGC-UA-AUGG-AU---
--g-------------------------ugGUCC-UG-A-U-GUU-G-U-AAAACGAGCC
UUUGAUGUGUGUAAUAA------GGAA-------UCAGC-CGGUAUG
>gb:KF530132|Organism:Feline/12204-12412
UGUAUU-GA-AAAUGA-AGUU-UGUGUU--GUUUGUGGCU--------------------
------------------------------------------GCU-GGC-UU---AAUAA
-UGGUUGUAUGUGUGAU-C--GUA-------CU-UC--UAU-GCA---------------
aggcgccaau--------------------------------------------------
-----auugaucagag-------------------UUAUUUAAAC-------GAGUGCGG
G-GU---UCU--AGUG---CAGCUC--GACU--AGAAC-C--CUGU-A---AUG-GUACU
-G----------------------------AUCC-AG-A-C-CAU-GuU-AG-UAGAGCU
UUUGACAU---CUAUAA------UAAA-------GAUGU-UGCAUGU
>gb:MK937828|Organism:Infectious/12222-12461
UCUACG-UA-AC---AAGGUU-UGCACU--GUUUGUCAGU--------------------
------------------------------------------GUU-GGA-UU---GGUUA
-UGGAUGUCAGUGUGAU-U--UAC------UUA-GAC-AAC-CUA---------------
aaccuucuguucagucaguug---------------------------------cuguug
caucugauuuugauaa----------------GAAUUAUUUAAAC-------GGGUA--C
G-GG---GUAgcAGUG---AGGCUCggCUGA--UACCC-C--UUGC-UA-AUGG-AUG-U
-G----------------------------ACCC-CG-A-U-GUU-G-U-AAAGCGAGCC
UUUGAUGUUUGUAAUAA------GGAA-------UCAGC-CGGUAUG
>gb:MH687939|Organism:Alphacoronavirus/12445-12648
UGUACU-UG-AAAAUACAGUA-UGUAAG--GUUUGUGGGU--------------------
------------------------------------------GUU-GGC-AG---GCUAA
-UGGUUGUGUUUGUGAU-A--GGU------CUG-UUG-UGC-A-----------------
gagcgugg----------------------------------------------------
--------acacaggu--------------------UAUUUAAAC-------GAGUGCGG
G-GC---UCU--AGUG---CAGCUC--GACU-----AG-A--GCCC-AUAAAUG-GUUCG
-G----------------------------ACAC-AC-A-U-CAU-G-U-GUGCCGUGCU
UUUGAUAUAUACAAUCG------UGAU-------G---C-UGCAUGU
>gb:GQ504720|Organism:Infectious/12195-12434
UCUACG-UA-A---UAAGGUU-UGUACU--GUUUGUCAGU--------------------
------------------------------------------GUU-GGA-UU---GGUUA
-UGGCUGUCAGUGCGAU-G--CAC------UUA-GAC-AAC-CUA---------------
agucuuuuguucagucaguugc-------------------------------uggugca
ucugauuuugauaaga------------------AUUAUUUAAAC-------GGGUA--C
G-GG---GUAgcAGUG---AGGCUCggCUGA--UACCC-C--UUGC-UA-GUGG-AUG-U
-G----------------------------AUCC-UG-A-U-GUU-G-U-AAAGCGAGCC
UUUGAUGUUUGUAAUAA------GGAA-------UCAUC-UGGUAUG
>gb:JF274479|Organism:Infectious/12228-12467
UCUACG-UA-AC---AAGGUU-UGCACU--GUUUGUCAGU--------------------
------------------------------------------GUU-GGA-UU---GGUUA
-UGGAUGUCAGUGUGAU-U--CAC------UUA-GAC-AAC-CUA---------------
aaccuucuguucagucaguu-----------------------------------gcugu
ugcaucugguuuugau--------------AAGAAUUAUUUAAAC-------GGGUA--C
G-GG---GUAgcAGUG---AGGCUCggCUGA--UACCC-C--UUGC-UA-AUGG-AUG-U
-G----------------------------ACCC-CG-A-U-GUU-G-U-AAAGCGAGCC
UUUGAUGUUUGUAAUAA------GGAA-------UCAGC-CGGUAUG
>gb:KF530124|Organism:Feline/12156-12364
UGUAUU-GA-AAACGA-AGUU-UGUGUC--GUUUGUGGUU--------------------
------------------------------------------GCU-GGC-UU---AAUAA
-UGGUUGUAUGUGUGAU-C--GUA-------CC-UC--UAU-GCAAGGU-----------
gcuac-------------------------------------------------------
----------uaugga--------CCA---GAAU--UAUUUAAAC-------GAGUGCGG
G-GU---UCU--AGUG---CAGCUC--GACU--AGAAC-C--CUGU----AAUG-GUACU
-G----------------------------AUCC-AG-A-C-CACgU-U-AG-UAGAGCU
UUUGACAU---CUAUAA------CAAA-------GAUGU-UGCGUGU
>gb:MU338517|Organism:Porcine/12514-12720
UGUACU-CG-AGAAUGACGUU-UGCAAG--GUCUGUGGUU--------------------
------------------------------------------GUU-GGC-UG---GCUAA
-UGGCUGCACUUGUGA--C--AGA------UCC-AU--UAU-GCA---------------
aagcacu-----------------------------------------------------
--------gauauggc-------------------UUAUUUAAAC-------GAGUACGG
G-GC---UCU--AGUG---CAGCUC--GACU--AGAGC-C--CUGU-A---AUG-GUACU
-G----------------------------AUAC-AC-A-A-CAU-G-U-GUAUCGUGCU
UUUGACAUCUACAACAA------GGAU-------GUUGC-UUGUCUA
>gb:KX512809|Organism:Ferret/11737-11947
UGUAUA--G-AAAAUGAAAUC-UGUGCU--GUCUGCGCU---------------------
------------------------------------------UGUuGGC-UU---AAUAA
-UGGGUGUGUUUGUGAU----AGA------ACU-UC---------UA-UGCAG---GCAG
------------------------------------------------------------
----------------CUGUUguaGAU---CAGAGUUAUUUAAAC-------GAGUACGG
G-GU---UCU--AGUG---GAGCUC--GACU--AGAAC-C--CUGC-A---AUG-GUACA
-A----------------------------ACCC-UG-A-U-UGU-G-U-UACCAGGGCU
UUUGAUGUGUACAAUGC------CGAC-------GUA-G-CAUGUAU
>gb:MU239440|Organism:Feline/12258-12466
UGUAUU-GA-AAAUGA-AGUC-UGUGUU--GUUUGUGGUU--------------------
------------------------------------------GCU-GGC-UU---AAUAA
-UGGUUGUAUGUGCGAC-C---------------GUA-CGU-CUAUG-------------
caagguu-----------------------------------------------------
---------ccacuau----U---GAU---CAGAGUUAUUUAAAC-------GAGUGCGG
G-GU---UCU--AGUG---CAGCUC--GACU--AGAAC-C--CUGU-A---AUG-GUACA
-G----------------------------AUCC-AG-A-C-CAUgU-U-AG-UAGAGCU
UUUGACAU---CUAUAA------UAAA-------GAUGU-UGCAUGU
>gb:KY566209|Organism:Feline/12334-12545
UGUAUU-GA-AAAUGA-AGUU-UGUGUC--GUUUGUGGUU--------------------
------------------------------------------GCU-GGC-UU---AAUAA
-UGGUUGUAUGUGUGAC------------------CG-UAC-UUC---------------
uaugcagggcgcc-----------------------------------------------
--acuauugaucagag-------------------UUAUUUAAAC-------GAGUGCGG
G-GU---UCU--AGUG---CAGCUC--GACU--AGAAC-C--CUGU-A---AUG-GUACU
-G----------------------------AUCC-AG-A-C-CAU-GuU-AG-UAGAGCU
UUUGACAUCUACAAUAA------AGAU-------GUUGC-GUGUAUU
>gb:MK142676|Organism:Infectious/12213-12452
UCUACG-UA-AU---AAGGUU-UGUACU--GUUUGUCAGU--------------------
------------------------------------------GUU-GGA-UA---GGUCA
-UGGAUGUCAAUGUGAU-U--CAC------UUA-G-------ACAACCAA----------
aacccucaguucaaucaga-------------------------------------ugcu
ggugcaccugguuuug---A------U---AAGAAUUAUUUAAAC-------GGGUACGG
G-GU---AGC--AGUG---AGGCUCggCUGA--UACCC-C--UUGC-UA-AUGG-UUG-U
-G----------------------------AACC-UG-A-U-GUU-G-U-AGAGAGAGCC
UUUGAUGUAUGUAAUAA------GGAA-------UCAGC-CGGUAUG
>gb:MN711790|Organism:Infectious/12213-12452
UCUACG-U----AAUAAGGUC-UGCACU--AUUUGUCAGU--------------------
------------------------------------------GUU-GGA-UA---GGUUA
-UGGCUGUCAGUGCGAU-G--CGCuuagacAAC-CUA-AAC-CCUCCGUUCAG-------
uuaguugcugg-------------------------------------------------
-----ugcagcugauuUUGAU---------AAGAAUUAUUUAAAC-------GGGUACGG
G-GU--aGC---AGUG---AGGCUCggCUGA--UACCC-C--UUGC-UA-GUGG-AUG-U
-G----------------------------AUCC-UG-A-U-GUU-G-U-AAAGCGAGCC
UUUGAUGUUUUUAAUAA------GGAA-------UCAGC-UGGUAUG
>gb:GQ427174|Organism:Uurkey/12235-12458
UGCACU-GU-UUGUCA-GUGU-UGGAUA--GGUCAU----g-------------------
-----------------------------------------g-GU-GUC-AG---UGCGA
-UGCAUUUAGACAACAA-A--A--------ACC-UUC-UGU-UCAAUCA-----------
gcugcuggug--------------------------------------------------
------caucugauuu----U---GAU---AAGAAUUAUUUAAAC-------GGGUACGG
G-GU---AGC--AGUG---AGGCUCggCUGA--UACCC-C--UUGC-U------------
--aguggaug------------ugacccug--------A-U-GUU-G-U-AAAGCGAGCC
UUUGAUGUCUGUAAUAA------GGAA-------UCAGC-CGGUAUG
>gb:MH726383|Organism:Porcine/12514-12720
UGUACU-UG-AGAAUGACGUU-UGCAAG--GUUUGUGGUU--------------------
------------------------------------------GUU-GGC-UG---GCUAA
-UGGCUGCACUUGUGA--C--AGA------UCC-AU--UAU-GCA---------------
aagcacu-----------------------------------------------------
--------gauauggc-------------------UUAUUUAAAC-------GAGUACGG
G-GC---UCU--AGUG---CAGCUC--GACU--AGAGC-C--CUGU-A---AUG-GUACU
-G----------------------------AUAC-AC-A-A-CAU-G-U-GUAUCGUGCU
UUUGACAUCUACAACAA------GGAU-------GUUGC-UUGUCUA
>gb:MN262644|Organism:Avian/12174-12413
UCUACG-UA-AU---AAGGUC-UGUACU--GUCUGUCAGU--------------------
------------------------------------------GUU-GGA-UA---GGUUA
-UGGAUGUCAGUGUGAUuC--ACU------UAG-ACA-AAC-U-----------------
aaaccuucuguacaagcgguu----------------------------------gcugg
ugcaccugacuuugau--------------AAGAAUUAUUUAAAC-------GGGUACGG
G-GU---AGC--AGUG---AGGCUCggCUGA--UACCC-C--U-----------------
--agcuaauggaugugauccugauguugua---------------------AAGCGAGCC
UUUGAUGUGUGUAAUAA------GGAA-------UCAGC-CGGUAUG
>gb:JN856008|Organism:Canine/12190-12398
UGUAUU-GA-AAAU-GAAGUU-UGUGUU--GUAUGUGGCU--------------------
------------------------------------------GUU-GGC-UU---AACAA
-UGGUUGC--AUGUGC------GA------U----CG-UAC-UUC-UAUGCAGaguUCUA
------------------------------------------------------------
----------------CUGUU---GAU---CAGAGUUAUUUAAAC-------GAGUGCGG
G-GU---UCU--AGUG---CAGCUC--GACU--AGAAC-C--CUGU-A---AUG-GUACU
-G----------------------------AUCC-AG-A-C-CAU-GuU-AG-UAGAGCU
UUUGACAU---CUAUAA------CAAA-------GAUGU-UGCGUGU
>gb:MH687947|Organism:Alphacoronavirus/12445-12648
UGUACU-UG-AAAAUACAGUA-UGUAAG--GUUUGUGGGU--------------------
------------------------------------------GUU-GGC-AG---GCUAA
-UGGUUGUGUUUGUGAC----AGG------UCUgUUG-UGC-A-----------------
gagugugg----------------------------------------------------
--------acacaggu--------------------UAUUUAAAC-------GAGUGCGG
G-GC---UCU--AGUG---CAGCUC--GACU-----AG-A--GCCC-AUAAAUG-GUUCG
-G----------------------------ACAC-AC-A-U-CAU-G-U-GUGCCGUGCU
UUUGAUAUAUACAAUCG------UGAU-------G---C-UGCAUGU
>gb:KR822424|Organism:European/12219-12458
UCUACG-UA-AU---AAGGUU-UGCACU--GUCUGUCAGU--------------------
------------------------------------------GUU-GGA-UU---GGUUA
-UGGAUG---------U-C--AGU------GCG-AUG-CAC-UUAGACA-----------
aucaaaaucuucuguccaauc----------------------------------agcug
ccgguguagcugauuu----U---GAC---AAAAAUUAUUUAAAC-------GGGUACGG
G-GU---AGC--AGUG---AGGCUCggCUGA--UACCC-C--UUGC-UA-AUGG-AUG-U
-G----------------------------AUCC-UG-A-U-GUU-G-U-GAAGCGAGCC
UUUGAUGUUUGUAAUAA------GGAA-------UCAGC-CGGUAUG
>gb:EU526388|Organism:Infectious/12250-12490
GUCUGC-GU-AA--UAGGGUU-UGCACU--GUGUGUCAGU--------------------
------------------------------------------GUU-GGA-UA---GGUCA
-UGGCCGUCAGUGUGAU-G--CAC------UUA-GAC-AAC-CUA---------------
aaccugcuauucaaguagaugc--------------------------------uggugc
accugguuuugauaag-----------------AAUUAUUUAAAC-------GGGUA--C
G-GG---GUA--GCAGu-gAGGCUCggCUGA--UACCC-C--UUGC-UA-AUGG-AUG-U
-G----------------------------AUCC-UG-A-U-GUU-G-U-AAAGCGAGCC
UUUGAUGUAUGUAAUAA------GGAA-------UCAGC-UGGUAUG
>gb:EU022525|Organism:Uurkey/12206-12445
UCUACG-UA-AU---AAGGUC-UGCACU--GUUUGUCAGU--------------------
------------------------------------------GUU-GGA-UA---GGUCA
-UGG--------GUG-U-C--AGU------GUC-AUG-CAC-UUA---------------
gacaaccaaaaccuucuguucaguuag---------------------uugcuggugcau
cugauuuugauaagaa-------------------UUAUUUAAAC-------GGGUACGG
G-GU---AGC--AGUG---AGGCUCggCUGA--UACCC-C--UUGC-UA-GUGG-AUG-U
-G----------------------------AUCC-UG-A-U-GUU-G-U-AAAGCGAGCC
UUUGAUGUUUGUAAUAA------GGAA-------UCAGC-UGGUAUG
>gb:FJ938052|Organism:Feline/12270-12481
UGUAUU-GA-AAAUGA-AGUU-UGUGUC--GUUUGCGGU---------------------
------------------------------------------UGC-UGGcUU---AAUAA
-UGGUUGUAUGUGUGAU-C--GUA-------CU-UC--UAU-GCA---------------
aggcgccacu--------------------------------------------------
-----auugaucagag-------------------UUAUUUAAAC-------GAGUGCGG
G-GU---UCU--AGUG---CAGCUC--GACU--AGAAC-C--CUGU-A---AUG-GUACA
-G----------------------------AUCC-AG-A-C-CAUgU-U-AG-UAGAGCU
UUUGACAUCUACAACAA------AGAU-------GUUGC-AUGUAUU
>gb:KX219801|Organism:Infectious/12225-12464
UCUACG-UA-AU---AAAGUU-UGCACU--GUUUGUCAGU--------------------
------------------------------------------GUU-GGA-UA---GGUCA
-UGGAUGUCAAUGUGAU-U--CAC------UUA-GAC-AAC-CAA---------------
aaccuucaguucaaucagau-----------------------------------gcugg
ugcaccugguuuugau--------------AAGAAUUAUUUAAAC-------GGGUA--C
G-GG---GUAgcAGUG---AGGCUCggCUGA--UACCC-C--UUGC-UA-AUGG-UUG-U
-G----------------------------AACC-UG-A-U-GUU-G-U-AAAGCGAGCC
UUUGAUGUAUGUAAUAA------GGAA-------UCAGC-CGGUAUG
>gb:LR812930|Organism:Porcine/12626-12832
UGUACU-UG-AGAAUGACGUU-UGCAAG--GUCUGUGGUU--------------------
------------------------------------------GUU-GGC-UG---GCUAA
-UGGCUGCACUUGUGA--C--AGA------UCC-AU--UAU-GCA---------------
aagcacu-----------------------------------------------------
--------gauauggc-------------------UUAUUUAAAC-------GAGUACGG
G-GC---UCU--AGUG---CAGCUC--GACU--AGAGC-C--CUGU-A---ACG-GUACU
-G----------------------------AUAC-AC-A-A-CAU-G-U-GUAUCGUGCU
UUUGACAUCUACAACAA------GGAU-------GUUGC-UUGUCUA
>gb:KU215425|Organism:Feline/12240-12451
UGUAUU-GA-AAAUGA-AGUU-UGCGUC--GUUUGUGGUU--------------------
------------------------------------------GCU-GGC-UU---AAUAA
-UGGUUGUAUGUGUGAU-C--GUA-------CU-UC--UAU-GCA---------------
aggcgccacu--------------------------------------------------
-----auugaucagag-------------------UUAUUUAAAC-------GAGUGCGG
G-GU---UCU--AGUG---CAGCUC--GACU--AGAAC-C--CUGU-A---AUG-GUACU
-G----------------------------AUCC-AG-A-C-CAU-GuU-AG-UAGAGCU
UUUGACAUCUACAAUAA------AGAC-------GUUGC-AUGUAUU
>gb:MN611518|Organism:Miniopterus/12830-13026
GAUAUU-UG-UAAGGUUUGCC-ACUGCU--G---------gu------------------
----------------------------------------ug-------------AAUAA
-UGGCUGUACUUGUGA---------------UC-GUG-CAA-CUGUUGUGCAG---UCAC
------------------------------------------------------------
----------------UUG-A---CAA---CAAUUA--UUUAAAC-------GAGUGCGG
G-GC---UCU--AGUG---CAGCUC--GACU--AGAGC-C--CUGU-A---AUG-GUACU
-G----------------------------AACC-AG-A-A-CAU-G-U-AAUCCGCGCC
UUUGACAUUUACAACAA------AGAU-------GUGGC-UUGUAUC
>gb:GU393334|Organism:Infectious/12225-12464
UCUACG-UA-AU---AAGGUU-UGUACU--GUUUGUCAGU--------------------
------------------------------------------GUU-GGA-UU---GGUUA
-UGGCUGUCAGUCGGAU-G--CAC------UUA-GAC-AAC-CUA---------------
acccuuuuguucagucaguugc--------------------------------uggugc
aucugauuuugauaag-----------------AAUUAUUUAAAC-------GGGUA--C
G-GG---GUAgcAGUG---AGGCUCggCUGA--UACCC-C--UUGC-UA-GUGG-AUG-U
-G----------------------------AUCC-UG-A-U-GUU-G-U-AAAGCGAGCC
UUUGAUGUUUGUAAUAA------GGAA-------UCAUC-UGGUAUG
>gb:MH581489|Organism:Porcine/12514-12720
UGUACU-UG-AGAAUGACGUU-UGCAAG--GUUUGUGGUU--------------------
------------------------------------------GUU-GGC-UG---GCUAA
-UGGCUGCACUUGUGA--C--AGA------UCC-AU--UAU-GCA---------------
aaguacu-----------------------------------------------------
---------gauaugg------------------CUUAUUUAAAC-------GAGUACGG
G-GC---UCU--AGUG---CAGCUC--GACU--AGAGC-C--CUG----UAAUG-GUACU
-G----------------------------AUAC-AC-A-A-CAC-G-U-GUAUCGUGCU
UUUGACAUCUACAACAA------GGAU-------GUUGC-UUGUCUA
>gb:MU460496|Organism:Infectious/12225-12464
UCUACG-UA-AU---AAGGUU-UGCACU--GUCUGUCAGU--------------------
------------------------------------------GUU-GGA-UA---GGUCA
-UGGAUGUCAAUGUGAU-U--UAC------UUA-GAC-AAC-CAA---------------
aaccuucaguucaaucagau-----------------------------------gcugg
ugcaccugguuuugau--------------AAGAAUUAUUUAAAC-------GGGUA--C
G-GG---GUAgcAGUG---AGGCUCggCUGA--UACCC-C--UUGC-UA-AUGG-UUG-U
-G----------------------------AACC-UG-A-U-GUU-G-U-AGAGCGAGCC
UUUGAUGUAUGUAAUAA------GGAA-------UCAGC-CGGUAUG
>gb:FJ938061|Organism:Feline/12240-12451
UGUAUU-GA-AAAUGA-AGUU-UGCGUC--GUUUGUGGUU--------------------
------------------------------------------GCU-GGC-UU---AAUAA
-UGGUUGUAUGUGUGAU-C--GUA-------CU-UC--UAU-GCA---------------
aggcgccacua-------------------------------------------------
-----uugaucagagc--------------------UAUUUAAAC-------GAGUGCGG
G-GU---UCU--AGUG---CAGCUC--GACU--AGAAC-C--CUGU-A---AUG-GUACU
-G----------------------------AUCC-AG-A-C-CAU-GuU-AG-UAGAGCU
UUUGACAUCUACAAUAA------AGAC-------GUUGC-AUGUAUU
>gb:MH687968|Organism:Betacoronavirus/13296-13516
UAUGUU-UU-GACGCAUGAUG-UUUGCCagGUUUGUGGAU--------------------
------------------------------------------UUU-GGA-GGgauGGUAG
-UUGUUCUUGCGUUGGC-U--CGA------GUG-CUGaAAU-CCAAUCC--------AAG
------------------------------------------------------------
------------------------GAU---ACAAACUUUUUAAAC-------GGGUUCGG
G-GU---ACG--AGUGuaaAUGCCC--GUCU--CGUAC-C--CUGU-GCCAGUG-GUCUU
-U----------------------------CUAC-UG-A-U-GUU-C-A-AUUAAGGGCA
UUUGAUAUUUGUAAUGC------UAAU-------AGAGC-UGGCAUU
>gb:KX389094|Organism:Infectious/12225-12464
UCUACG-UA-AU---AAGGUU-UGCACU--GUUUGUCAGU--------------------
------------------------------------------GUU-GGA-UA---GGUCA
-UGGAUGUCAAUGUGAU-U--UAC------UCA-GAC-AAC-CAA---------------
aaccuucaguucaaucagaug----------------------------------cuggu
gcaccugguuuugaua---------------AGAAUUAUUUAAAC-------GGGUA--C
G-GG---GUAgcAGUG---AGGCUCggCUGA--UACCC-C--UUGC-UA-AUGG-UUG-U
-G----------------------------AACC-UG-A-U-GUU-G-U-AGAGCGAGCC
UUUGAUGUAUGUAAUAA------GGAA-------UCAGC-CGGUAUG
>gb:KF530116|Organism:Feline/12162-12370
UGUAUU-GA-AAAUGA-AGUU-UGUGUU--GUUUGCGGU---------------------
------------------------------------------UGC-UGGcUU---AAUAA
-UGGUUGUAUGUGUGAU-C--GUA-------CU-UC--UAU-GCA---------------
aggcguca----------------------------------------------------
-------cuauugauc---------------AGAGUUAUUUAAAC-------GAGUGCGG
G-GU---UCU--AGUG---CAGCUC--GACU--AGAAC-C--CUGU-A---AUG-GUACC
-G----------------------------AUCC-AG-A-CcAUG-U-U-AG-UAGAGCU
UUUGACAUUUACAACAA---------A-------GAUGU-UGCAUGU
>gb:KX839246|Organism:Porcine/12501-12707
UGUACU-UG-AGAAUGACGUU-UGCAAG--GUUUGUGGUU--------------------
------------------------------------------GUU-GGC-UG---UCUAA
-UGGUUGCACUUGUGA--C--AGA------UCC-AU--UAU-GCA---------------
aagcacu-----------------------------------------------------
--------gauauggc-------------------UUAUUUAAAC-------GAGUACGG
G-GC---UCU--AGUG---CAGCUC--GACU--AGAGC-C--CUGU-A---AUG-GUACU
-G----------------------------AUAC-AC-A-A-CAU-G-U-GUAUCGUGCU
UUUGACAUCUACAACAA------GGAU-------GUUGC-UUGUCUA
>gb:KX372249|Organism:Infectious/12225-12464
UCUACG-UA-AU---AAGGUU-UGCACU--GUUUGUCAGU--------------------
------------------------------------------GUU-GGA-UA---GGUCA
-UGGAUGUCAAUGUGAU-U--CAC------UUA-G-------ACAACCAA----------
aacccuuaguucaaucaga-------------------------------------ugcu
ggugcaccugguuuug---AU---------AAGAAUUAUUUAAAC-------GGGUACGG
G-GU---AGC--AGUG---AGGCUCggCUGA--UACCC-C--UUGC-UA-AUGG-UUG-U
-G----------------------------AACC-UG-A-U-GUU-G-U-AGAGAGAGCC
UUUGAUGUAUGUAAUAA------GGAA-------UCAGC-CGGUAUG
>gb:KX640829|Organism:Infectious/12219-12458
UCUACG-UA-AU---AAGGUU-UGCACU--GUUUGUCAGU--------------------
------------------------------------------GUU-GGA-UA---GGUCA
-UGGAUGUCAAUGUGAU-U--CAC------UUA-G-------ACAACCAA----------
aacccucaguucaaucaga-------------------------------------ugcu
ggugcaccugguuuug---A------U---AAGAAUUAUUUAAAC-------GGGUACGG
G-GU---AGC--AGUG---AGGCUCggCUGA--UACCC-C--UUGC-UA-AUGG-UUG-U
-G----------------------------AACC-UG-A-U-GUU-G-U-AGAGAGAGCC
UUUGAUGUAUGUAAUAA------GGAA-------UCAGC-CGGUAUG
>gb:HQ392471|Organism:Feline/12230-12438
UGUAUU-GA-AAAUGA-AGUU-UGUGUC--GUAUGUGG--uug-----------------
--------------------------------------cugg------C-UU---AAUAA
-UGGUUGUAUGUGUGAU-C--GUA------CUU-CU---AU-GCA---------------
aggcuc------------------------------------------------------
----------cacugu----U---GAC---CAGAGUUAUUUAAAC-------GAGUGCGG
G-GU---UCU--AGUG---CAGCUC--GACU--AGAAC-C--CUGC-A---AUG-GUACA
-G----------------------------AUCC-AG-A-C-CAU-G-U-UAGUAGAGCU
UUUGACAU---CUAUAA------UAAA-------GAUGU-UGCAUGU
>gb:GU393337|Organism:Infectious/12228-12467
UCUACG-UA-AU---AAGAUU-UGCACU--GUUUGUCAGU--------------------
------------------------------------------GUU-GGA-UU---GGUUA
-UGGGUGUCAGUGUGAU-U--CAC------UUA-GAC-AAC-CAA---------------
aaucuucuguucagucagcu-----------------------------------gccgg
ugcaccugauuuugau--------------AAGAAUUAUUUAAAC-------GGGUA--C
G-GG---GUAgcAGUG---AGGCUCggCUGA--UACCC-C--UUGC-UA-AUGG-AUGCG
------------------------------AUCC-UG-A-U-GUU-G-U-AAAGCGAGCC
UUUGAUGUUUGUAAUAA------GGAA-------UCAGC-UGGUAUG
>gb:KX512810|Organism:Ferret/11764-11947
UGCGCU-UG-UUGG--------------------------cuuaauaa------------
---------------------------------ugggugugu------------------
----------CUGUGA--U--AGA------ACU-UC---------UA-UGCAG---GCAG
------------------------------------------------------------
----------------CUGUU---AUAgacCAGAGUUAUUUAAAC-------GAGUACGG
G-GU---UCU--AGUG---GAGCUC--GACU--AGAAC-C--CUGC-A---AUG-GUACA
-A----------------------------ACCC-UG-A-U-UGU-G-U-UACCAGGGCU
UUUGAUGUGUACAAUGC------CGAC-------GUA-G-CAUGUAU
>gb:MF807952|Organism:Porcine/12514-12720
UGUACU-UG-AGAAUGACGUU-UGCAAG--GUCUGUGGUU--------------------
------------------------------------------GUU-GGC-UG---GCUAA
-UGGCUGCACUUGUGA--C--AGA------UCC-AU--UAU-GCA---------------
aagcacug----------------------------------------------------
-------auauggcuc---------------------AUUUAAAC-------GAGUACGG
G-GC---UCU--AGUG---CAGCUC--GACU--AGAGC-C--CUGU-A---ACG-GUACU
-G----------------------------AUAC-AC-A-A-CAU-G-U-GUAUCGUGCU
UUUGACAUCUACAACAA------GGAU-------GUUGC-UUGUCUA
>gb:MU547179|Organism:Porcine/12514-12720
UGUACU-UG-AGAAUGAUGUU-UGCAAG--GUUUGUGGUU--------------------
------------------------------------------GUU-GGC-UG---GCUAA
-UGGCUGCACUUGUGA--C--AGA------UCC-AU--UAU-GCA---------------
aagcacu-----------------------------------------------------
---------gauuugg------------------CUUAUUUAAAC-------GAGUACGG
G-GC---UCU--AGUG---CAGCUC--GACU--AGAGC-C--CUGU-A---ACG-GUACU
-G----------------------------AUAC-AC-A-A-CAU-G-U-GUAUCGUGCU
UUUGACAUCUACAACAA------GGAU-------GUUGC-UUGUCUA
>gb:MU138105|Organism:Deltacoronavirus/11323-11577
UAUAUA-U--AAGGGACGGUU-UGUGCA--AAUUG-----acaaggauaaagaaccugug
ucauuugcucuaacucaugaaccaugcacgucuugucaacgu--U-GGG-UA---GGUUA
-UGACUGUACCUGCGG--------------------------------------------
cacaacguugcaaaacucugcu--------------------------------uauuua
aacgaguaaagggguc--------------------------------------------
---------U--AGUG---AUGCCC--GCCU--AGAACcC--CAAC-AGC-CAG-GUACA
-A----------------------------AUCC-UG-A-U-GCU-G-U-UACUAGGGCA
UUUAAUGUGCACAAUAA------UACU-------ACAUC-UGGUAUA
>gb:MU367412|Organism:Uurkey/12265-12504
UCUACG-UA-AU---AAGGUU-UGCACU--GUCUGUCAGU--------------------
------------------------------------------GUU-GGA-UU---GGUUA
-UGGAUGUCAGUGCGAU-G--CGC------UUA-G-------ACAA--------------
ccaaaaccuucuguucaaucag--------------------------------cugcug
gugcaccugauuuuga----------U---AAAAAUUAUUUAAAC-------GGGUACGG
G-GU--aGC---AGUG---AGGCUCggCUGA--UACCC-C--UUGC-UA-AUGG-AUG-U
-G----------------------------AUCC-UG-A-U-GUU-G-U-GAAGCGAGCC
UUUGAUGUUUGUAAUAA------GGAA-------UCAGC-CGGUAUG
>gb:MN548289|Organism:Infectious/12187-12426
UCUACG-UA-AU---AAGGUU-UGCACU--GUUUGUCAGU--------------------
------------------------------------------GUU-GGA-UA---GGUCA
-UGGAUGUCAAUGUGAU-U--CAC------UCA-GAC-AAC-CAA---------------
aaccuucaguucaaucagaug----------------------------------cuggu
gcaccugguuuugaua---------------AGAAUUAUUUAAAC-------GGGUA--C
G-GG---GUAgcAGUG---AGGCUCggCUGA--UACCC-C--UUGC-UA-AUGG-UUG-U
-G----------------------------AACC-UG-A-U-GUU-G-U-AGAGCGAGCC
UUUGAUGUAUGUAAUAA------GGAA-------UCAGC-CGGUAUG
