# Supplementary material for: Tying the knot: Unraveling the intricacies of the coronavirus frameshift pseudoknot
Source: PLoS Comput Biol. 2024 May 7;20(5):e1011787. doi: 10.1371/journal.pcbi.1011787 (PMC11108256; doi:10.1371/journal.pcbi.1011787)
Supplement: S1 File — (ZIP) [file pcbi.1011787.s001.zip › TyingTheKnot-main/shapeall.txt]

*****************222************************
3,huston,.....[[[[[[[[.[[[.[......].]]].[[[.[[[[[[..[[[[[[[[[....]]]]]]]]]...]]]]]].]]]..[[[.[[[[....]]]].]]].....]]]]]]]][[[[[[.[[[((((((((.]]]]]]]]]))))))))[[[[[[[[[[[[[....]].]]].]]]]]]]].[[[.[[[[[...[[[.....]]]..]]]]]..]]].....,-44.3135,-45.5835
3,huston,.....[[[[[[[[.[[[.[......].]]].[[[.[[[[[[..[[[[[[[[[....]]]]]]]]]...]]]]]].]]]..[[[.[[[[....]]]].]]].....]]]]]]]](((((((.[[[[[[[[[[...)))))))]]]]]]]]]][[[[[[[[[[[....]].]]].]]]]]]...[[[.[[[[[...[[[.....]]]..]]]]]..]]].....,-44.2025,-45.5625
3,huston,.....[[[[[[[[.[[[.[......].]]].[[[.[[[[[[..[[[[[[[[[....]]]]]]]]]...]]]]]].]]]..[[[.[[[[....]]]].]]].....]]]]]]]][[[[[[[(((((((((((...]]]]]]])))))))))))[[[[[[[[[[....]].]]].]]]]]....[[[.[[[[[...[[[.....]]]..]]]]]..]]].....,-43.6998,-45.2798
15,huston,[[[[[........[[[[[[...[[[.[[[[[[...]]]]]]..]]]...]]]]]][[[[[....]]]]].[[[[[[[[[.[[[.[[[[....]]]].]]].....[[[....]]]]]]]]]]]]]]]]]((((([[[[[[[........[[[[[[[[[[[)))))....]]].]]]]]]]]]].]]]]].....[[.[[[[.........]]]].]].....,-42.9259,-44.7359
8,huston,................[[[[[[.[[[[..[[[[..[[[...[[[[[...[[[[[[[[[[[....]]]]][[[[[[[[[[.[[[.[[[[....]]]].]]].....[[[....]]]]]]]]]]]]].......]]]]]].]]]]]]]]]]]]]]]].]]]]]].........(((((((.[[.[[[.[[[[[))))))).........]]]]]..]]]]]...,-42.9003,-45.4503
9,huston,.............[[[[[[...[[[.[[[[[[...]]]]]]..]]]...]]]]]][[[[[....]]]]]..[[[[[[[[.[[[.[[[[....]]]].]]].....[[[....]]]]]]]]]]][[[[[[[[.[[(((((]]]]]]]]]][[[[[[[[[[[[[....]].]]].]]]]]]]]...))))).....[[.[[[[.........]]]].]].....,-42.3794,-44.8694
6,huston,..[[[[[[.....[[[[[[...[[[.(((([[...]]))))..]]]...]]]]]][[[[[....]]]]][[[[[[[[[[.[[[.[[[[....]]]].]]].....[[[....]]]]]]]]]]]]]..]]]]]].[[[[[[[........[[[[[[[[[[[[[....]].]]].]]]]]]]]]].]]]]].....[[.[[[[.........]]]].]].....,-42.35,-44.3
14,huston,..[[[[[[.....((((((...[[[.[[[[[[...]]]]]]..]]]...))))))[[[[[....]]]]][[[[[[[[[[.[[[.[[[[....]]]].]]].....[[[....]]]]]]]]]]]]]..]]]]]].[[[[[[[........[[[[[[[[[[[[[....]].]]].]]]]]]]]]].]]]]].....[[.[[[[.........]]]].]].....,-42.35,-44.3
5,huston,..[[[[[[.....[[[[[[...[[[.[[[[[[...]]]]]]..]]]...]]]]]][[[[[....]]]]][[[[[[[[[[.[[[.[[[[....]]]].]]].....[[[....]]]]]]]]]]]]]..]]]]]].[[[[[[[........(((((((([[[[[....]].]]].))))))))]].]]]]].....[[.[[[[.........]]]].]].....,-42.35,-44.3
15,manfredinvivo,.............[[[[[[...[[[..[[[[.....]]]]...]]]...]]]]]][[[[[....]]]]][[[[[[[[[[.[[[.[[[[....]]]].]]]..[.......]....]]]]]]]]]]....[[[[[(((((((........(((((((((((]]]]]....))).)))))))))).))))).....[[.[[[[.........]]]].]].....,-41.5259,-44.2659
15,manfredinvivo,.............[[[[[[...[[[..[[[[.....]]]]...]]]...]]]]]][[[[[....]]]]][[[[[[[[[[.[[[.[[[[....]]]].]]]..[.......]....]]]]]]]]]]....((((([[[[[[[........[[[[[[[[[[[)))))....]]].]]]]]]]]]].]]]]].....[[.[[[[.........]]]].]].....,-41.5259,-44.2659
3,manfredinvivo,.............[[[[[[...[[[..[[[[.....]]]]...]]]...]]]]]][[[[[....]]]]]..[[[[[[[[.[[[.[[[[....]]]].]]]..[.......]....]]]]]]]]((((((((...[[[[[[[))))))))[[[[[[[[[[[.........]]].]]]]]]]]]].]]]]].....[[.[[[[.........]]]].]].....,-41.4404,-43.6804
17,huston,........[[[[[...((((((.[[[[..[[[[..[[[...[[[[[...[[[[[[[[[[[....]]]]][[[[[[[[[[.[[[.[[[[....]]]].]]].....[[[....]]]]]]]]]]]]].......]]]]]].]]]]]]]]]]]]]]]].))))))....[[[[.......]]]].[[[.[[[[[...[[[.....]]]..]]]]]..]]]]]]]],-41.37,-41.69
15,yang,.............[[[[[[...[[[.[[[[[[...]]]]]]..]]]...]]]]]].[[[[....]]]].[[[[[[[[[[.[[[.[[[[....]]]].]]].[[....]]......]]]]]]]]]]....((((([[[[[[[........[[[[[[[[[[[)))))....]]].]]]]]]]]]].]]]]].....[[.[[[[.........]]]].]].....,-41.1159,-45.0359
3,yang,.............[[[[[[...[[[.[[[[[[...]]]]]]..]]]...]]]]]].[[[[....]]]]...[[[[[[[[.[[[.[[[[....]]]].]]].[[....]]......]]]]]]]]((((((((...[[[[[[[))))))))[[[[[[[[[[[.........]]].]]]]]]]]]].]]]]].....[[.[[[[.........]]]].]].....,-41.0304,-44.0304
18,huston,........[[[[[...[[[[[[.[[[..((((((..[[...[[[[[...[[[[[[[[[[[....]]]]][[[[[[[[[[.[[[.[[[[....]]]].]]].....[[[....]]]]]]]]]]]]].......]]]]]].]]]]]]]))))))]]].]]]]]]....[[[[.......]]]].[[[.[[[[[...[[[.....]]]..]]]]]..]]]]]]]],-40.7,-41.02
3,manfredinvivo,.............[[[[[[...[[[..[[[[.....]]]]...]]]...]]]]]][[[[[....]]]]]....[[[[...[[[.[[[[....]]]].]]].....]]]]....(((((((.[[[[[[[[[[...)))))))]]]]]]]]]][[[[[[[[[.........]]].]]]]]]...[[[.[[[[[...[[.......]]..]]]]]..]]].....,-40.6125,-42.8925
5,huston,.............[[[[[[...[[[.[[[[[[...]]]]]]..]]]...]]]]]][[[[[....]]]]].[[[[[[[[[.[[[.[[[[....]]]].]]].....[[[....]]]]]]]]]]]]((((.((((([[[[[[[........[[[[[[[[[[.))))).))))]].]]]]]]]]]].]]]]].....[[.[[[[.........]]]].]].....,-40.5295,-42.5095
2,manfredinvivo,..[[[[.......[[[[[[...[[[..[[[[.....]]]]...]]]...]]]]]][[[[[....]]]]]((((((((((.[[[.[[[[....]]]].]]]..[.......]....))))))))))....]]]].[[[[[[[........[[[[[[[[[[[.........]]].]]]]]]]]]].]]]]].....[[.[[[[.........]]]].]].....,-40.31,-42.26
5,manfredinvivo,..[[[[.......[[[[[[...[[[..[[[[.....]]]]...]]]...]]]]]][[[[[....]]]]][[[[[[[[[[.[[[.[[[[....]]]].]]]..[.......]....]]]]]]]]]]....]]]].[[[[[[[........(((((((([[[.........]]].))))))))]].]]]]].....[[.[[[[.........]]]].]].....,-40.31,-42.26
8,manfredinvivo,..[[[[.......[[[[[[...[[[..[[[[.....]]]]...]]]...]]]]]][[[[[....]]]]][[[[[[[[[[.[[[.[[[[....]]]].]]]..[.......]....]]]]]]]]]]....]]]].((((([[........[[[[[[[[[[[.........]]].]]]]]]]]]].))))).....[[.[[[[.........]]]].]].....,-40.31,-42.26
14,manfredinvivo,..[[[[.......((((((...[[[..[[[[.....]]]]...]]]...))))))[[[[[....]]]]][[[[[[[[[[.[[[.[[[[....]]]].]]]..[.......]....]]]]]]]]]]....]]]].[[[[[[[........[[[[[[[[[[[.........]]].]]]]]]]]]].]]]]].....[[.[[[[.........]]]].]].....,-40.31,-42.26
1,manfredinvivo,.............[[[[[[...[[[..[[[[.....]]]]...]]]...]]]]]][[[[[....]]]]]....[[[[...[[[.[[[[....]]]].]]].....]]]].....((((((.[[[[[[[[[[...)))))).]]]]]]]]]][[[[[[[[[.........]]].]]]]]]...[[[.[[[[[...[[.......]]..]]]]]..]]].....,-39.8777,-41.9277
2,huston,.....[[[[[[[[[[[[[[...[[[.[[[[[[...]]]]]]..]]]...]]]]]][[[[[....]]]]]((((((((((.[[[.[[[[....]]]].]]].....]]]]]]]]..))))))))))[[[[[[..........]]]]]]..[[[[[[[[[[[[[....]].]]].]]]]]]]].[[[.[[[[[...[[[.....]]]..]]]]]..]]].....,-39.7501,-42.7401
10,huston,........[[[[[.[[[[[[[[[[[[....]]]]].[[[..[[[[[...((((((([[[[....]]]].[[[[[[[[[[.[[[.[[[[....]]]].]]].....[[[....]]]]]]]]]]]]]......))))))).]]]]].]]].[[[[[[[[[[[[[....]].]]].]]]]]]]].]]].[[[[[...[[[.....]]]..]]]]].]]]]]]]]],-39.61,-39.93
19,huston,(((((([[[[[[[.[[[.[......].]]].[[[.[[[[[[..[[[[[[[[[....]]]]]]]]]...]]]]]].]]]..[[[.[[[[....]]]].]]].....]]]]]]].[[[[[[.[[[))))))...]]]]]]]]]........[[[[[[[[[[[[[....]].]]].]]]]]]]].[[[.[[[[[...[[[.....]]]..]]]]]..]]].....,-39.5338,-41.8638
9,manfredinvivo,................[[[[[[.[[[[..[[[[.....[....[[[...[[[[[[[[[[[....]]]].[[[[[[[[[[.[[[.[[[[....]]]].]]]..[.......]....]]]]]]]]]]......]]]]]]].]]]...].]]]]]]]].]]]]]].........(((((((....[[[.[[[[[))))))).........]]]]]..]]].....,-39.522,-42.662
1,manfredinvivo,.............[[[[[[...[[[..[[[[.....]]]]...]]]...]]]]]][[[[[....]]]]]....[[[[...[[[.[[[[....]]]].]]].....]]]].....[[[[[[(((((((((((...]]]]]].)))))))))))[[[[[[[[.........]]].]]]]]....[[[.[[[[[...[[.......]]..]]]]]..]]].....,-39.375,-41.645
4,huston,........[[[[[.[[[[.[[[[[[[....]]]]]]].[[[..(((((((((....)))))))))...]]][[[[[[[[.[[[.[[[[....]]]].]]].....[[[....]]]]]]]]]]][[[[[[[[..........]]]]]]]][[[[[[[[[[[[[....]].]]].]]]]]]]].....[[[[[...[[[.....]]]..]]]]].]]]]]]]]],-39.12,-39.44
13,huston,........[[[[[.[[[[[[[[[[[[....]]]...[((((..((((([[[[....]]]])))))...))))][[[[[[.[[[.[[[[....]]]].]]].....[[[....]]]]]]]]][[[[[[[[[[..........]]]]]]]]]][[[[[[[[[[[....]].]]].]]]]]].]]]]].[[[[[...[[[.....]]]..]]]]].]]]]]]]]],-38.97,-39.29
10,yang,.........[[[[.[[[.....[[[.[[[[[[...]]]]]]..]]]...((((((([[[[....]]]].[[[[[[[[[[.[[[.[[[[....]]]].]]].[[....]]......]]]]]]]]]]......))))))).[[[.....[[[[[[[[[[[[[.........]]].]]]]]]]]...]]......]]]..[[[[.........]]]]]]]]]]].,-38.85,-39.62
13,huston,........[[[[[.[[[[[[[[[[[[....]]]..((((((..((((((([[....]])))))))...))))))[[[[[.[[[.[[[[....]]]].]]].....[[[....]]]]]]]].[[[[[[[[[[..........]]]]]]]]]][[[[[[[[[[[....]].]]].]]]]]].]]]]].[[[[[...[[[.....]]]..]]]]].]]]]]]]]],-38.75,-39.07
4,yang,.........[[[[.[[[.[[[[[[..[[[[[[...]]]]]]..(((((((((....))))))))).[[.[[[[[[[[[[.[[[.[[[[....]]]].]]].[[....]]......]]]]]]]]]].]]..]]]]]]...[[[.....[[[[[[[[[[[[[.........]]].]]]]]]]]...]]......]]]..[[[[.........]]]]]]]]]]].,-38.47,-39.24
5,yang,..[[[.....[[[[[[[[[...[[[.[[[[[[...]]]]]]..]]]...]]]]]].]]]]]].[[[[..[[[[[[[[[[.[[[.[[[[....]]]].]]].[[....]]......]]]]]]]]]].........[[[[[[[........(((((((([[[.........]]].))))))))]].]]]]].]]]][[.[[[[.........]]]].]].....,-38.29,-39.79
8,yang,................[[[[[[.[[[[[[[[[...]]]]]...[[....[[[[[[[[[[[....]]]].[[[[[[[[[[.[[[.[[[[....]]]].]]].[[....]]......]]]]]]]]]]......]]]]]]]...]]........]]]].]]]]]].........(((((((....[[[.[[[[[))))))).........]]]]]..]]].....,-38.132,-41.272
12,manfredinvivo,.............[[[[[[...[[[..[[[[.....]]]]...]]]...]]]]]].[[[[[[....((.((((((((((.[[[.[[[[....]]]].]]]..[.......]....)))))))))).))...]]]]]]..[[[[[.....[[[[[[[[[[[.........]]].]]]]]]]]..]]]]]......[[.[[[[.........]]]].]].....,-38.1,-40.82
11,manfredinvivo,.............[[[[[[...[[[..[[[[.....]]]]...]]]...]]]]]].((((((....((.((((((((((.(((.[[[[....]]]].)))..[.......]....)))))))))).))...))))))..[[[[[.....[[[[[[[[[[[.........]]].]]]]]]]]..]]]]]......[[.[[[[.........]]]].]].....,-38.1,-40.82
7,huston,........[[[[[.[[[[[[[[[[[[[..[[[[[.[[[[....[[[..((((((.[[[[[....]]]]]..[[[......]]]..))))))]]]....]]]]]]]]]......]]]]....[[[[[[[[[[..........]]]]]]]]]][[[[[[[[[[[....]].]]].]]]]]].]]]]].[[[[[...[[[.....]]]..]]]]].]]]]]]]]],-38.03,-38.35
19,manfredinvivo,((((((.......[[[[[[...[[[..[[[[.....]]]]...]]]...]]]]]][[[[[....]]]]]..[[[[[[[[.[[[.[[[[....]]]].]]]..[.......]....]]]]]]]])))))).....[[[[[[[........[[[[[[[[[[[.........]]].]]]]]]]]]].]]]]].....[[.[[[[.........]]]].]].....,-37.81,-39.69
6,manfredinvivo,..............[[[..(((((((.]]]))))))).[[...[[....[[[[[[[[[[[....]]]].[[[[[[[[[[.[[[.[[[[....]]]].]]]..[.......]....]]]]]]]]]]......]]]]]]]...]]....]].[[[[[[[[[[.........]]].]]]]]]]..[[[.[[[[[...[[.......]]..]]]]]..]]].....,-37.6392,-40.2192
6,yang,...[[[.........]]].((((((([[[[)))))))]]]]..[[[[[[[[[[[[[[[[[....]]]].[[[[[[[[[[.[[[.[[[[....]]]].]]].[[....]]......]]]]]]]]]]......]]]]]]].[[[.....[[[[[[[[[[[[[.........]]].]]]]]]]]...]]......]]]...............]]]]]]......,-37.6321,-39.3021
1,yang,.........[[[.[[[[[[...[[[.[[[[[[...]]]]]]..]]]...]]]]]].[[[[....]]]]...[[[[.....[[[.[[[[....]]]].]]]...]]]]]]]...[[[[[[[(((((((((((...]]]]]]])))))))))))[[[[[[[[.........]]].]]]]].....[[[[[......[[.[[[[.........]]]].]]]]]]],-37.3798,-39.0798
9,yang,..[[[.....[[[[[[[[[...[[[.[[[[[[...]]]]]]..]]]...]]]]]].]]]]]].[[[[..[[[[[[[[[[.[[[.[[[[....]]]].]]].[[....]]......]]]]]]]]]].........(((((..[.......].[[[[[[[[[.........]]].]]]]]].....))))).]]]][[.[[[[.........]]]].]].....,-37.35,-38.85
14,yang,..[[[.....[[[((((((...[[[.[[[[[[...]]]]]]..]]]...)))))).]]]]]].[[[[..[[[[[[[[[[.[[[.[[[[....]]]].]]].[[....]]......]]]]]]]]]].........[[[[[..[.......].[[[[[[[[[.........]]].]]]]]].....]]]]].]]]][[.[[[[.........]]]].]].....,-37.35,-38.85
6,yang,..[[[.....[[[[[[[[[...[[[.(((([[...]]))))..]]]...]]]]]].]]]]]].[[[[..[[[[[[[[[[.[[[.[[[[....]]]].]]].[[....]]......]]]]]]]]]].........[[[[[..[.......].[[[[[[[[[.........]]].]]]]]].....]]]]].]]]][[.[[[[.........]]]].]].....,-37.35,-38.85
2,yang,..[[[.....[[[[[[[[[...[[[.[[[[[[...]]]]]]..]]]...]]]]]].]]]]]].[[[[..((((((((((.[[[.[[[[....]]]].]]].[[....]]......)))))))))).........[[[[[..[.......].[[[[[[[[[.........]]].]]]]]].....]]]]].]]]][[.[[[[.........]]]].]].....,-37.35,-38.85
19,yang,((((((.......[[[[[[...[[[.[[[[[[...]]]]]]..]]]...]]]]]].[[[[....]]]]...[[[[[[[[.[[[.[[[[....]]]].]]].[[....]]......]]]]]]]])))))).....[[[[[..[.......].[[[[[[[[[.........]]].]]]]]].....]]]]].....[[.[[[[.........]]]].]].....,-37.18,-39.06
12,manfredinvivo,.............[[[[[[...[[[..[[[[.....]]]]...]]]...]]]]]][[[[[....]]]]][[[[[[[[[[.....[[[[....]]]](((((..............]]]]]]]]]].....)))))[[[[[[........[[[[[[[[[[[.........]]].]]]]]]]]]].]]]]......[[.[[[[.........]]]].]].....,-36.7599,-39.3399
5,yang,.............[[[[[[...[[[.[[[[[[...]]]]]]..]]]...]]]]]].[[[[....]]]].[[[[[[[[[[.[[[.[[[[....]]]].]]].[[....]]......]]]]]]]]]].(((......(((.[[[[[.....[[[[[[[[[[))).....)))]].]]]]]]]]..]]]]]......[[.[[[[.........]]]].]].....,-36.491,-40.181
6,yang,..............((([[[[[[[[[.)))]]]..]]]]]]..[[[[[[[[[[[[[[[[[....]]]].[[[[[[[[[[.[[[.[[[[....]]]].]]].[[....]]......]]]]]]]]]]......]]]]]]].[[[.....[[[[[[[[[[[[[.........]]].]]]]]]]]...]]......]]]...............]]]]]]......,-36.3097,-37.5797
10,manfredinvivo,..[[[.......[.[[[.[......].]]].]....]]]....[[[[[[((((((([[[[....]]]].[[[[[[[[[[.[[[.[[[[....]]]].]]]..[.......]....]]]]]]]]]]......))))))).[[[.....[[[[[[[[[[[[[.........]]].]]]]]]]]...]]......]]]...............]]]]]]......,-36.25,-38.15
6,manfredinvivo,.................[[[[[[[[[(((.]]]]]]..]]].)))....[[[[[[[[[[[....]]]].[[[[[[[[[[.[[[.[[[[....]]]].]]]..[.......]....]]]]]]]]]]......]]]]]]].[[[[[.....[[[[[[[[[[[.........]]].]]]]]]]]..]]]]]......[[.[[[[.........]]]].]].....,-35.9186,-38.2186
4,manfredinvivo,..[[[.......[.[[[.[......].]]].]....]]]....(((((((((....))))))))).[[.[[[[[[[[[[.[[[.[[[[....]]]].]]]..[.......]....]]]]]]]]]].]]......[[[[[[[........[[[[[[[[[[[.........]]].]]]]]]]]]].]]]]].....[[.[[[[.........]]]].]].....,-35.62,-39.73
18,manfredinvivo,................[[[[[[.[[[..((((((.....[...[[[...[[[[[[[[[[[....]]]].[[[[[[[[[[.[[[.[[[[....]]]].]]]..[.......]....]]]]]]]]]]......]]]]]]].]]]...]))))))]]].]]]]]]....................[[[.[[[[[...[[.......]]..]]]]]..]]].....,-35.52,-37.75
16,yang,.............[[[[[[...[[[.[[[[[[...]]]]]]..]]]...]]]]]].[[[[....]]]].[[[[[[[[[[.[[[...(((((((((..]]]...............]]]]]]]]]][[[[.[[[[[[[[[..[.......].[[[[[[[[[.........]]].]]]]]].....]]]]...]].]]].]]]].........)))))))))..,-35.4302,-37.5202
13,yang,.........[[[[.[[[.[[[[[[...[[[[[....(((((..((((((([[....]])))))))...))))).[[[[[.[[[.[[[[....]]]].]]].[[....]]......]]]]]]]]]].....]]]]]]...[[[.....[[[[[[[[[[[[[.........]]].]]]]]]]]...]]......]]]..[[[[.........]]]]]]]]]]].,-35.36,-36.13
16,manfredinvivo,.............[[[[[[...[[[..[[[[.....]]]]...]]]...]]]]]][[[[[....]]]]][[[[[[[[[[.[[[...(((((((((..]]]...............]]]]]]]]]][[[......[[[[[[[........[[[[[[[[[[[.........]]].]]]]]]]]]].]]]]]....]]]...............)))))))))..,-35.3202,-36.2602
17,manfredinvivo,................((((((.[[[[..[[[[.....[....[[[...[[[[[[[[[[[....]]]].[[[[[[[[[[.[[[.[[[[....]]]].]]]..[.......]....]]]]]]]]]]......]]]]]]].]]]...].]]]]]]]].))))))....................[[[.[[[[[...[[.......]]..]]]]]..]]].....,-35.3,-37.53
12,yang,.............[[[[[[...[[[.[[[[[[...]]]]]]..]]]...]]]]]].[[[[....]]]].[[[[[[[[[[.....[[[[....]]]](((((..............]]]]]]]]]].....)))))[[[[..[.......].[[[[[[[[[.........]]].]]]]]].....]]]]......[[.[[[[.........]]]].]].....,-35.1499,-38.9099
12,huston,..[[[.....[[[[[[[[[...[[[.[[[[[[...]]]]]]..]]]...]]]]]].]]]]]]....[[.[[[[[[[[[[[[[..[[[[....]]]](((((...]]]........]]]]]]]]]].]]..)))))[[[[[[........[[[[[[[[[[[[[....]].]]].]]]]]]]]]].]]]]......[[.[[[[.........]]]].]].....,-34.7274,-37.8874
11,huston,........[[[[[.[[[..[[[[[[[....]]]]]]][[.[[[[[[[.((((((.[[[[[....]]]]]....[[[.......]]]...))))))..[[[...[[[[[....]]]]]...]]][[[[[[[[..........]]]]]]]][[[[[[[[[[[[[....]].]]].]]]]]]]]....]]]]]]]..]].[[[[.........]]]]]]]]]]]],-34.46,-34.78
7,yang,.........[[[[[[[[[[...[[[.[[[[[[...]]]]]]..]]]...]]]]]].((((((....((.((((((((((.(((((.[[....]])).))).[[....]]......)))))))))).))...))))))..[[[.....[[[[[[[[[[[[[.........]]].]]]]]]]]...]]......]]]..[[[[.........]]]]...]]]].,-34.14,-34.91
13,manfredinvivo,..............[[..[[...[[[[(((((((..]]]]...]]...]])))))))..[[[....[[.[[[[[[[[[[.[[[.[[[[....]]]].]]]..[.......]....]]]]]]]]]].]]...]]].[[[[[[........[[[[[[[[[[[.........]]].]]]]]]]]]].]]]]......[[.[[[[.........]]]].]].....,-34.1293,-37.5793
13,manfredinvivo,.............[[[[[[...[[[[....]]]].((((((..((((((]]]]]]....))))))...))))))[[[[[.[[[.[[[[....]]]].]]]..[.......]....]]]]].[[[[[[[[[[..........]]]]]]]]]].[[[[[[[[.........]]].]]]]]....[[[.[[[[[...[[.......]]..]]]]]..]]].....,-34.1105,-37.7705
16,huston,.....(((((((((((((((((.((((..((((..(((...(((((...(((((((.(((((.......((((((((((.(((.[[[[....]]]].))).....[[[....]]]))))))))))))))).))))))).)))))))))))))))).))))........)))).))).......[[[[[))))))[[.[[[[.........]]]].]]]]]]],-33.8001,-34.2901
17,yang,.........[[[[...((((((.[[[[[[[[[...]]]]]...[[....[[[[[[[[[[[....]]]].[[[[[[[[[[.[[[.[[[[....]]]].]]].[[....]]......]]]]]]]]]]......]]]]]]]...]]........]]]].))))))...........[[[[[.............]]]]].[[[[.........]]]]...]]]].,-33.73,-34.5
13,yang,............[[.[[[[[...[[[[(((((((..]]]]..]]]]].]])))))))......[[[[..[[[[[[[[[[.[[[.[[[[....]]]].]]].[[....]]......]]]]]]]]]].........[[[[[..[.......].[[[[[[[[[.........]]].]]]]]].....]]]]].]]]][[.[[[[.........]]]].]].....,-33.6702,-35.3902
20,huston,........[[[[[.[[[[.((((((((.[[.[[[.[[[[[[..[[[[[[[[[....]]]]]]]]]...]]]]]].]]]]][[[.[[[[....]]]].]]]...[[[[[....]]]]]....)))))))).....[[[[[[[........[[[[[[[[[[[[[....]].]]].]]]]]]]]]].]]]]][[[[.[[[.....]]].]]]]...]]]]]]]]],-33.23,-33.55
18,yang,...............[[[[[...[[[[.((((((..]]]]..]]]]]..[[[[[[[[[[[....]]]].[[[[[[[[[[.[[[.[[[[....]]]].]]].[[....]]......]]]]]]]]]]......]]]]]]]........))))))[[[[[[[[.........]]].]]]]].....[[[[[......[[.[[[[.........]]]].]]]]]]],-33.0108,-34.3008
7,manfredinvivo,.............[[[[[[...[[[..[[[[.....]]]]...]]]...]]]]]].((((((....((.((((((((((.(((((.........)).)))..[.......]....)))))))))).))...))))))..[[[[[.....[[[[[[[[[[[.........]]].]]]]]]]]..]]]]]......[[.[[[[.........]]]].]].....,-32.71,-35.43
11,yang,.........[[[[[[[[[[...[[[.[[[[[[...]]]]]]..]]]...]]]]]].((((((....((.((((((((((.......((.....[[[[.....]]]].))......)))))))))).))...))))))..[[[.....[[[[[[[[[[[[[.........]]].]]]]]]]]...]]......]]]..[[[[.........]]]]...]]]].,-32.7,-33.47
16,huston,..[[[[[[.....[[[[[[...[[[.[[[[[[...]]]]]]..]]]...]]]]]][[[[[....]]]]][[[[[[[[[[.[[[...(((((((((..]]]...............]]]]]]]]]]..]]]]]].[[[[[[[........[[[[[[[[[[[[[....]].]]].]]]]]]]]]].]]]]][[[[.[[[.....]]].]]]].)))))))))..,-32.6389,-34.1589
7,yang,.........[[[[.[[[[[[..[[[.[[[[[[...]]]]]]..]]]..((((((..[[[[....]]]]...[[[......]]]..))))))...[[[[..[[[..[[[[[...[[[[[[[.[[[.......]]]]]]]]]]........[[[[[[[[[[[.........]]].]]]]]]]]..]]]]]..]]].]]]]...........]]..]]]]]]]].,-32.56,-33.33
7,manfredinvivo,..[[[.......[.[[[.[......].]]].]....]]].........((((((.[[[[[....]]]]][[[[[[[[[[.[[[[[))))))...]].]]]...............]]]]]]]]]].........[[[[[[[........[[[[[[[[[[[.........]]].]]]]]]]]]].]]]]].....[[.[[[[.........]]]].]].....,-31.3716,-35.5516
20,manfredinvivo,............[[[....((((((((..[[[[.....[[...[[[[[[[[[....]]]]]]]]]..]]]]]].[[[[[.[[[.[[[[....]]]].]]]..[.......]....]]]]].)))))))).]]].[[[[[[[........[[[[[[[[[[[.........]]].]]]]]]]]]].]]]]].....[[.[[[[.........]]]].]].....,-30.67,-32.62
11,yang,...[[[.........]]]....[[[.[[[[[[...]]]]]]..]]]..((((((..[[[[[[....[[.[[[[[[[[[[.......[[.))))))............]]......]]]]]]]]]].]]...]]]]]]..[[[[[.....[[[[[[[[[[[.........]]].]]]]]]]]..]]]]]......[[.[[[[.........]]]].]].....,-29.6159,-33.5859
20,yang,...[[[.........]]].((((((((.[[[[....[[[[[..[[[[[[[[[....]]]]]]]]]...]]]]][[[[[[.[[[.[[[[....]]]].]]].[[....]]......]]]]]]))))))))..]]]][[[[..[.......].[[[[[[[[[.........]]].]]]]]].....]]]]......[[.[[[[.........]]]].]].....,-28.7759,-31.5359
*****************221************************
3,huston,....[[[[[[[[.[[[.[......].]]].[[[.[[[[[[..[[[[[[[[[....]]]]]]]]]...]]]]]].]]]..[[[.[[[[....]]]].]]].....]]]]]]]][[[[[[.[[[((((((((.]]]]]]]]]))))))))[[[[[[[[[[[[[....]].]]].]]]]]]]].[[[.[[[[[...[[[.....]]]..]]]]]..]]].....,-44.3135,-45.5835
3,huston,....[[[[[[[[.[[[.[......].]]].[[[.[[[[[[..[[[[[[[[[....]]]]]]]]]...]]]]]].]]]..[[[.[[[[....]]]].]]].....]]]]]]]](((((((.[[[[[[[[[[...)))))))]]]]]]]]]][[[[[[[[[[[....]].]]].]]]]]]...[[[.[[[[[...[[[.....]]]..]]]]]..]]].....,-44.2025,-45.5625
3,huston,....[[[[[[[[.[[[.[......].]]].[[[.[[[[[[..[[[[[[[[[....]]]]]]]]]...]]]]]].]]]..[[[.[[[[....]]]].]]].....]]]]]]]][[[[[[[(((((((((((...]]]]]]])))))))))))[[[[[[[[[[....]].]]].]]]]]....[[[.[[[[[...[[[.....]]]..]]]]]..]]].....,-43.6998,-45.2798
9,huston,...............[[[[[[.[[[[..[[[[..[[[...[[[[[...[[[[[[[[[[[....]]]]][[[[[[[[[[.[[[.[[[[....]]]].]]].....[[[....]]]]]]]]]]]]].......]]]]]].]]]]]]]]]]]]]]]].]]]]]].........(((((((.[[.[[[.[[[[[))))))).........]]]]]..]]]]]...,-42.9003,-45.4503
8,huston,............[[[[[[...[[[.[[[[[[...]]]]]]..]]]...]]]]]][[[[[....]]]]]..[[[[[[[[.[[[.[[[[....]]]].]]].....[[[....]]]]]]]]]]][[[[[[[[.[[(((((]]]]]]]]]][[[[[[[[[[[[[....]].]]].]]]]]]]]...))))).....[[.[[[[.........]]]].]].....,-42.3794,-44.8694
14,huston,.[[[[[[.....((((((...[[[.[[[[[[...]]]]]]..]]]...))))))[[[[[....]]]]][[[[[[[[[[.[[[.[[[[....]]]].]]].....[[[....]]]]]]]]]]]]]..]]]]]].[[[[[[[........[[[[[[[[[[[[[....]].]]].]]]]]]]]]].]]]]].....[[.[[[[.........]]]].]].....,-42.35,-44.3
5,huston,.[[[[[[.....[[[[[[...[[[.[[[[[[...]]]]]]..]]]...]]]]]][[[[[....]]]]][[[[[[[[[[.[[[.[[[[....]]]].]]].....[[[....]]]]]]]]]]]]]..]]]]]].[[[[[[[........(((((((([[[[[....]].]]].))))))))]].]]]]].....[[.[[[[.........]]]].]].....,-42.35,-44.3
6,huston,.[[[[[[.....[[[[[[...[[[.(((([[...]]))))..]]]...]]]]]][[[[[....]]]]][[[[[[[[[[.[[[.[[[[....]]]].]]].....[[[....]]]]]]]]]]]]]..]]]]]].[[[[[[[........[[[[[[[[[[[[[....]].]]].]]]]]]]]]].]]]]].....[[.[[[[.........]]]].]].....,-42.35,-44.3
16,huston,[[[[........[[[[[[...[[[.[[[[[[...]]]]]]..]]]...]]]]]][[[[[....]]]]].[[[[[[[[[.[[[.[[[[....]]]].]]].....[[[....]]]]]]]]]]]]]]]].((((([[[[[[[........[[[[[[[[[[[)))))....]]].]]]]]]]]]].]]]]].....[[.[[[[.........]]]].]].....,-42.1559,-44.2859
16,manfredinvivo,............[[[[[[...[[[..[[[[.....]]]]...]]]...]]]]]][[[[[....]]]]][[[[[[[[[[.[[[.[[[[....]]]].]]]..[.......]....]]]]]]]]]]....[[[[[(((((((........(((((((((((]]]]]....))).)))))))))).))))).....[[.[[[[.........]]]].]].....,-41.5259,-44.2659
16,manfredinvivo,............[[[[[[...[[[..[[[[.....]]]]...]]]...]]]]]][[[[[....]]]]][[[[[[[[[[.[[[.[[[[....]]]].]]]..[.......]....]]]]]]]]]]....((((([[[[[[[........[[[[[[[[[[[)))))....]]].]]]]]]]]]].]]]]].....[[.[[[[.........]]]].]].....,-41.5259,-44.2659
3,manfredinvivo,............[[[[[[...[[[..[[[[.....]]]]...]]]...]]]]]][[[[[....]]]]]..[[[[[[[[.[[[.[[[[....]]]].]]]..[.......]....]]]]]]]]((((((((...[[[[[[[))))))))[[[[[[[[[[[.........]]].]]]]]]]]]].]]]]].....[[.[[[[.........]]]].]].....,-41.4404,-43.6804
18,huston,.......[[[[[...((((((.[[[[..[[[[..[[[...[[[[[...[[[[[[[[[[[....]]]]][[[[[[[[[[.[[[.[[[[....]]]].]]].....[[[....]]]]]]]]]]]]].......]]]]]].]]]]]]]]]]]]]]]].))))))....[[[[.......]]]].[[[.[[[[[...[[[.....]]]..]]]]]..]]]]]]]],-41.37,-41.69
16,yang,............[[[[[[...[[[.[[[[[[...]]]]]]..]]]...]]]]]].[[[[....]]]].[[[[[[[[[[.[[[.[[[[....]]]].]]].[[....]]......]]]]]]]]]]....((((([[[[[[[........[[[[[[[[[[[)))))....]]].]]]]]]]]]].]]]]].....[[.[[[[.........]]]].]].....,-41.1159,-45.0359
3,yang,............[[[[[[...[[[.[[[[[[...]]]]]]..]]]...]]]]]].[[[[....]]]]...[[[[[[[[.[[[.[[[[....]]]].]]].[[....]]......]]]]]]]]((((((((...[[[[[[[))))))))[[[[[[[[[[[.........]]].]]]]]]]]]].]]]]].....[[.[[[[.........]]]].]].....,-41.0304,-44.0304
19,huston,.......[[[[[...[[[[[[.[[[..((((((..[[...[[[[[...[[[[[[[[[[[....]]]]][[[[[[[[[[.[[[.[[[[....]]]].]]].....[[[....]]]]]]]]]]]]].......]]]]]].]]]]]]]))))))]]].]]]]]]....[[[[.......]]]].[[[.[[[[[...[[[.....]]]..]]]]]..]]]]]]]],-40.7,-41.02
3,manfredinvivo,............[[[[[[...[[[..[[[[.....]]]]...]]]...]]]]]][[[[[....]]]]]....[[[[...[[[.[[[[....]]]].]]].....]]]]....(((((((.[[[[[[[[[[...)))))))]]]]]]]]]][[[[[[[[[.........]]].]]]]]]...[[[.[[[[[...[[.......]]..]]]]]..]]].....,-40.6125,-42.8925
5,huston,............[[[[[[...[[[.[[[[[[...]]]]]]..]]]...]]]]]][[[[[....]]]]].[[[[[[[[[.[[[.[[[[....]]]].]]].....[[[....]]]]]]]]]]]]((((.((((([[[[[[[........[[[[[[[[[[.))))).))))]].]]]]]]]]]].]]]]].....[[.[[[[.........]]]].]].....,-40.5295,-42.5095
2,manfredinvivo,.[[[[.......[[[[[[...[[[..[[[[.....]]]]...]]]...]]]]]][[[[[....]]]]]((((((((((.[[[.[[[[....]]]].]]]..[.......]....))))))))))....]]]].[[[[[[[........[[[[[[[[[[[.........]]].]]]]]]]]]].]]]]].....[[.[[[[.........]]]].]].....,-40.31,-42.26
9,manfredinvivo,.[[[[.......[[[[[[...[[[..[[[[.....]]]]...]]]...]]]]]][[[[[....]]]]][[[[[[[[[[.[[[.[[[[....]]]].]]]..[.......]....]]]]]]]]]]....]]]].((((([[........[[[[[[[[[[[.........]]].]]]]]]]]]].))))).....[[.[[[[.........]]]].]].....,-40.31,-42.26
5,manfredinvivo,.[[[[.......[[[[[[...[[[..[[[[.....]]]]...]]]...]]]]]][[[[[....]]]]][[[[[[[[[[.[[[.[[[[....]]]].]]]..[.......]....]]]]]]]]]]....]]]].[[[[[[[........(((((((([[[.........]]].))))))))]].]]]]].....[[.[[[[.........]]]].]].....,-40.31,-42.26
14,manfredinvivo,.[[[[.......((((((...[[[..[[[[.....]]]]...]]]...))))))[[[[[....]]]]][[[[[[[[[[.[[[.[[[[....]]]].]]]..[.......]....]]]]]]]]]]....]]]].[[[[[[[........[[[[[[[[[[[.........]]].]]]]]]]]]].]]]]].....[[.[[[[.........]]]].]].....,-40.31,-42.26
1,manfredinvivo,............[[[[[[...[[[..[[[[.....]]]]...]]]...]]]]]][[[[[....]]]]]....[[[[...[[[.[[[[....]]]].]]].....]]]].....((((((.[[[[[[[[[[...)))))).]]]]]]]]]][[[[[[[[[.........]]].]]]]]]...[[[.[[[[[...[[.......]]..]]]]]..]]].....,-39.8777,-41.9277
2,huston,....[[[[[[[[[[[[[[...[[[.[[[[[[...]]]]]]..]]]...]]]]]][[[[[....]]]]]((((((((((.[[[.[[[[....]]]].]]].....]]]]]]]]..))))))))))[[[[[[..........]]]]]]..[[[[[[[[[[[[[....]].]]].]]]]]]]].[[[.[[[[[...[[[.....]]]..]]]]]..]]].....,-39.7501,-42.7401
10,huston,.......[[[[[.[[[[[[[[[[[[....]]]]].[[[..[[[[[...((((((([[[[....]]]].[[[[[[[[[[.[[[.[[[[....]]]].]]].....[[[....]]]]]]]]]]]]]......))))))).]]]]].]]].[[[[[[[[[[[[[....]].]]].]]]]]]]].]]].[[[[[...[[[.....]]]..]]]]].]]]]]]]]],-39.61,-39.93
8,manfredinvivo,...............[[[[[[.[[[[..[[[[.....[....[[[...[[[[[[[[[[[....]]]].[[[[[[[[[[.[[[.[[[[....]]]].]]]..[.......]....]]]]]]]]]]......]]]]]]].]]]...].]]]]]]]].]]]]]].........(((((((....[[[.[[[[[))))))).........]]]]]..]]].....,-39.522,-42.662
1,manfredinvivo,............[[[[[[...[[[..[[[[.....]]]]...]]]...]]]]]][[[[[....]]]]]....[[[[...[[[.[[[[....]]]].]]].....]]]].....[[[[[[(((((((((((...]]]]]].)))))))))))[[[[[[[[.........]]].]]]]]....[[[.[[[[[...[[.......]]..]]]]]..]]].....,-39.375,-41.645
4,huston,.......[[[[[.[[[[.[[[[[[[....]]]]]]].[[[..(((((((((....)))))))))...]]][[[[[[[[.[[[.[[[[....]]]].]]].....[[[....]]]]]]]]]]][[[[[[[[..........]]]]]]]][[[[[[[[[[[[[....]].]]].]]]]]]]].....[[[[[...[[[.....]]]..]]]]].]]]]]]]]],-39.12,-39.44
13,huston,.......[[[[[.[[[[[[[[[[[[....]]]...[((((..((((([[[[....]]]])))))...))))][[[[[[.[[[.[[[[....]]]].]]].....[[[....]]]]]]]]][[[[[[[[[[..........]]]]]]]]]][[[[[[[[[[[....]].]]].]]]]]].]]]]].[[[[[...[[[.....]]]..]]]]].]]]]]]]]],-38.97,-39.29
10,yang,........[[[[.[[[.....[[[.[[[[[[...]]]]]]..]]]...((((((([[[[....]]]].[[[[[[[[[[.[[[.[[[[....]]]].]]].[[....]]......]]]]]]]]]]......))))))).[[[.....[[[[[[[[[[[[[.........]]].]]]]]]]]...]]......]]]..[[[[.........]]]]]]]]]]].,-38.85,-39.62
13,huston,.......[[[[[.[[[[[[[[[[[[....]]]..((((((..((((((([[....]])))))))...))))))[[[[[.[[[.[[[[....]]]].]]].....[[[....]]]]]]]].[[[[[[[[[[..........]]]]]]]]]][[[[[[[[[[[....]].]]].]]]]]].]]]]].[[[[[...[[[.....]]]..]]]]].]]]]]]]]],-38.75,-39.07
4,yang,........[[[[.[[[.[[[[[[..[[[[[[...]]]]]]..(((((((((....))))))))).[[.[[[[[[[[[[.[[[.[[[[....]]]].]]].[[....]]......]]]]]]]]]].]]..]]]]]]...[[[.....[[[[[[[[[[[[[.........]]].]]]]]]]]...]]......]]]..[[[[.........]]]]]]]]]]].,-38.47,-39.24
5,yang,.[[[.....[[[[[[[[[...[[[.[[[[[[...]]]]]]..]]]...]]]]]].]]]]]].[[[[..[[[[[[[[[[.[[[.[[[[....]]]].]]].[[....]]......]]]]]]]]]].........[[[[[[[........(((((((([[[.........]]].))))))))]].]]]]].]]]][[.[[[[.........]]]].]].....,-38.29,-39.79
9,yang,...............[[[[[[.[[[[[[[[[...]]]]]...[[....[[[[[[[[[[[....]]]].[[[[[[[[[[.[[[.[[[[....]]]].]]].[[....]]......]]]]]]]]]]......]]]]]]]...]]........]]]].]]]]]].........(((((((....[[[.[[[[[))))))).........]]]]]..]]].....,-38.132,-41.272
12,manfredinvivo,............[[[[[[...[[[..[[[[.....]]]]...]]]...]]]]]].[[[[[[....((.((((((((((.[[[.[[[[....]]]].]]]..[.......]....)))))))))).))...]]]]]]..[[[[[.....[[[[[[[[[[[.........]]].]]]]]]]]..]]]]]......[[.[[[[.........]]]].]].....,-38.1,-40.82
11,manfredinvivo,............[[[[[[...[[[..[[[[.....]]]]...]]]...]]]]]].((((((....((.((((((((((.(((.[[[[....]]]].)))..[.......]....)))))))))).))...))))))..[[[[[.....[[[[[[[[[[[.........]]].]]]]]]]]..]]]]]......[[.[[[[.........]]]].]].....,-38.1,-40.82
7,huston,.......[[[[[.[[[[[[[[[[[[[..[[[[[.[[[[....[[[..((((((.[[[[[....]]]]]..[[[......]]]..))))))]]]....]]]]]]]]]......]]]]....[[[[[[[[[[..........]]]]]]]]]][[[[[[[[[[[....]].]]].]]]]]].]]]]].[[[[[...[[[.....]]]..]]]]].]]]]]]]]],-38.03,-38.35
7,manfredinvivo,.............[[[..(((((((.]]]))))))).[[...[[....[[[[[[[[[[[....]]]].[[[[[[[[[[.[[[.[[[[....]]]].]]]..[.......]....]]]]]]]]]]......]]]]]]]...]]....]].[[[[[[[[[[.........]]].]]]]]]]..[[[.[[[[[...[[.......]]..]]]]]..]]].....,-37.6392,-40.2192
7,yang,..[[[.........]]].((((((([[[[)))))))]]]]..[[[[[[[[[[[[[[[[[....]]]].[[[[[[[[[[.[[[.[[[[....]]]].]]].[[....]]......]]]]]]]]]]......]]]]]]].[[[.....[[[[[[[[[[[[[.........]]].]]]]]]]]...]]......]]]...............]]]]]]......,-37.6321,-39.3021
1,yang,........[[[.[[[[[[...[[[.[[[[[[...]]]]]]..]]]...]]]]]].[[[[....]]]]...[[[[.....[[[.[[[[....]]]].]]]...]]]]]]]...[[[[[[[(((((((((((...]]]]]]])))))))))))[[[[[[[[.........]]].]]]]].....[[[[[......[[.[[[[.........]]]].]]]]]]],-37.3798,-39.0798
2,yang,.[[[.....[[[[[[[[[...[[[.[[[[[[...]]]]]]..]]]...]]]]]].]]]]]].[[[[..((((((((((.[[[.[[[[....]]]].]]].[[....]]......)))))))))).........[[[[[..[.......].[[[[[[[[[.........]]].]]]]]].....]]]]].]]]][[.[[[[.........]]]].]].....,-37.35,-38.85
7,yang,.[[[.....[[[[[[[[[...[[[.(((([[...]]))))..]]]...]]]]]].]]]]]].[[[[..[[[[[[[[[[.[[[.[[[[....]]]].]]].[[....]]......]]]]]]]]]].........[[[[[..[.......].[[[[[[[[[.........]]].]]]]]].....]]]]].]]]][[.[[[[.........]]]].]].....,-37.35,-38.85
8,yang,.[[[.....[[[[[[[[[...[[[.[[[[[[...]]]]]]..]]]...]]]]]].]]]]]].[[[[..[[[[[[[[[[.[[[.[[[[....]]]].]]].[[....]]......]]]]]]]]]].........(((((..[.......].[[[[[[[[[.........]]].]]]]]].....))))).]]]][[.[[[[.........]]]].]].....,-37.35,-38.85
14,yang,.[[[.....[[[((((((...[[[.[[[[[[...]]]]]]..]]]...)))))).]]]]]].[[[[..[[[[[[[[[[.[[[.[[[[....]]]].]]].[[....]]......]]]]]]]]]].........[[[[[..[.......].[[[[[[[[[.........]]].]]]]]].....]]]]].]]]][[.[[[[.........]]]].]].....,-37.35,-38.85
15,huston,.......[[[[[.[[[[[[[[[.....(((((.....[[...[[[[[[[[[....]]]]]]]]]..]])))))[[[[[.[[[.[[[[....]]]].]]].....[[[....]]]]]]]].[[[[[[[[[[..........]]]]]]]]]][[[[[[[[[[[....]].]]].]]]]]].]]]]].[[[[[...[[[.....]]]..]]]]].]]]]]]]]],-37.1,-37.42
12,manfredinvivo,............[[[[[[...[[[..[[[[.....]]]]...]]]...]]]]]][[[[[....]]]]][[[[[[[[[[.....[[[[....]]]](((((..............]]]]]]]]]].....)))))[[[[[[........[[[[[[[[[[[.........]]].]]]]]]]]]].]]]]......[[.[[[[.........]]]].]].....,-36.7599,-39.3399
5,yang,............[[[[[[...[[[.[[[[[[...]]]]]]..]]]...]]]]]].[[[[....]]]].[[[[[[[[[[.[[[.[[[[....]]]].]]].[[....]]......]]]]]]]]]].(((......(((.[[[[[.....[[[[[[[[[[))).....)))]].]]]]]]]]..]]]]]......[[.[[[[.........]]]].]].....,-36.491,-40.181
7,yang,.............((([[[[[[[[[.)))]]]..]]]]]]..[[[[[[[[[[[[[[[[[....]]]].[[[[[[[[[[.[[[.[[[[....]]]].]]].[[....]]......]]]]]]]]]]......]]]]]]].[[[.....[[[[[[[[[[[[[.........]]].]]]]]]]]...]]......]]]...............]]]]]]......,-36.3097,-37.5797
10,manfredinvivo,.[[[.......[.[[[.[......].]]].]....]]]....[[[[[[((((((([[[[....]]]].[[[[[[[[[[.[[[.[[[[....]]]].]]]..[.......]....]]]]]]]]]]......))))))).[[[.....[[[[[[[[[[[[[.........]]].]]]]]]]]...]]......]]]...............]]]]]]......,-36.25,-38.15
7,manfredinvivo,................[[[[[[[[[(((.]]]]]]..]]].)))....[[[[[[[[[[[....]]]].[[[[[[[[[[.[[[.[[[[....]]]].]]]..[.......]....]]]]]]]]]]......]]]]]]].[[[[[.....[[[[[[[[[[[.........]]].]]]]]]]]..]]]]]......[[.[[[[.........]]]].]].....,-35.9186,-38.2186
15,manfredinvivo,............[[[[[[...[[[...(((((..........]]]...]]]]]][[[[[....]]]]])))))[[[[[.[[[.[[[[....]]]].]]]..[.......]....]]]]].[[[[[[[[[[..........]]]]]]]]]].[[[[[[[[.........]]].]]]]]....[[[.[[[[[...[[.......]]..]]]]]..]]].....,-35.7174,-38.6874
4,manfredinvivo,.[[[.......[.[[[.[......].]]].]....]]]....(((((((((....))))))))).[[.[[[[[[[[[[.[[[.[[[[....]]]].]]]..[.......]....]]]]]]]]]].]]......[[[[[[[........[[[[[[[[[[[.........]]].]]]]]]]]]].]]]]].....[[.[[[[.........]]]].]].....,-35.62,-39.73
19,manfredinvivo,...............[[[[[[.[[[..((((((.....[...[[[...[[[[[[[[[[[....]]]].[[[[[[[[[[.[[[.[[[[....]]]].]]]..[.......]....]]]]]]]]]]......]]]]]]].]]]...]))))))]]].]]]]]]....................[[[.[[[[[...[[.......]]..]]]]]..]]].....,-35.52,-37.75
17,yang,............[[[[[[...[[[.[[[[[[...]]]]]]..]]]...]]]]]].[[[[....]]]].[[[[[[[[[[.[[[...(((((((((..]]]...............]]]]]]]]]][[[[.[[[[[[[[[..[.......].[[[[[[[[[.........]]].]]]]]].....]]]]...]].]]].]]]].........)))))))))..,-35.4302,-37.5202
13,yang,........[[[[.[[[.[[[[[[...[[[[[....(((((..((((((([[....]])))))))...))))).[[[[[.[[[.[[[[....]]]].]]].[[....]]......]]]]]]]]]].....]]]]]]...[[[.....[[[[[[[[[[[[[.........]]].]]]]]]]]...]]......]]]..[[[[.........]]]]]]]]]]].,-35.36,-36.13
13,yang,........[[[[.[[[.[[[[[[...[[[[[....[((((..((((([[[[....]]]])))))...))))].[[[[[.[[[.[[[[....]]]].]]].[[....]]......]]]]]]]]]].....]]]]]]...[[[.....[[[[[[[[[[[[[.........]]].]]]]]]]]...]]......]]]..[[[[.........]]]]]]]]]]].,-35.36,-36.13
17,manfredinvivo,............[[[[[[...[[[..[[[[.....]]]]...]]]...]]]]]][[[[[....]]]]][[[[[[[[[[.[[[...(((((((((..]]]...............]]]]]]]]]][[[......[[[[[[[........[[[[[[[[[[[.........]]].]]]]]]]]]].]]]]]....]]]...............)))))))))..,-35.3202,-36.2602
18,manfredinvivo,...............((((((.[[[[..[[[[.....[....[[[...[[[[[[[[[[[....]]]].[[[[[[[[[[.[[[.[[[[....]]]].]]]..[.......]....]]]]]]]]]]......]]]]]]].]]]...].]]]]]]]].))))))....................[[[.[[[[[...[[.......]]..]]]]]..]]].....,-35.3,-37.53
12,yang,............[[[[[[...[[[.[[[[[[...]]]]]]..]]]...]]]]]].[[[[....]]]].[[[[[[[[[[.....[[[[....]]]](((((..............]]]]]]]]]].....)))))[[[[..[.......].[[[[[[[[[.........]]].]]]]]].....]]]]......[[.[[[[.........]]]].]].....,-35.1499,-38.9099
12,huston,.[[[.....[[[[[[[[[...[[[.[[[[[[...]]]]]]..]]]...]]]]]].]]]]]]....[[.[[[[[[[[[[[[[..[[[[....]]]](((((...]]]........]]]]]]]]]].]]..)))))[[[[[[........[[[[[[[[[[[[[....]].]]].]]]]]]]]]].]]]]......[[.[[[[.........]]]].]].....,-34.7274,-37.8874
11,huston,.......[[[[[.[[[..[[[[[[[....]]]]]]][[.[[[[[[[.((((((.[[[[[....]]]]]....[[[.......]]]...))))))..[[[...[[[[[....]]]]]...]]][[[[[[[[..........]]]]]]]][[[[[[[[[[[[[....]].]]].]]]]]]]]....]]]]]]]..]].[[[[.........]]]]]]]]]]]],-34.46,-34.78
6,yang,........[[[[[[[[[[...[[[.[[[[[[...]]]]]]..]]]...]]]]]].((((((....((.((((((((((.(((((.[[....]])).))).[[....]]......)))))))))).))...))))))..[[[.....[[[[[[[[[[[[[.........]]].]]]]]]]]...]]......]]]..[[[[.........]]]]...]]]].,-34.14,-34.91
13,manfredinvivo,.............[[..[[...[[[[(((((((..]]]]...]]...]])))))))..[[[....[[.[[[[[[[[[[.[[[.[[[[....]]]].]]]..[.......]....]]]]]]]]]].]]...]]].[[[[[[........[[[[[[[[[[[.........]]].]]]]]]]]]].]]]]......[[.[[[[.........]]]].]].....,-34.1293,-37.5793
13,manfredinvivo,............[[[[[[...[[[[....]]]].((((((..((((((]]]]]]....))))))...))))))[[[[[.[[[.[[[[....]]]].]]]..[.......]....]]]]].[[[[[[[[[[..........]]]]]]]]]].[[[[[[[[.........]]].]]]]]....[[[.[[[[[...[[.......]]..]]]]]..]]].....,-34.1105,-37.7705
17,huston,....(((((((((((((((((.((((..((((..(((...(((((...(((((((.(((((.......((((((((((.(((.[[[[....]]]].))).....[[[....]]]))))))))))))))).))))))).)))))))))))))))).))))........)))).))).......[[[[[))))))[[.[[[[.........]]]].]]]]]]],-33.8001,-34.2901
18,yang,........[[[[...((((((.[[[[[[[[[...]]]]]...[[....[[[[[[[[[[[....]]]].[[[[[[[[[[.[[[.[[[[....]]]].]]].[[....]]......]]]]]]]]]]......]]]]]]]...]]........]]]].))))))...........[[[[[.............]]]]].[[[[.........]]]]...]]]].,-33.73,-34.5
13,yang,...........[[.[[[[[...[[[[(((((((..]]]]..]]]]].]])))))))......[[[[..[[[[[[[[[[.[[[.[[[[....]]]].]]].[[....]]......]]]]]]]]]].........[[[[[..[.......].[[[[[[[[[.........]]].]]]]]].....]]]]].]]]][[.[[[[.........]]]].]].....,-33.6702,-35.3902
20,huston,.......[[[[[.[[[[.((((((((.[[.[[[.[[[[[[..[[[[[[[[[....]]]]]]]]]...]]]]]].]]]]][[[.[[[[....]]]].]]]...[[[[[....]]]]]....)))))))).....[[[[[[[........[[[[[[[[[[[[[....]].]]].]]]]]]]]]].]]]]][[[[.[[[.....]]].]]]]...]]]]]]]]],-33.23,-33.55
15,yang,............[[[[[[...[[[.[[(((((......]]..]]]...]]]]]].[[[[....]]]].)))))......[[[.[[[[....]]]].]]][[[..[[[[[...[[[[[[[.[[[.......]]]]]]]]]]........[[[[[[[[[[[.........]]].]]]]]]]]..]]]]]..]]].[[.[[[[.........]]]].]].....,-33.0433,-35.3033
19,yang,..............[[[[[...[[[[.((((((..]]]]..]]]]]..[[[[[[[[[[[....]]]].[[[[[[[[[[.[[[.[[[[....]]]].]]].[[....]]......]]]]]]]]]]......]]]]]]]........))))))[[[[[[[[.........]]].]]]]].....[[[[[......[[.[[[[.........]]]].]]]]]]],-33.0108,-34.3008
6,manfredinvivo,............[[[[[[...[[[..[[[[.....]]]]...]]]...]]]]]].((((((....((.((((((((((.(((((.........)).)))..[.......]....)))))))))).))...))))))..[[[[[.....[[[[[[[[[[[.........]]].]]]]]]]]..]]]]]......[[.[[[[.........]]]].]].....,-32.71,-35.43
11,yang,........[[[[[[[[[[...[[[.[[[[[[...]]]]]]..]]]...]]]]]].((((((....((.((((((((((.......((.....[[[[.....]]]].))......)))))))))).))...))))))..[[[.....[[[[[[[[[[[[[.........]]].]]]]]]]]...]]......]]]..[[[[.........]]]]...]]]].,-32.7,-33.47
17,huston,.[[[[[[.....[[[[[[...[[[.[[[[[[...]]]]]]..]]]...]]]]]][[[[[....]]]]][[[[[[[[[[.[[[...(((((((((..]]]...............]]]]]]]]]]..]]]]]].[[[[[[[........[[[[[[[[[[[[[....]].]]].]]]]]]]]]].]]]]][[[[.[[[.....]]].]]]].)))))))))..,-32.6389,-34.1589
6,yang,........[[[[.[[[[[[..[[[.[[[[[[...]]]]]]..]]]..((((((..[[[[....]]]]...[[[......]]]..))))))...[[[[..[[[..[[[[[...[[[[[[[.[[[.......]]]]]]]]]]........[[[[[[[[[[[.........]]].]]]]]]]]..]]]]]..]]].]]]]...........]]..]]]]]]]].,-32.56,-33.33
6,manfredinvivo,.[[[.......[.[[[.[......].]]].]....]]].........((((((.[[[[[....]]]]][[[[[[[[[[.[[[[[))))))...]].]]]...............]]]]]]]]]].........[[[[[[[........[[[[[[[[[[[.........]]].]]]]]]]]]].]]]]].....[[.[[[[.........]]]].]].....,-31.3716,-35.5516
20,manfredinvivo,...........[[[....((((((((..[[[[.....[[...[[[[[[[[[....]]]]]]]]]..]]]]]].[[[[[.[[[.[[[[....]]]].]]]..[.......]....]]]]].)))))))).]]].[[[[[[[........[[[[[[[[[[[.........]]].]]]]]]]]]].]]]]].....[[.[[[[.........]]]].]].....,-30.67,-32.62
11,yang,..[[[.........]]]....[[[.[[[[[[...]]]]]]..]]]..((((((..[[[[[[....[[.[[[[[[[[[[.......[[.))))))............]]......]]]]]]]]]].]]...]]]]]]..[[[[[.....[[[[[[[[[[[.........]]].]]]]]]]]..]]]]]......[[.[[[[.........]]]].]].....,-29.6159,-33.5859
20,yang,..[[[.........]]].((((((((.[[[[....[[[[[..[[[[[[[[[....]]]]]]]]]...]]]]][[[[[[.[[[.[[[[....]]]].]]].[[....]]......]]]]]]))))))))..]]]][[[[..[.......].[[[[[[[[[.........]]].]]]]]].....]]]]......[[.[[[[.........]]]].]].....,-28.7759,-31.5359
*****************220************************
3,huston,...[[[[[[[[.[[[.[......].]]].[[[.[[[[[[..[[[[[[[[[....]]]]]]]]]...]]]]]].]]]..[[[.[[[[....]]]].]]].....]]]]]]]][[[[[[.[[[((((((((.]]]]]]]]]))))))))[[[[[[[[[[[[[....]].]]].]]]]]]]].[[[.[[[[[...[[[.....]]]..]]]]]..]]].....,-44.3135,-45.5835
3,huston,...[[[[[[[[.[[[.[......].]]].[[[.[[[[[[..[[[[[[[[[....]]]]]]]]]...]]]]]].]]]..[[[.[[[[....]]]].]]].....]]]]]]]](((((((.[[[[[[[[[[...)))))))]]]]]]]]]][[[[[[[[[[[....]].]]].]]]]]]...[[[.[[[[[...[[[.....]]]..]]]]]..]]].....,-44.2025,-45.5625
3,huston,...[[[[[[[[.[[[.[......].]]].[[[.[[[[[[..[[[[[[[[[....]]]]]]]]]...]]]]]].]]]..[[[.[[[[....]]]].]]].....]]]]]]]][[[[[[[(((((((((((...]]]]]]])))))))))))[[[[[[[[[[....]].]]].]]]]]....[[[.[[[[[...[[[.....]]]..]]]]]..]]].....,-43.6998,-45.2798
9,huston,..............[[[[[[.[[[[..[[[[..[[[...[[[[[...[[[[[[[[[[[....]]]]][[[[[[[[[[.[[[.[[[[....]]]].]]].....[[[....]]]]]]]]]]]]].......]]]]]].]]]]]]]]]]]]]]]].]]]]]].........(((((((.[[.[[[.[[[[[))))))).........]]]]]..]]]]]...,-42.9003,-45.4503
8,huston,...........[[[[[[...[[[.[[[[[[...]]]]]]..]]]...]]]]]][[[[[....]]]]]..[[[[[[[[.[[[.[[[[....]]]].]]].....[[[....]]]]]]]]]]][[[[[[[[.[[(((((]]]]]]]]]][[[[[[[[[[[[[....]].]]].]]]]]]]]...))))).....[[.[[[[.........]]]].]].....,-42.3794,-44.8694
6,huston,[[[[[[.....[[[[[[...[[[.(((([[...]]))))..]]]...]]]]]][[[[[....]]]]][[[[[[[[[[.[[[.[[[[....]]]].]]].....[[[....]]]]]]]]]]]]]..]]]]]].[[[[[[[........[[[[[[[[[[[[[....]].]]].]]]]]]]]]].]]]]].....[[.[[[[.........]]]].]].....,-42.35,-44.21
14,huston,[[[[[[.....((((((...[[[.[[[[[[...]]]]]]..]]]...))))))[[[[[....]]]]][[[[[[[[[[.[[[.[[[[....]]]].]]].....[[[....]]]]]]]]]]]]]..]]]]]].[[[[[[[........[[[[[[[[[[[[[....]].]]].]]]]]]]]]].]]]]].....[[.[[[[.........]]]].]].....,-42.35,-44.21
5,huston,[[[[[[.....[[[[[[...[[[.[[[[[[...]]]]]]..]]]...]]]]]][[[[[....]]]]][[[[[[[[[[.[[[.[[[[....]]]].]]].....[[[....]]]]]]]]]]]]]..]]]]]].[[[[[[[........(((((((([[[[[....]].]]].))))))))]].]]]]].....[[.[[[[.........]]]].]].....,-42.35,-44.21
16,huston,[[[.....[[[[[[[[[...[[[.[[[[[[...]]]]]]..]]]...]]]]]].]]]]]]....[[.[[[[[[[[[[.[[[.[[[[....]]]].]]].....[[[....]]]]]]]]]]]]].]].((((([[[[[[[........[[[[[[[[[[[)))))....]]].]]]]]]]]]].]]]]].....[[.[[[[.........]]]].]].....,-42.2459,-45.1559
16,manfredinvivo,...........[[[[[[...[[[..[[[[.....]]]]...]]]...]]]]]][[[[[....]]]]][[[[[[[[[[.[[[.[[[[....]]]].]]]..[.......]....]]]]]]]]]]....((((([[[[[[[........[[[[[[[[[[[)))))....]]].]]]]]]]]]].]]]]].....[[.[[[[.........]]]].]].....,-41.5259,-44.2659
16,manfredinvivo,...........[[[[[[...[[[..[[[[.....]]]]...]]]...]]]]]][[[[[....]]]]][[[[[[[[[[.[[[.[[[[....]]]].]]]..[.......]....]]]]]]]]]]....[[[[[(((((((........(((((((((((]]]]]....))).)))))))))).))))).....[[.[[[[.........]]]].]].....,-41.5259,-44.2659
3,manfredinvivo,...........[[[[[[...[[[..[[[[.....]]]]...]]]...]]]]]][[[[[....]]]]]..[[[[[[[[.[[[.[[[[....]]]].]]]..[.......]....]]]]]]]]((((((((...[[[[[[[))))))))[[[[[[[[[[[.........]]].]]]]]]]]]].]]]]].....[[.[[[[.........]]]].]].....,-41.4404,-43.6804
18,huston,......[[[[[...((((((.[[[[..[[[[..[[[...[[[[[...[[[[[[[[[[[....]]]]][[[[[[[[[[.[[[.[[[[....]]]].]]].....[[[....]]]]]]]]]]]]].......]]]]]].]]]]]]]]]]]]]]]].))))))....[[[[.......]]]].[[[.[[[[[...[[[.....]]]..]]]]]..]]]]]]]],-41.37,-41.69
16,yang,...........[[[[[[...[[[.[[[[[[...]]]]]]..]]]...]]]]]].[[[[....]]]].[[[[[[[[[[.[[[.[[[[....]]]].]]].[[....]]......]]]]]]]]]]....((((([[[[[[[........[[[[[[[[[[[)))))....]]].]]]]]]]]]].]]]]].....[[.[[[[.........]]]].]].....,-41.1159,-45.0359
3,yang,...........[[[[[[...[[[.[[[[[[...]]]]]]..]]]...]]]]]].[[[[....]]]]...[[[[[[[[.[[[.[[[[....]]]].]]].[[....]]......]]]]]]]]((((((((...[[[[[[[))))))))[[[[[[[[[[[.........]]].]]]]]]]]]].]]]]].....[[.[[[[.........]]]].]].....,-41.0304,-44.0304
19,huston,......[[[[[...[[[[[[.[[[..((((((..[[...[[[[[...[[[[[[[[[[[....]]]]][[[[[[[[[[.[[[.[[[[....]]]].]]].....[[[....]]]]]]]]]]]]].......]]]]]].]]]]]]]))))))]]].]]]]]]....[[[[.......]]]].[[[.[[[[[...[[[.....]]]..]]]]]..]]]]]]]],-40.7,-41.02
3,manfredinvivo,...........[[[[[[...[[[..[[[[.....]]]]...]]]...]]]]]][[[[[....]]]]]....[[[[...[[[.[[[[....]]]].]]].....]]]]....(((((((.[[[[[[[[[[...)))))))]]]]]]]]]][[[[[[[[[.........]]].]]]]]]...[[[.[[[[[...[[.......]]..]]]]]..]]].....,-40.6125,-42.8925
5,huston,...........[[[[[[...[[[.[[[[[[...]]]]]]..]]]...]]]]]][[[[[....]]]]].[[[[[[[[[.[[[.[[[[....]]]].]]].....[[[....]]]]]]]]]]]]((((.((((([[[[[[[........[[[[[[[[[[.))))).))))]].]]]]]]]]]].]]]]].....[[.[[[[.........]]]].]].....,-40.5295,-42.5095
5,manfredinvivo,[[[[.......[[[[[[...[[[..[[[[.....]]]]...]]]...]]]]]][[[[[....]]]]][[[[[[[[[[.[[[.[[[[....]]]].]]]..[.......]....]]]]]]]]]]....]]]].[[[[[[[........(((((((([[[.........]]].))))))))]].]]]]].....[[.[[[[.........]]]].]].....,-40.31,-42.17
14,manfredinvivo,[[[[.......((((((...[[[..[[[[.....]]]]...]]]...))))))[[[[[....]]]]][[[[[[[[[[.[[[.[[[[....]]]].]]]..[.......]....]]]]]]]]]]....]]]].[[[[[[[........[[[[[[[[[[[.........]]].]]]]]]]]]].]]]]].....[[.[[[[.........]]]].]].....,-40.31,-42.17
2,manfredinvivo,[[[[.......[[[[[[...[[[..[[[[.....]]]]...]]]...]]]]]][[[[[....]]]]]((((((((((.[[[.[[[[....]]]].]]]..[.......]....))))))))))....]]]].[[[[[[[........[[[[[[[[[[[.........]]].]]]]]]]]]].]]]]].....[[.[[[[.........]]]].]].....,-40.31,-42.17
9,manfredinvivo,[[[[.......[[[[[[...[[[..[[[[.....]]]]...]]]...]]]]]][[[[[....]]]]][[[[[[[[[[.[[[.[[[[....]]]].]]]..[.......]....]]]]]]]]]]....]]]].((((([[........[[[[[[[[[[[.........]]].]]]]]]]]]].))))).....[[.[[[[.........]]]].]].....,-40.31,-42.17
1,manfredinvivo,...........[[[[[[...[[[..[[[[.....]]]]...]]]...]]]]]][[[[[....]]]]]....[[[[...[[[.[[[[....]]]].]]].....]]]].....((((((.[[[[[[[[[[...)))))).]]]]]]]]]][[[[[[[[[.........]]].]]]]]]...[[[.[[[[[...[[.......]]..]]]]]..]]].....,-39.8777,-41.9277
2,huston,...[[[[[[[[[[[[[[...[[[.[[[[[[...]]]]]]..]]]...]]]]]][[[[[....]]]]]((((((((((.[[[.[[[[....]]]].]]].....]]]]]]]]..))))))))))[[[[[[..........]]]]]]..[[[[[[[[[[[[[....]].]]].]]]]]]]].[[[.[[[[[...[[[.....]]]..]]]]]..]]].....,-39.7501,-42.7401
3,manfredinvivo,...........[[[[[[...[[[..[[[[.....]]]]...]]]...]]]]]][[[[[....]]]]]...[[[[[[[.[[[.[[[[....]]]].]]]..[.......]....]]]]]]](((((((((...[[[[[[[)))))))))[[[[[[[[[[.........]]].]]]]]]].]].]]]]].....[[.[[[[.........]]]].]].....,-39.6632,-41.7132
10,huston,......[[[[[.[[[[[[[[[[[[....]]]]].[[[..[[[[[...((((((([[[[....]]]].[[[[[[[[[[.[[[.[[[[....]]]].]]].....[[[....]]]]]]]]]]]]]......))))))).]]]]].]]].[[[[[[[[[[[[[....]].]]].]]]]]]]].]]].[[[[[...[[[.....]]]..]]]]].]]]]]]]]],-39.61,-39.93
8,manfredinvivo,..............[[[[[[.[[[[..[[[[.....[....[[[...[[[[[[[[[[[....]]]].[[[[[[[[[[.[[[.[[[[....]]]].]]]..[.......]....]]]]]]]]]]......]]]]]]].]]]...].]]]]]]]].]]]]]].........(((((((....[[[.[[[[[))))))).........]]]]]..]]].....,-39.522,-42.662
1,manfredinvivo,...........[[[[[[...[[[..[[[[.....]]]]...]]]...]]]]]][[[[[....]]]]]....[[[[...[[[.[[[[....]]]].]]].....]]]].....[[[[[[(((((((((((...]]]]]].)))))))))))[[[[[[[[.........]]].]]]]]....[[[.[[[[[...[[.......]]..]]]]]..]]].....,-39.375,-41.645
4,huston,......[[[[[.[[[[.[[[[[[[....]]]]]]].[[[..(((((((((....)))))))))...]]][[[[[[[[.[[[.[[[[....]]]].]]].....[[[....]]]]]]]]]]][[[[[[[[..........]]]]]]]][[[[[[[[[[[[[....]].]]].]]]]]]]].....[[[[[...[[[.....]]]..]]]]].]]]]]]]]],-39.12,-39.44
13,huston,......[[[[[.[[[[[[[[[[[[....]]]...[((((..((((([[[[....]]]])))))...))))][[[[[[.[[[.[[[[....]]]].]]].....[[[....]]]]]]]]][[[[[[[[[[..........]]]]]]]]]][[[[[[[[[[[....]].]]].]]]]]].]]]]].[[[[[...[[[.....]]]..]]]]].]]]]]]]]],-38.97,-39.29
10,yang,.......[[[[.[[[.....[[[.[[[[[[...]]]]]]..]]]...((((((([[[[....]]]].[[[[[[[[[[.[[[.[[[[....]]]].]]].[[....]]......]]]]]]]]]]......))))))).[[[.....[[[[[[[[[[[[[.........]]].]]]]]]]]...]]......]]]..[[[[.........]]]]]]]]]]].,-38.85,-39.62
13,huston,......[[[[[.[[[[[[[[[[[[....]]]..((((((..((((((([[....]])))))))...))))))[[[[[.[[[.[[[[....]]]].]]].....[[[....]]]]]]]].[[[[[[[[[[..........]]]]]]]]]][[[[[[[[[[[....]].]]].]]]]]].]]]]].[[[[[...[[[.....]]]..]]]]].]]]]]]]]],-38.75,-39.07
4,yang,.......[[[[.[[[.[[[[[[..[[[[[[...]]]]]]..(((((((((....))))))))).[[.[[[[[[[[[[.[[[.[[[[....]]]].]]].[[....]]......]]]]]]]]]].]]..]]]]]]...[[[.....[[[[[[[[[[[[[.........]]].]]]]]]]]...]]......]]]..[[[[.........]]]]]]]]]]].,-38.47,-39.24
5,yang,[[[.....[[[[[[[[[...[[[.[[[[[[...]]]]]]..]]]...]]]]]].]]]]]].[[[[..[[[[[[[[[[.[[[.[[[[....]]]].]]].[[....]]......]]]]]]]]]].........[[[[[[[........(((((((([[[.........]]].))))))))]].]]]]].]]]][[.[[[[.........]]]].]].....,-38.29,-39.7
8,yang,..............[[[[[[.[[[[[[[[[...]]]]]...[[....[[[[[[[[[[[....]]]].[[[[[[[[[[.[[[.[[[[....]]]].]]].[[....]]......]]]]]]]]]]......]]]]]]]...]]........]]]].]]]]]].........(((((((....[[[.[[[[[))))))).........]]]]]..]]].....,-38.132,-41.272
12,manfredinvivo,...........[[[[[[...[[[..[[[[.....]]]]...]]]...]]]]]].[[[[[[....((.((((((((((.[[[.[[[[....]]]].]]]..[.......]....)))))))))).))...]]]]]]..[[[[[.....[[[[[[[[[[[.........]]].]]]]]]]]..]]]]]......[[.[[[[.........]]]].]].....,-38.1,-40.82
6-11,manfredinvivo,...........[[[[[[...[[[..[[[[.....]]]]...]]]...]]]]]].((((((....((.((((((((((.(((.[[[[....]]]].)))..[.......]....)))))))))).))...))))))..[[[[[.....[[[[[[[[[[[.........]]].]]]]]]]]..]]]]]......[[.[[[[.........]]]].]].....,-38.1,-40.82
7,huston,......[[[[[.[[[[[[[[[[[[[..[[[[[.[[[[....[[[..((((((.[[[[[....]]]]]..[[[......]]]..))))))]]]....]]]]]]]]]......]]]]....[[[[[[[[[[..........]]]]]]]]]][[[[[[[[[[[....]].]]].]]]]]].]]]]].[[[[[...[[[.....]]]..]]]]].]]]]]]]]],-38.03,-38.35
7,manfredinvivo,............[[[..(((((((.]]]))))))).[[...[[....[[[[[[[[[[[....]]]].[[[[[[[[[[.[[[.[[[[....]]]].]]]..[.......]....]]]]]]]]]]......]]]]]]]...]]....]].[[[[[[[[[[.........]]].]]]]]]]..[[[.[[[[[...[[.......]]..]]]]]..]]].....,-37.6392,-40.2192
6,yang,.[[[.........]]].((((((([[[[)))))))]]]]..[[[[[[[[[[[[[[[[[....]]]].[[[[[[[[[[.[[[.[[[[....]]]].]]].[[....]]......]]]]]]]]]]......]]]]]]].[[[.....[[[[[[[[[[[[[.........]]].]]]]]]]]...]]......]]]...............]]]]]]......,-37.6321,-39.3021
1,yang,.......[[[.[[[[[[...[[[.[[[[[[...]]]]]]..]]]...]]]]]].[[[[....]]]]...[[[[.....[[[.[[[[....]]]].]]]...]]]]]]]...[[[[[[[(((((((((((...]]]]]]])))))))))))[[[[[[[[.........]]].]]]]].....[[[[[......[[.[[[[.........]]]].]]]]]]],-37.3798,-39.0798
2,yang,[[[.....[[[[[[[[[...[[[.[[[[[[...]]]]]]..]]]...]]]]]].]]]]]].[[[[..((((((((((.[[[.[[[[....]]]].]]].[[....]]......)))))))))).........[[[[[..[.......].[[[[[[[[[.........]]].]]]]]].....]]]]].]]]][[.[[[[.........]]]].]].....,-37.35,-38.76
14,yang,[[[.....[[[((((((...[[[.[[[[[[...]]]]]]..]]]...)))))).]]]]]].[[[[..[[[[[[[[[[.[[[.[[[[....]]]].]]].[[....]]......]]]]]]]]]].........[[[[[..[.......].[[[[[[[[[.........]]].]]]]]].....]]]]].]]]][[.[[[[.........]]]].]].....,-37.35,-38.76
6,yang,[[[.....[[[[[[[[[...[[[.(((([[...]]))))..]]]...]]]]]].]]]]]].[[[[..[[[[[[[[[[.[[[.[[[[....]]]].]]].[[....]]......]]]]]]]]]].........[[[[[..[.......].[[[[[[[[[.........]]].]]]]]].....]]]]].]]]][[.[[[[.........]]]].]].....,-37.35,-38.76
9,yang,[[[.....[[[[[[[[[...[[[.[[[[[[...]]]]]]..]]]...]]]]]].]]]]]].[[[[..[[[[[[[[[[.[[[.[[[[....]]]].]]].[[....]]......]]]]]]]]]].........(((((..[.......].[[[[[[[[[.........]]].]]]]]].....))))).]]]][[.[[[[.........]]]].]].....,-37.35,-38.76
15,huston,......[[[[[.[[[[[[[[[.....(((((.....[[...[[[[[[[[[....]]]]]]]]]..]])))))[[[[[.[[[.[[[[....]]]].]]].....[[[....]]]]]]]].[[[[[[[[[[..........]]]]]]]]]][[[[[[[[[[[....]].]]].]]]]]].]]]]].[[[[[...[[[.....]]]..]]]]].]]]]]]]]],-37.1,-37.42
12,manfredinvivo,...........[[[[[[...[[[..[[[[.....]]]]...]]]...]]]]]][[[[[....]]]]][[[[[[[[[[.....[[[[....]]]](((((..............]]]]]]]]]].....)))))[[[[[[........[[[[[[[[[[[.........]]].]]]]]]]]]].]]]]......[[.[[[[.........]]]].]].....,-36.7599,-39.3399
5,yang,...........[[[[[[...[[[.[[[[[[...]]]]]]..]]]...]]]]]].[[[[....]]]].[[[[[[[[[[.[[[.[[[[....]]]].]]].[[....]]......]]]]]]]]]].(((......(((.[[[[[.....[[[[[[[[[[))).....)))]].]]]]]]]]..]]]]]......[[.[[[[.........]]]].]].....,-36.491,-40.181
6,yang,............((([[[[[[[[[.)))]]]..]]]]]]..[[[[[[[[[[[[[[[[[....]]]].[[[[[[[[[[.[[[.[[[[....]]]].]]].[[....]]......]]]]]]]]]]......]]]]]]].[[[.....[[[[[[[[[[[[[.........]]].]]]]]]]]...]]......]]]...............]]]]]]......,-36.3097,-37.5797
10,manfredinvivo,[[[.......[.[[[.[......].]]].]....]]]....[[[[[[((((((([[[[....]]]].[[[[[[[[[[.[[[.[[[[....]]]].]]]..[.......]....]]]]]]]]]]......))))))).[[[.....[[[[[[[[[[[[[.........]]].]]]]]]]]...]]......]]]...............]]]]]]......,-36.25,-38.06
7,manfredinvivo,...............[[[[[[[[[(((.]]]]]]..]]].)))....[[[[[[[[[[[....]]]].[[[[[[[[[[.[[[.[[[[....]]]].]]]..[.......]....]]]]]]]]]]......]]]]]]].[[[[[.....[[[[[[[[[[[.........]]].]]]]]]]]..]]]]]......[[.[[[[.........]]]].]].....,-35.9186,-38.2186
15,manfredinvivo,...........[[[[[[...[[[...(((((..........]]]...]]]]]][[[[[....]]]]])))))[[[[[.[[[.[[[[....]]]].]]]..[.......]....]]]]].[[[[[[[[[[..........]]]]]]]]]].[[[[[[[[.........]]].]]]]]....[[[.[[[[[...[[.......]]..]]]]]..]]].....,-35.7174,-38.6874
4,manfredinvivo,[[[.......[.[[[.[......].]]].]....]]]....(((((((((....))))))))).[[.[[[[[[[[[[.[[[.[[[[....]]]].]]]..[.......]....]]]]]]]]]].]]......[[[[[[[........[[[[[[[[[[[.........]]].]]]]]]]]]].]]]]].....[[.[[[[.........]]]].]].....,-35.62,-39.64
19,manfredinvivo,..............[[[[[[.[[[..((((((.....[...[[[...[[[[[[[[[[[....]]]].[[[[[[[[[[.[[[.[[[[....]]]].]]]..[.......]....]]]]]]]]]]......]]]]]]].]]]...]))))))]]].]]]]]]....................[[[.[[[[[...[[.......]]..]]]]]..]]].....,-35.52,-37.75
17,yang,...........[[[[[[...[[[.[[[[[[...]]]]]]..]]]...]]]]]].[[[[....]]]].[[[[[[[[[[.[[[...(((((((((..]]]...............]]]]]]]]]][[[[.[[[[[[[[[..[.......].[[[[[[[[[.........]]].]]]]]].....]]]]...]].]]].]]]].........)))))))))..,-35.4302,-37.5202
13,yang,.......[[[[.[[[.[[[[[[...[[[[[....(((((..((((((([[....]])))))))...))))).[[[[[.[[[.[[[[....]]]].]]].[[....]]......]]]]]]]]]].....]]]]]]...[[[.....[[[[[[[[[[[[[.........]]].]]]]]]]]...]]......]]]..[[[[.........]]]]]]]]]]].,-35.36,-36.13
13,yang,.......[[[[.[[[.[[[[[[...[[[[[....[((((..((((([[[[....]]]])))))...))))].[[[[[.[[[.[[[[....]]]].]]].[[....]]......]]]]]]]]]].....]]]]]]...[[[.....[[[[[[[[[[[[[.........]]].]]]]]]]]...]]......]]]..[[[[.........]]]]]]]]]]].,-35.36,-36.13
17,manfredinvivo,...........[[[[[[...[[[..[[[[.....]]]]...]]]...]]]]]][[[[[....]]]]][[[[[[[[[[.[[[...(((((((((..]]]...............]]]]]]]]]][[[......[[[[[[[........[[[[[[[[[[[.........]]].]]]]]]]]]].]]]]]....]]]...............)))))))))..,-35.3202,-36.2602
18,manfredinvivo,..............((((((.[[[[..[[[[.....[....[[[...[[[[[[[[[[[....]]]].[[[[[[[[[[.[[[.[[[[....]]]].]]]..[.......]....]]]]]]]]]]......]]]]]]].]]]...].]]]]]]]].))))))....................[[[.[[[[[...[[.......]]..]]]]]..]]].....,-35.3,-37.53
12,yang,...........[[[[[[...[[[.[[[[[[...]]]]]]..]]]...]]]]]].[[[[....]]]].[[[[[[[[[[.....[[[[....]]]](((((..............]]]]]]]]]].....)))))[[[[..[.......].[[[[[[[[[.........]]].]]]]]].....]]]]......[[.[[[[.........]]]].]].....,-35.1499,-38.9099
12,huston,[[[.....[[[[[[[[[...[[[.[[[[[[...]]]]]]..]]]...]]]]]].]]]]]]....[[.[[[[[[[[[[[[[..[[[[....]]]](((((...]]]........]]]]]]]]]].]]..)))))[[[[[[........[[[[[[[[[[[[[....]].]]].]]]]]]]]]].]]]]......[[.[[[[.........]]]].]].....,-34.7274,-37.7974
11,huston,......[[[[[.[[[..[[[[[[[....]]]]]]][[.[[[[[[[.((((((.[[[[[....]]]]]....[[[.......]]]...))))))..[[[...[[[[[....]]]]]...]]][[[[[[[[..........]]]]]]]][[[[[[[[[[[[[....]].]]].]]]]]]]]....]]]]]]]..]].[[[[.........]]]]]]]]]]]],-34.46,-34.78
7,yang,.......[[[[[[[[[[...[[[.[[[[[[...]]]]]]..]]]...]]]]]].((((((....((.((((((((((.(((((.[[....]])).))).[[....]]......)))))))))).))...))))))..[[[.....[[[[[[[[[[[[[.........]]].]]]]]]]]...]]......]]]..[[[[.........]]]]...]]]].,-34.14,-34.91
13,manfredinvivo,............[[..[[...[[[[(((((((..]]]]...]]...]])))))))..[[[....[[.[[[[[[[[[[.[[[.[[[[....]]]].]]]..[.......]....]]]]]]]]]].]]...]]].[[[[[[........[[[[[[[[[[[.........]]].]]]]]]]]]].]]]]......[[.[[[[.........]]]].]].....,-34.1293,-37.5793
13,manfredinvivo,...........[[[[[[...[[[[....]]]].((((((..((((((]]]]]]....))))))...))))))[[[[[.[[[.[[[[....]]]].]]]..[.......]....]]]]].[[[[[[[[[[..........]]]]]]]]]].[[[[[[[[.........]]].]]]]]....[[[.[[[[[...[[.......]]..]]]]]..]]].....,-34.1105,-37.7705
17,huston,...(((((((((((((((((.((((..((((..(((...(((((...(((((((.(((((.......((((((((((.(((.[[[[....]]]].))).....[[[....]]]))))))))))))))).))))))).)))))))))))))))).))))........)))).))).......[[[[[))))))[[.[[[[.........]]]].]]]]]]],-33.8001,-34.2901
18,yang,.......[[[[...((((((.[[[[[[[[[...]]]]]...[[....[[[[[[[[[[[....]]]].[[[[[[[[[[.[[[.[[[[....]]]].]]].[[....]]......]]]]]]]]]]......]]]]]]]...]]........]]]].))))))...........[[[[[.............]]]]].[[[[.........]]]]...]]]].,-33.73,-34.5
13,yang,..........[[.[[[[[...[[[[(((((((..]]]]..]]]]].]])))))))......[[[[..[[[[[[[[[[.[[[.[[[[....]]]].]]].[[....]]......]]]]]]]]]].........[[[[[..[.......].[[[[[[[[[.........]]].]]]]]].....]]]]].]]]][[.[[[[.........]]]].]].....,-33.6702,-35.3902
20,huston,......[[[[[.[[[[.((((((((.[[.[[[.[[[[[[..[[[[[[[[[....]]]]]]]]]...]]]]]].]]]]][[[.[[[[....]]]].]]]...[[[[[....]]]]]....)))))))).....[[[[[[[........[[[[[[[[[[[[[....]].]]].]]]]]]]]]].]]]]][[[[.[[[.....]]].]]]]...]]]]]]]]],-33.23,-33.55
15,yang,...........[[[[[[...[[[.[[(((((......]]..]]]...]]]]]].[[[[....]]]].)))))......[[[.[[[[....]]]].]]][[[..[[[[[...[[[[[[[.[[[.......]]]]]]]]]]........[[[[[[[[[[[.........]]].]]]]]]]]..]]]]]..]]].[[.[[[[.........]]]].]].....,-33.0433,-35.3033
19,yang,.............[[[[[...[[[[.((((((..]]]]..]]]]]..[[[[[[[[[[[....]]]].[[[[[[[[[[.[[[.[[[[....]]]].]]].[[....]]......]]]]]]]]]]......]]]]]]]........))))))[[[[[[[[.........]]].]]]]].....[[[[[......[[.[[[[.........]]]].]]]]]]],-33.0108,-34.3008
11,yang,.......[[[[[[[[[[...[[[.[[[[[[...]]]]]]..]]]...]]]]]].((((((....((.((((((((((.......((.....[[[[.....]]]].))......)))))))))).))...))))))..[[[.....[[[[[[[[[[[[[.........]]].]]]]]]]]...]]......]]]..[[[[.........]]]]...]]]].,-32.7,-33.47
17,huston,[[[[[[.....[[[[[[...[[[.[[[[[[...]]]]]]..]]]...]]]]]][[[[[....]]]]][[[[[[[[[[.[[[...(((((((((..]]]...............]]]]]]]]]]..]]]]]].[[[[[[[........[[[[[[[[[[[[[....]].]]].]]]]]]]]]].]]]]][[[[.[[[.....]]].]]]].)))))))))..,-32.6389,-34.0689
7,yang,.......[[[[.[[[[[[..[[[.[[[[[[...]]]]]]..]]]..((((((..[[[[....]]]]...[[[......]]]..))))))...[[[[..[[[..[[[[[...[[[[[[[.[[[.......]]]]]]]]]]........[[[[[[[[[[[.........]]].]]]]]]]]..]]]]]..]]].]]]]...........]]..]]]]]]]].,-32.56,-33.33
20,manfredinvivo,..........[[[....((((((((..[[[[.....[[...[[[[[[[[[....]]]]]]]]]..]]]]]].[[[[[.[[[.[[[[....]]]].]]]..[.......]....]]]]].)))))))).]]].[[[[[[[........[[[[[[[[[[[.........]]].]]]]]]]]]].]]]]].....[[.[[[[.........]]]].]].....,-30.67,-32.62
11,yang,.[[[.........]]]....[[[.[[[[[[...]]]]]]..]]]..((((((..[[[[[[....[[.[[[[[[[[[[.......[[.))))))............]]......]]]]]]]]]].]]...]]]]]]..[[[[[.....[[[[[[[[[[[.........]]].]]]]]]]]..]]]]]......[[.[[[[.........]]]].]].....,-29.6159,-33.5859
20,yang,.[[[.........]]].((((((((.[[[[....[[[[[..[[[[[[[[[....]]]]]]]]]...]]]]][[[[[[.[[[.[[[[....]]]].]]].[[....]]......]]]]]]))))))))..]]]][[[[..[.......].[[[[[[[[[.........]]].]]]]]].....]]]]......[[.[[[[.........]]]].]].....,-28.7759,-31.5359
*****************219************************
3,huston,..[[[[[[[[.[[[.[......].]]].[[[.[[[[[[..[[[[[[[[[....]]]]]]]]]...]]]]]].]]]..[[[.[[[[....]]]].]]].....]]]]]]]][[[[[[.[[[((((((((.]]]]]]]]]))))))))[[[[[[[[[[[[[....]].]]].]]]]]]]].[[[.[[[[[...[[[.....]]]..]]]]]..]]].....,-44.3135,-45.5835
3,huston,..[[[[[[[[.[[[.[......].]]].[[[.[[[[[[..[[[[[[[[[....]]]]]]]]]...]]]]]].]]]..[[[.[[[[....]]]].]]].....]]]]]]]](((((((.[[[[[[[[[[...)))))))]]]]]]]]]][[[[[[[[[[[....]].]]].]]]]]]...[[[.[[[[[...[[[.....]]]..]]]]]..]]].....,-44.2025,-45.5625
3,huston,..[[[[[[[[.[[[.[......].]]].[[[.[[[[[[..[[[[[[[[[....]]]]]]]]]...]]]]]].]]]..[[[.[[[[....]]]].]]].....]]]]]]]][[[[[[[(((((((((((...]]]]]]])))))))))))[[[[[[[[[[....]].]]].]]]]]....[[[.[[[[[...[[[.....]]]..]]]]]..]]].....,-43.6998,-45.2798
16,huston,..........[[[[[[...[[[.[[[[[[...]]]]]]..]]]...]]]]]][[[[[....]]]]][[[[[[[[[[.[[[.[[[[....]]]].]]].....[[[....]]]]]]]]]]]]]....((((([[[[[[[........[[[[[[[[[[[)))))....]]].]]]]]]]]]].]]]]].....[[.[[[[.........]]]].]].....,-43.0259,-45.7659
8,huston,.............[[[[[[.[[[[..[[[[..[[[...[[[[[...[[[[[[[[[[[....]]]]][[[[[[[[[[.[[[.[[[[....]]]].]]].....[[[....]]]]]]]]]]]]].......]]]]]].]]]]]]]]]]]]]]]].]]]]]].........(((((((.[[.[[[.[[[[[))))))).........]]]]]..]]]]]...,-42.9003,-45.4503
9,huston,..........[[[[[[...[[[.[[[[[[...]]]]]]..]]]...]]]]]][[[[[....]]]]]..[[[[[[[[.[[[.[[[[....]]]].]]].....[[[....]]]]]]]]]]][[[[[[[[.[[(((((]]]]]]]]]][[[[[[[[[[[[[....]].]]].]]]]]]]]...))))).....[[.[[[[.........]]]].]].....,-42.3794,-44.8694
16,manfredinvivo,..........[[[[[[...[[[..[[[[.....]]]]...]]]...]]]]]][[[[[....]]]]][[[[[[[[[[.[[[.[[[[....]]]].]]]..[.......]....]]]]]]]]]]....[[[[[(((((((........(((((((((((]]]]]....))).)))))))))).))))).....[[.[[[[.........]]]].]].....,-41.5259,-44.2659
16,manfredinvivo,..........[[[[[[...[[[..[[[[.....]]]]...]]]...]]]]]][[[[[....]]]]][[[[[[[[[[.[[[.[[[[....]]]].]]]..[.......]....]]]]]]]]]]....((((([[[[[[[........[[[[[[[[[[[)))))....]]].]]]]]]]]]].]]]]].....[[.[[[[.........]]]].]].....,-41.5259,-44.2659
3,manfredinvivo,..........[[[[[[...[[[..[[[[.....]]]]...]]]...]]]]]][[[[[....]]]]]..[[[[[[[[.[[[.[[[[....]]]].]]]..[.......]....]]]]]]]]((((((((...[[[[[[[))))))))[[[[[[[[[[[.........]]].]]]]]]]]]].]]]]].....[[.[[[[.........]]]].]].....,-41.4404,-43.6804
18,huston,.....[[[[[...((((((.[[[[..[[[[..[[[...[[[[[...[[[[[[[[[[[....]]]]][[[[[[[[[[.[[[.[[[[....]]]].]]].....[[[....]]]]]]]]]]]]].......]]]]]].]]]]]]]]]]]]]]]].))))))....[[[[.......]]]].[[[.[[[[[...[[[.....]]]..]]]]]..]]]]]]]],-41.37,-41.69
16,yang,..........[[[[[[...[[[.[[[[[[...]]]]]]..]]]...]]]]]].[[[[....]]]].[[[[[[[[[[.[[[.[[[[....]]]].]]].[[....]]......]]]]]]]]]]....((((([[[[[[[........[[[[[[[[[[[)))))....]]].]]]]]]]]]].]]]]].....[[.[[[[.........]]]].]].....,-41.1159,-45.0359
3,yang,..........[[[[[[...[[[.[[[[[[...]]]]]]..]]]...]]]]]].[[[[....]]]]...[[[[[[[[.[[[.[[[[....]]]].]]].[[....]]......]]]]]]]]((((((((...[[[[[[[))))))))[[[[[[[[[[[.........]]].]]]]]]]]]].]]]]].....[[.[[[[.........]]]].]].....,-41.0304,-44.0304
5,huston,.....[[[[[[[[[[[...[[[.[[[[[[...]]]]]]..]]]...]]]]]][[[[[....]]]]]..[[[[[[[[.[[[.[[[[....]]]].]]].....[[[....]]]]]]]]]]][[[[[[[[..........]]]]]]]](((((((([[[[[....]].]]].)))))))).[[[.[[[[[...[[[.....]]]..]]]]]..]]]]]]]],-40.93,-41.25
7,huston,.....[[[[[[[[[[[...[[[.(((([[...]]))))..]]]...]]]]]][[[[[....]]]]]..[[[[[[[[.[[[.[[[[....]]]].]]].....[[[....]]]]]]]]]]][[[[[[[[..........]]]]]]]][[[[[[[[[[[[[....]].]]].]]]]]]]].[[[.[[[[[...[[[.....]]]..]]]]]..]]]]]]]],-40.93,-41.25
14,huston,.....[[[[[((((((...[[[.[[[[[[...]]]]]]..]]]...))))))[[[[[....]]]]]..[[[[[[[[.[[[.[[[[....]]]].]]].....[[[....]]]]]]]]]]][[[[[[[[..........]]]]]]]][[[[[[[[[[[[[....]].]]].]]]]]]]].[[[.[[[[[...[[[.....]]]..]]]]]..]]]]]]]],-40.93,-41.25
19,huston,.....[[[[[...[[[[[[.[[[..((((((..[[...[[[[[...[[[[[[[[[[[....]]]]][[[[[[[[[[.[[[.[[[[....]]]].]]].....[[[....]]]]]]]]]]]]].......]]]]]].]]]]]]]))))))]]].]]]]]]....[[[[.......]]]].[[[.[[[[[...[[[.....]]]..]]]]]..]]]]]]]],-40.7,-41.02
3,manfredinvivo,..........[[[[[[...[[[..[[[[.....]]]]...]]]...]]]]]][[[[[....]]]]]....[[[[...[[[.[[[[....]]]].]]].....]]]]....(((((((.[[[[[[[[[[...)))))))]]]]]]]]]][[[[[[[[[.........]]].]]]]]]...[[[.[[[[[...[[.......]]..]]]]]..]]].....,-40.6125,-42.8925
5,huston,..........[[[[[[...[[[.[[[[[[...]]]]]]..]]]...]]]]]][[[[[....]]]]].[[[[[[[[[.[[[.[[[[....]]]].]]].....[[[....]]]]]]]]]]]]((((.((((([[[[[[[........[[[[[[[[[[.))))).))))]].]]]]]]]]]].]]]]].....[[.[[[[.........]]]].]].....,-40.5295,-42.5095
1,manfredinvivo,..........[[[[[[...[[[..[[[[.....]]]]...]]]...]]]]]][[[[[....]]]]]....[[[[...[[[.[[[[....]]]].]]].....]]]].....((((((.[[[[[[[[[[...)))))).]]]]]]]]]][[[[[[[[[.........]]].]]]]]]...[[[.[[[[[...[[.......]]..]]]]]..]]].....,-39.8777,-41.9277
2,huston,..[[[[[[[[[[[[[[...[[[.[[[[[[...]]]]]]..]]]...]]]]]][[[[[....]]]]]((((((((((.[[[.[[[[....]]]].]]].....]]]]]]]]..))))))))))[[[[[[..........]]]]]]..[[[[[[[[[[[[[....]].]]].]]]]]]]].[[[.[[[[[...[[[.....]]]..]]]]]..]]].....,-39.7501,-42.7401
3,manfredinvivo,..........[[[[[[...[[[..[[[[.....]]]]...]]]...]]]]]][[[[[....]]]]]...[[[[[[[.[[[.[[[[....]]]].]]]..[.......]....]]]]]]](((((((((...[[[[[[[)))))))))[[[[[[[[[[.........]]].]]]]]]].]].]]]]].....[[.[[[[.........]]]].]].....,-39.6632,-41.7132
10,huston,.....[[[[[.[[[[[[[[[[[[....]]]]].[[[..[[[[[...((((((([[[[....]]]].[[[[[[[[[[.[[[.[[[[....]]]].]]].....[[[....]]]]]]]]]]]]]......))))))).]]]]].]]].[[[[[[[[[[[[[....]].]]].]]]]]]]].]]].[[[[[...[[[.....]]]..]]]]].]]]]]]]]],-39.61,-39.93
9,manfredinvivo,.............[[[[[[.[[[[..[[[[.....[....[[[...[[[[[[[[[[[....]]]].[[[[[[[[[[.[[[.[[[[....]]]].]]]..[.......]....]]]]]]]]]]......]]]]]]].]]]...].]]]]]]]].]]]]]].........(((((((....[[[.[[[[[))))))).........]]]]]..]]].....,-39.522,-42.662
1,manfredinvivo,..........[[[[[[...[[[..[[[[.....]]]]...]]]...]]]]]][[[[[....]]]]]....[[[[...[[[.[[[[....]]]].]]].....]]]].....[[[[[[(((((((((((...]]]]]].)))))))))))[[[[[[[[.........]]].]]]]]....[[[.[[[[[...[[.......]]..]]]]]..]]].....,-39.375,-41.645
4,huston,.....[[[[[.[[[[.[[[[[[[....]]]]]]].[[[..(((((((((....)))))))))...]]][[[[[[[[.[[[.[[[[....]]]].]]].....[[[....]]]]]]]]]]][[[[[[[[..........]]]]]]]][[[[[[[[[[[[[....]].]]].]]]]]]]].....[[[[[...[[[.....]]]..]]]]].]]]]]]]]],-39.12,-39.44
7,huston,.....[[[[[.[[[[.(((((((....))))))).[[[..[[[[[[[[[....]]]]]]]]]...]]][[[[[[[[.[[[.[[[[....]]]].]]].....[[[....]]]]]]]]]]][[[[[[[[..........]]]]]]]][[[[[[[[[[[[[....]].]]].]]]]]]]].....[[[[[...[[[.....]]]..]]]]].]]]]]]]]],-39.12,-39.44
13,huston,.....[[[[[.[[[[[[[[[[[[....]]]...[((((..((((([[[[....]]]])))))...))))][[[[[[.[[[.[[[[....]]]].]]].....[[[....]]]]]]]]][[[[[[[[[[..........]]]]]]]]]][[[[[[[[[[[....]].]]].]]]]]].]]]]].[[[[[...[[[.....]]]..]]]]].]]]]]]]]],-38.97,-39.29
10,yang,......[[[[.[[[.....[[[.[[[[[[...]]]]]]..]]]...((((((([[[[....]]]].[[[[[[[[[[.[[[.[[[[....]]]].]]].[[....]]......]]]]]]]]]]......))))))).[[[.....[[[[[[[[[[[[[.........]]].]]]]]]]]...]]......]]]..[[[[.........]]]]]]]]]]].,-38.85,-39.62
5,manfredinvivo,..........[[[[[[...[[[..[[[[.....]]]]...]]]...]]]]]][[[[[....]]]]][[[[[[[[[[.[[[.[[[[....]]]].]]]..[.......]....]]]]]]]]]].........[[[[[[[........(((((((([[[.........]]].))))))))]].]]]]].....[[.[[[[.........]]]].]].....,-38.81,-40.98
14,manfredinvivo,..........((((((...[[[..[[[[.....]]]]...]]]...))))))[[[[[....]]]]][[[[[[[[[[.[[[.[[[[....]]]].]]]..[.......]....]]]]]]]]]].........[[[[[[[........[[[[[[[[[[[.........]]].]]]]]]]]]].]]]]].....[[.[[[[.........]]]].]].....,-38.81,-40.98
2,manfredinvivo,..........[[[[[[...[[[..[[[[.....]]]]...]]]...]]]]]][[[[[....]]]]]((((((((((.[[[.[[[[....]]]].]]]..[.......]....)))))))))).........[[[[[[[........[[[[[[[[[[[.........]]].]]]]]]]]]].]]]]].....[[.[[[[.........]]]].]].....,-38.81,-40.98
13,huston,.....[[[[[.[[[[[[[[[[[[....]]]..((((((..((((((([[....]])))))))...))))))[[[[[.[[[.[[[[....]]]].]]].....[[[....]]]]]]]].[[[[[[[[[[..........]]]]]]]]]][[[[[[[[[[[....]].]]].]]]]]].]]]]].[[[[[...[[[.....]]]..]]]]].]]]]]]]]],-38.75,-39.07
4,yang,......[[[[.[[[.[[[[[[..[[[[[[...]]]]]]..(((((((((....))))))))).[[.[[[[[[[[[[.[[[.[[[[....]]]].]]].[[....]]......]]]]]]]]]].]]..]]]]]]...[[[.....[[[[[[[[[[[[[.........]]].]]]]]]]]...]]......]]]..[[[[.........]]]]]]]]]]].,-38.47,-39.24
5,yang,.......[[[[[[[[[...[[[.[[[[[[...]]]]]]..]]]...]]]]]].]]]....[[[[..[[[[[[[[[[.[[[.[[[[....]]]].]]].[[....]]......]]]]]]]]]].........[[[[[[[........(((((((([[[.........]]].))))))))]].]]]]].]]]][[.[[[[.........]]]].]].....,-38.15,-40.24
8,yang,.............[[[[[[.[[[[[[[[[...]]]]]...[[....[[[[[[[[[[[....]]]].[[[[[[[[[[.[[[.[[[[....]]]].]]].[[....]]......]]]]]]]]]]......]]]]]]]...]]........]]]].]]]]]].........(((((((....[[[.[[[[[))))))).........]]]]]..]]].....,-38.132,-41.272
11,manfredinvivo,..........[[[[[[...[[[..[[[[.....]]]]...]]]...]]]]]].((((((....((.((((((((((.(((.[[[[....]]]].)))..[.......]....)))))))))).))...))))))..[[[[[.....[[[[[[[[[[[.........]]].]]]]]]]]..]]]]]......[[.[[[[.........]]]].]].....,-38.1,-40.82
12,manfredinvivo,..........[[[[[[...[[[..[[[[.....]]]]...]]]...]]]]]].[[[[[[....((.((((((((((.[[[.[[[[....]]]].]]]..[.......]....)))))))))).))...]]]]]]..[[[[[.....[[[[[[[[[[[.........]]].]]]]]]]]..]]]]]......[[.[[[[.........]]]].]].....,-38.1,-40.82
6,huston,.....[[[[[.[[[[[[[[[[[[[..[[[[[.[[[[....[[[..((((((.[[[[[....]]]]]..[[[......]]]..))))))]]]....]]]]]]]]]......]]]]....[[[[[[[[[[..........]]]]]]]]]][[[[[[[[[[[....]].]]].]]]]]].]]]]].[[[[[...[[[.....]]]..]]]]].]]]]]]]]],-38.03,-38.35
8,manfredinvivo,..........[[[[[[...[[[..[[[[.....]]]]...]]]...]]]]]][[[[[....]]]]][[[[[[[[[[.[[[.[[[[....]]]].]]]..[.......]....]]]]]]]]]][[[[.....(((((...........[[[[[[[[[[.........]]].]]]]]]]]]]]))))).....[[.[[[[.........]]]].]].....,-37.804,-39.434
7,manfredinvivo,...........[[[..(((((((.]]]))))))).[[...[[....[[[[[[[[[[[....]]]].[[[[[[[[[[.[[[.[[[[....]]]].]]]..[.......]....]]]]]]]]]]......]]]]]]]...]]....]].[[[[[[[[[[.........]]].]]]]]]]..[[[.[[[[[...[[.......]]..]]]]]..]]].....,-37.6392,-40.2192
6,yang,[[[.........]]].((((((([[[[)))))))]]]]..[[[[[[[[[[[[[[[[[....]]]].[[[[[[[[[[.[[[.[[[[....]]]].]]].[[....]]......]]]]]]]]]]......]]]]]]].[[[.....[[[[[[[[[[[[[.........]]].]]]]]]]]...]]......]]]...............]]]]]]......,-37.6321,-39.2321
5,manfredinvivo,..........[[[[[[...[[[..[[[[.....]]]]...]]]...]]]]]].[[[[[[....[[.[[[[[[[[[[.[[[.[[[[....]]]].]]]..[.......]....]]]]]]]]]].]]...]]]]]]............[[[[[[[[[[(((.((.((..]].]]]]]]]])))).))).....[[.[[[[.........]]]].]].....,-37.4393,-39.2193
1,yang,......[[[.[[[[[[...[[[.[[[[[[...]]]]]]..]]]...]]]]]].[[[[....]]]]...[[[[.....[[[.[[[[....]]]].]]]...]]]]]]]...[[[[[[[(((((((((((...]]]]]]])))))))))))[[[[[[[[.........]]].]]]]].....[[[[[......[[.[[[[.........]]]].]]]]]]],-37.3798,-39.0798
2,yang,.......[[[[[[[[[...[[[.[[[[[[...]]]]]]..]]]...]]]]]].]]]....[[[[..((((((((((.[[[.[[[[....]]]].]]].[[....]]......)))))))))).........[[[[[..[.......].[[[[[[[[[.........]]].]]]]]].....]]]]].]]]][[.[[[[.........]]]].]].....,-37.21,-39.3
14,yang,.......[[[((((((...[[[.[[[[[[...]]]]]]..]]]...)))))).]]]....[[[[..[[[[[[[[[[.[[[.[[[[....]]]].]]].[[....]]......]]]]]]]]]].........[[[[[..[.......].[[[[[[[[[.........]]].]]]]]].....]]]]].]]]][[.[[[[.........]]]].]].....,-37.21,-39.3
9,yang,.......[[[[[[[[[...[[[.[[[[[[...]]]]]]..]]]...]]]]]].]]]....[[[[..[[[[[[[[[[.[[[.[[[[....]]]].]]].[[....]]......]]]]]]]]]].........(((((..[.......].[[[[[[[[[.........]]].]]]]]].....))))).]]]][[.[[[[.........]]]].]].....,-37.21,-39.3
6,yang,.......[[[[[[[[[...[[[.(((([[...]]))))..]]]...]]]]]].]]]....[[[[..[[[[[[[[[[.[[[.[[[[....]]]].]]].[[....]]......]]]]]]]]]].........[[[[[..[.......].[[[[[[[[[.........]]].]]]]]].....]]]]].]]]][[.[[[[.........]]]].]].....,-37.21,-39.3
15,huston,.....[[[[[.[[[[[[[[[.....(((((.....[[...[[[[[[[[[....]]]]]]]]]..]])))))[[[[[.[[[.[[[[....]]]].]]].....[[[....]]]]]]]].[[[[[[[[[[..........]]]]]]]]]][[[[[[[[[[[....]].]]].]]]]]].]]]]].[[[[[...[[[.....]]]..]]]]].]]]]]]]]],-37.1,-37.42
17,huston,..........[[[[[[...[[[.[[[[[[...]]]]]]..]]]...]]]]]][[[[[....]]]]][[[[[[[[[[.[[[...(((((((((..]]]...............]]]]]]]]]][[[[.[[[[[[[[[[[........[[[[[[[[[[[[[....]].]]].]]]]]]]]]].]]]]]...].]]].]]]].........)))))))))..,-36.8902,-37.8002
12,manfredinvivo,..........[[[[[[...[[[..[[[[.....]]]]...]]]...]]]]]][[[[[....]]]]][[[[[[[[[[.....[[[[....]]]](((((..............]]]]]]]]]].....)))))[[[[[[........[[[[[[[[[[[.........]]].]]]]]]]]]].]]]]......[[.[[[[.........]]]].]].....,-36.7599,-39.3399
5,yang,..........[[[[[[...[[[.[[[[[[...]]]]]]..]]]...]]]]]].[[[[....]]]].[[[[[[[[[[.[[[.[[[[....]]]].]]].[[....]]......]]]]]]]]]].(((......(((.[[[[[.....[[[[[[[[[[))).....)))]].]]]]]]]]..]]]]]......[[.[[[[.........]]]].]].....,-36.491,-40.181
6,yang,...........((([[[[[[[[[.)))]]]..]]]]]]..[[[[[[[[[[[[[[[[[....]]]].[[[[[[[[[[.[[[.[[[[....]]]].]]].[[....]]......]]]]]]]]]]......]]]]]]].[[[.....[[[[[[[[[[[[[.........]]].]]]]]]]]...]]......]]]...............]]]]]]......,-36.3097,-37.5797
4,huston,.........[.[[[.[......].]]].].((((.[[[..[[[[[[[[[))))]]]]]]]]]...]]][[[[[[[[.[[[.[[[[....]]]].]]].....[[[....]]]]]]]]]]][[[[[[[[..........]]]]]]]][[[[[[[[[[[[[....]].]]].]]]]]]]].[[[.[[[[[...[[[.....]]]..]]]]]..]]].....,-36.2733,-38.5833
7,manfredinvivo,..............[[[[[[[[[(((.]]]]]]..]]].)))....[[[[[[[[[[[....]]]].[[[[[[[[[[.[[[.[[[[....]]]].]]]..[.......]....]]]]]]]]]]......]]]]]]].[[[[[.....[[[[[[[[[[[.........]]].]]]]]]]]..]]]]]......[[.[[[[.........]]]].]].....,-35.9186,-38.2186
15,manfredinvivo,..........[[[[[[...[[[...(((((..........]]]...]]]]]][[[[[....]]]]])))))[[[[[.[[[.[[[[....]]]].]]]..[.......]....]]]]].[[[[[[[[[[..........]]]]]]]]]].[[[[[[[[.........]]].]]]]]....[[[.[[[[[...[[.......]]..]]]]]..]]].....,-35.7174,-38.6874
12,huston,..........[[[[[[...[[[.[[[[[[...]]]]]]..]]]...]]]]]][[[[[....]]]]][[[[[[[[[[[[[..[[[[....]]]](((((...]]]........]]]]]]]]]].....)))))[[[[[[........[[[[[[[[[[[[[....]].]]].]]]]]]]]]].]]]]......[[.[[[[.........]]]].]].....,-35.522,-38.102
19,manfredinvivo,.............[[[[[[.[[[..((((((.....[...[[[...[[[[[[[[[[[....]]]].[[[[[[[[[[.[[[.[[[[....]]]].]]]..[.......]....]]]]]]]]]]......]]]]]]].]]]...]))))))]]].]]]]]]....................[[[.[[[[[...[[.......]]..]]]]]..]]].....,-35.52,-37.75
17,yang,..........[[[[[[...[[[.[[[[[[...]]]]]]..]]]...]]]]]].[[[[....]]]].[[[[[[[[[[.[[[...(((((((((..]]]...............]]]]]]]]]][[[[.[[[[[[[[[..[.......].[[[[[[[[[.........]]].]]]]]].....]]]]...]].]]].]]]].........)))))))))..,-35.4302,-37.5202
10,manfredinvivo,.........[.[[[.[......].]]].]......[[...[[....((((((([[[[....]]]].[[[[[[[[[[.[[[.[[[[....]]]].]]]..[.......]....]]]]]]]]]]......)))))))...]]....]].[[[[[[[[[[.........]]].]]]]]]]..[[[.[[[[[...[[.......]]..]]]]]..]]].....,-35.37,-38.83
13,yang,......[[[[.[[[.[[[[[[...[[[[[....(((((..((((((([[....]])))))))...))))).[[[[[.[[[.[[[[....]]]].]]].[[....]]......]]]]]]]]]].....]]]]]]...[[[.....[[[[[[[[[[[[[.........]]].]]]]]]]]...]]......]]]..[[[[.........]]]]]]]]]]].,-35.36,-36.13
13,yang,......[[[[.[[[.[[[[[[...[[[[[....[((((..((((([[[[....]]]])))))...))))].[[[[[.[[[.[[[[....]]]].]]].[[....]]......]]]]]]]]]].....]]]]]]...[[[.....[[[[[[[[[[[[[.........]]].]]]]]]]]...]]......]]]..[[[[.........]]]]]]]]]]].,-35.36,-36.13
17,manfredinvivo,..........[[[[[[...[[[..[[[[.....]]]]...]]]...]]]]]][[[[[....]]]]][[[[[[[[[[.[[[...(((((((((..]]]...............]]]]]]]]]][[[......[[[[[[[........[[[[[[[[[[[.........]]].]]]]]]]]]].]]]]]....]]]...............)))))))))..,-35.3202,-36.2602
18,manfredinvivo,.............((((((.[[[[..[[[[.....[....[[[...[[[[[[[[[[[....]]]].[[[[[[[[[[.[[[.[[[[....]]]].]]]..[.......]....]]]]]]]]]]......]]]]]]].]]]...].]]]]]]]].))))))....................[[[.[[[[[...[[.......]]..]]]]]..]]].....,-35.3,-37.53
12,yang,..........[[[[[[...[[[.[[[[[[...]]]]]]..]]]...]]]]]].[[[[....]]]].[[[[[[[[[[.....[[[[....]]]](((((..............]]]]]]]]]].....)))))[[[[..[.......].[[[[[[[[[.........]]].]]]]]].....]]]]......[[.[[[[.........]]]].]].....,-35.1499,-38.9099
11,huston,.....[[[[[.[[[..[[[[[[[....]]]]]]][[.[[[[[[[.((((((.[[[[[....]]]]]....[[[.......]]]...))))))..[[[...[[[[[....]]]]]...]]][[[[[[[[..........]]]]]]]][[[[[[[[[[[[[....]].]]].]]]]]]]]....]]]]]]]..]].[[[[.........]]]]]]]]]]]],-34.46,-34.78
4,manfredinvivo,.........[.[[[.[......].]]].]...........(((((((((....))))))))).[[.[[[[[[[[[[.[[[.[[[[....]]]].]]]..[.......]....]]]]]]]]]].]]......[[[[[[[........[[[[[[[[[[[.........]]].]]]]]]]]]].]]]]].....[[.[[[[.........]]]].]].....,-34.41,-38.52
7,yang,......[[[[[[[[[[...[[[.[[[[[[...]]]]]]..]]]...]]]]]].((((((....((.((((((((((.(((((.[[....]])).))).[[....]]......)))))))))).))...))))))..[[[.....[[[[[[[[[[[[[.........]]].]]]]]]]]...]]......]]]..[[[[.........]]]]...]]]].,-34.14,-34.91
13,manfredinvivo,...........[[..[[...[[[[(((((((..]]]]...]]...]])))))))..[[[....[[.[[[[[[[[[[.[[[.[[[[....]]]].]]]..[.......]....]]]]]]]]]].]]...]]].[[[[[[........[[[[[[[[[[[.........]]].]]]]]]]]]].]]]]......[[.[[[[.........]]]].]].....,-34.1293,-37.5793
13,manfredinvivo,..........[[[[[[...[[[[....]]]].((((((..((((((]]]]]]....))))))...))))))[[[[[.[[[.[[[[....]]]].]]]..[.......]....]]]]].[[[[[[[[[[..........]]]]]]]]]].[[[[[[[[.........]]].]]]]]....[[[.[[[[[...[[.......]]..]]]]]..]]].....,-34.1105,-37.7705
17,huston,..(((((((((((((((((.((((..((((..(((...(((((...(((((((.(((((.......((((((((((.(((.[[[[....]]]].))).....[[[....]]]))))))))))))))).))))))).)))))))))))))))).))))........)))).))).......[[[[[))))))[[.[[[[.........]]]].]]]]]]],-33.8001,-34.2901
18,yang,......[[[[...((((((.[[[[[[[[[...]]]]]...[[....[[[[[[[[[[[....]]]].[[[[[[[[[[.[[[.[[[[....]]]].]]].[[....]]......]]]]]]]]]]......]]]]]]]...]]........]]]].))))))...........[[[[[.............]]]]].[[[[.........]]]]...]]]].,-33.73,-34.5
13,yang,.........[[.[[[[[...[[[[(((((((..]]]]..]]]]].]])))))))......[[[[..[[[[[[[[[[.[[[.[[[[....]]]].]]].[[....]]......]]]]]]]]]].........[[[[[..[.......].[[[[[[[[[.........]]].]]]]]].....]]]]].]]]][[.[[[[.........]]]].]].....,-33.6702,-35.3902
20,huston,.....[[[[[.[[[[.((((((((.[[.[[[.[[[[[[..[[[[[[[[[....]]]]]]]]]...]]]]]].]]]]][[[.[[[[....]]]].]]]...[[[[[....]]]]]....)))))))).....[[[[[[[........[[[[[[[[[[[[[....]].]]].]]]]]]]]]].]]]]][[[[.[[[.....]]].]]]]...]]]]]]]]],-33.23,-33.55
15,yang,..........[[[[[[...[[[.[[(((((......]]..]]]...]]]]]].[[[[....]]]].)))))......[[[.[[[[....]]]].]]][[[..[[[[[...[[[[[[[.[[[.......]]]]]]]]]]........[[[[[[[[[[[.........]]].]]]]]]]]..]]]]]..]]].[[.[[[[.........]]]].]].....,-33.0433,-35.3033
19,yang,............[[[[[...[[[[.((((((..]]]]..]]]]]..[[[[[[[[[[[....]]]].[[[[[[[[[[.[[[.[[[[....]]]].]]].[[....]]......]]]]]]]]]]......]]]]]]]........))))))[[[[[[[[.........]]].]]]]].....[[[[[......[[.[[[[.........]]]].]]]]]]],-33.0108,-34.3008
6,manfredinvivo,..........[[[[[[...[[[..[[[[.....]]]]...]]]...]]]]]].((((((....((.((((((((((.(((((.........)).)))..[.......]....)))))))))).))...))))))..[[[[[.....[[[[[[[[[[[.........]]].]]]]]]]]..]]]]]......[[.[[[[.........]]]].]].....,-32.71,-35.43
11,yang,......[[[[[[[[[[...[[[.[[[[[[...]]]]]]..]]]...]]]]]].((((((....((.((((((((((.......((.....[[[[.....]]]].))......)))))))))).))...))))))..[[[.....[[[[[[[[[[[[[.........]]].]]]]]]]]...]]......]]]..[[[[.........]]]]...]]]].,-32.7,-33.47
7,yang,......[[[[.[[[[[[..[[[.[[[[[[...]]]]]]..]]]..((((((..[[[[....]]]]...[[[......]]]..))))))...[[[[..[[[..[[[[[...[[[[[[[.[[[.......]]]]]]]]]]........[[[[[[[[[[[.........]]].]]]]]]]]..]]]]]..]]].]]]]...........]]..]]]]]]]].,-32.56,-33.33
20,manfredinvivo,.........[[[....((((((((..[[[[.....[[...[[[[[[[[[....]]]]]]]]]..]]]]]].[[[[[.[[[.[[[[....]]]].]]]..[.......]....]]]]].)))))))).]]].[[[[[[[........[[[[[[[[[[[.........]]].]]]]]]]]]].]]]]].....[[.[[[[.........]]]].]].....,-30.67,-32.62
6,manfredinvivo,[[[.........]]]....[[[..[[[[.....]]]]...]]]..((((((.[[[[[....]]]]][[[[[[[[[[.[[[[[))))))...]].]]]...............]]]]]]]]]].........[[[[[[[........[[[[[[[[[[[.........]]].]]]]]]]]]].]]]]].....[[.[[[[.........]]]].]].....,-30.1616,-34.2316
11,yang,[[[.........]]]....[[[.[[[[[[...]]]]]]..]]]..((((((..[[[[[[....[[.[[[[[[[[[[.......[[.))))))............]]......]]]]]]]]]].]]...]]]]]]..[[[[[.....[[[[[[[[[[[.........]]].]]]]]]]]..]]]]]......[[.[[[[.........]]]].]].....,-29.6159,-33.5159
20,yang,[[[.........]]].((((((((.[[[[....[[[[[..[[[[[[[[[....]]]]]]]]]...]]]]][[[[[[.[[[.[[[[....]]]].]]].[[....]]......]]]]]]))))))))..]]]][[[[..[.......].[[[[[[[[[.........]]].]]]]]].....]]]]......[[.[[[[.........]]]].]].....,-28.7759,-31.4659
*****************218************************
3,huston,.[[[[[[[[.[[[.[......].]]].[[[.[[[[[[..[[[[[[[[[....]]]]]]]]]...]]]]]].]]]..[[[.[[[[....]]]].]]].....]]]]]]]][[[[[[.[[[((((((((.]]]]]]]]]))))))))[[[[[[[[[[[[[....]].]]].]]]]]]]].[[[.[[[[[...[[[.....]]]..]]]]]..]]].....,-44.3135,-45.5835
3,huston,.[[[[[[[[.[[[.[......].]]].[[[.[[[[[[..[[[[[[[[[....]]]]]]]]]...]]]]]].]]]..[[[.[[[[....]]]].]]].....]]]]]]]](((((((.[[[[[[[[[[...)))))))]]]]]]]]]][[[[[[[[[[[....]].]]].]]]]]]...[[[.[[[[[...[[[.....]]]..]]]]]..]]].....,-44.2025,-45.5625
3,huston,.[[[[[[[[.[[[.[......].]]].[[[.[[[[[[..[[[[[[[[[....]]]]]]]]]...]]]]]].]]]..[[[.[[[[....]]]].]]].....]]]]]]]][[[[[[[(((((((((((...]]]]]]])))))))))))[[[[[[[[[[....]].]]].]]]]]....[[[.[[[[[...[[[.....]]]..]]]]]..]]].....,-43.6998,-45.2798
16,huston,.........[[[[[[...[[[.[[[[[[...]]]]]]..]]]...]]]]]][[[[[....]]]]][[[[[[[[[[.[[[.[[[[....]]]].]]].....[[[....]]]]]]]]]]]]]....((((([[[[[[[........[[[[[[[[[[[)))))....]]].]]]]]]]]]].]]]]].....[[.[[[[.........]]]].]].....,-43.0259,-45.7659
8,huston,............[[[[[[.[[[[..[[[[..[[[...[[[[[...[[[[[[[[[[[....]]]]][[[[[[[[[[.[[[.[[[[....]]]].]]].....[[[....]]]]]]]]]]]]].......]]]]]].]]]]]]]]]]]]]]]].]]]]]].........(((((((.[[.[[[.[[[[[))))))).........]]]]]..]]]]]...,-42.9003,-45.4503
9,huston,.........[[[[[[...[[[.[[[[[[...]]]]]]..]]]...]]]]]][[[[[....]]]]]..[[[[[[[[.[[[.[[[[....]]]].]]].....[[[....]]]]]]]]]]][[[[[[[[.[[(((((]]]]]]]]]][[[[[[[[[[[[[....]].]]].]]]]]]]]...))))).....[[.[[[[.........]]]].]].....,-42.3794,-44.8694
16,manfredinvivo,.........[[[[[[...[[[..[[[[.....]]]]...]]]...]]]]]][[[[[....]]]]][[[[[[[[[[.[[[.[[[[....]]]].]]]..[.......]....]]]]]]]]]]....[[[[[(((((((........(((((((((((]]]]]....))).)))))))))).))))).....[[.[[[[.........]]]].]].....,-41.5259,-44.2659
16,manfredinvivo,.........[[[[[[...[[[..[[[[.....]]]]...]]]...]]]]]][[[[[....]]]]][[[[[[[[[[.[[[.[[[[....]]]].]]]..[.......]....]]]]]]]]]]....((((([[[[[[[........[[[[[[[[[[[)))))....]]].]]]]]]]]]].]]]]].....[[.[[[[.........]]]].]].....,-41.5259,-44.2659
3,manfredinvivo,.........[[[[[[...[[[..[[[[.....]]]]...]]]...]]]]]][[[[[....]]]]]..[[[[[[[[.[[[.[[[[....]]]].]]]..[.......]....]]]]]]]]((((((((...[[[[[[[))))))))[[[[[[[[[[[.........]]].]]]]]]]]]].]]]]].....[[.[[[[.........]]]].]].....,-41.4404,-43.6804
18,huston,....[[[[[...((((((.[[[[..[[[[..[[[...[[[[[...[[[[[[[[[[[....]]]]][[[[[[[[[[.[[[.[[[[....]]]].]]].....[[[....]]]]]]]]]]]]].......]]]]]].]]]]]]]]]]]]]]]].))))))....[[[[.......]]]].[[[.[[[[[...[[[.....]]]..]]]]]..]]]]]]]],-41.37,-41.69
16,yang,.........[[[[[[...[[[.[[[[[[...]]]]]]..]]]...]]]]]].[[[[....]]]].[[[[[[[[[[.[[[.[[[[....]]]].]]].[[....]]......]]]]]]]]]]....((((([[[[[[[........[[[[[[[[[[[)))))....]]].]]]]]]]]]].]]]]].....[[.[[[[.........]]]].]].....,-41.1159,-45.0359
3,yang,.........[[[[[[...[[[.[[[[[[...]]]]]]..]]]...]]]]]].[[[[....]]]]...[[[[[[[[.[[[.[[[[....]]]].]]].[[....]]......]]]]]]]]((((((((...[[[[[[[))))))))[[[[[[[[[[[.........]]].]]]]]]]]]].]]]]].....[[.[[[[.........]]]].]].....,-41.0304,-44.0304
5,huston,....[[[[[[[[[[[...[[[.[[[[[[...]]]]]]..]]]...]]]]]][[[[[....]]]]]..[[[[[[[[.[[[.[[[[....]]]].]]].....[[[....]]]]]]]]]]][[[[[[[[..........]]]]]]]](((((((([[[[[....]].]]].)))))))).[[[.[[[[[...[[[.....]]]..]]]]]..]]]]]]]],-40.93,-41.25
14,huston,....[[[[[((((((...[[[.[[[[[[...]]]]]]..]]]...))))))[[[[[....]]]]]..[[[[[[[[.[[[.[[[[....]]]].]]].....[[[....]]]]]]]]]]][[[[[[[[..........]]]]]]]][[[[[[[[[[[[[....]].]]].]]]]]]]].[[[.[[[[[...[[[.....]]]..]]]]]..]]]]]]]],-40.93,-41.25
6,huston,....[[[[[[[[[[[...[[[.(((([[...]]))))..]]]...]]]]]][[[[[....]]]]]..[[[[[[[[.[[[.[[[[....]]]].]]].....[[[....]]]]]]]]]]][[[[[[[[..........]]]]]]]][[[[[[[[[[[[[....]].]]].]]]]]]]].[[[.[[[[[...[[[.....]]]..]]]]]..]]]]]]]],-40.93,-41.25
19,huston,....[[[[[...[[[[[[.[[[..((((((..[[...[[[[[...[[[[[[[[[[[....]]]]][[[[[[[[[[.[[[.[[[[....]]]].]]].....[[[....]]]]]]]]]]]]].......]]]]]].]]]]]]]))))))]]].]]]]]]....[[[[.......]]]].[[[.[[[[[...[[[.....]]]..]]]]]..]]]]]]]],-40.7,-41.02
3,manfredinvivo,.........[[[[[[...[[[..[[[[.....]]]]...]]]...]]]]]][[[[[....]]]]]....[[[[...[[[.[[[[....]]]].]]].....]]]]....(((((((.[[[[[[[[[[...)))))))]]]]]]]]]][[[[[[[[[.........]]].]]]]]]...[[[.[[[[[...[[.......]]..]]]]]..]]].....,-40.6125,-42.8925
5,huston,.........[[[[[[...[[[.[[[[[[...]]]]]]..]]]...]]]]]][[[[[....]]]]].[[[[[[[[[.[[[.[[[[....]]]].]]].....[[[....]]]]]]]]]]]]((((.((((([[[[[[[........[[[[[[[[[[.))))).))))]].]]]]]]]]]].]]]]].....[[.[[[[.........]]]].]].....,-40.5295,-42.5095
1,manfredinvivo,.........[[[[[[...[[[..[[[[.....]]]]...]]]...]]]]]][[[[[....]]]]]....[[[[...[[[.[[[[....]]]].]]].....]]]].....((((((.[[[[[[[[[[...)))))).]]]]]]]]]][[[[[[[[[.........]]].]]]]]]...[[[.[[[[[...[[.......]]..]]]]]..]]].....,-39.8777,-41.9277
2,huston,.[[[[[[[[[[[[[[...[[[.[[[[[[...]]]]]]..]]]...]]]]]][[[[[....]]]]]((((((((((.[[[.[[[[....]]]].]]].....]]]]]]]]..))))))))))[[[[[[..........]]]]]]..[[[[[[[[[[[[[....]].]]].]]]]]]]].[[[.[[[[[...[[[.....]]]..]]]]]..]]].....,-39.7501,-42.7401
10,huston,....[[[[[.[[[[[[[[[[[[....]]]]].[[[..[[[[[...((((((([[[[....]]]].[[[[[[[[[[.[[[.[[[[....]]]].]]].....[[[....]]]]]]]]]]]]]......))))))).]]]]].]]].[[[[[[[[[[[[[....]].]]].]]]]]]]].]]].[[[[[...[[[.....]]]..]]]]].]]]]]]]]],-39.61,-39.93
9,manfredinvivo,............[[[[[[.[[[[..[[[[.....[....[[[...[[[[[[[[[[[....]]]].[[[[[[[[[[.[[[.[[[[....]]]].]]]..[.......]....]]]]]]]]]]......]]]]]]].]]]...].]]]]]]]].]]]]]].........(((((((....[[[.[[[[[))))))).........]]]]]..]]].....,-39.522,-42.662
1,manfredinvivo,.........[[[[[[...[[[..[[[[.....]]]]...]]]...]]]]]][[[[[....]]]]]....[[[[...[[[.[[[[....]]]].]]].....]]]].....[[[[[[(((((((((((...]]]]]].)))))))))))[[[[[[[[.........]]].]]]]]....[[[.[[[[[...[[.......]]..]]]]]..]]].....,-39.375,-41.645
6,huston,....[[[[[.[[[[.(((((((....))))))).[[[..[[[[[[[[[....]]]]]]]]]...]]][[[[[[[[.[[[.[[[[....]]]].]]].....[[[....]]]]]]]]]]][[[[[[[[..........]]]]]]]][[[[[[[[[[[[[....]].]]].]]]]]]]].....[[[[[...[[[.....]]]..]]]]].]]]]]]]]],-39.12,-39.44
4,huston,....[[[[[.[[[[.[[[[[[[....]]]]]]].[[[..(((((((((....)))))))))...]]][[[[[[[[.[[[.[[[[....]]]].]]].....[[[....]]]]]]]]]]][[[[[[[[..........]]]]]]]][[[[[[[[[[[[[....]].]]].]]]]]]]].....[[[[[...[[[.....]]]..]]]]].]]]]]]]]],-39.12,-39.44
13,huston,....[[[[[.[[[[[[[[[[[[....]]]...[((((..((((([[[[....]]]])))))...))))][[[[[[.[[[.[[[[....]]]].]]].....[[[....]]]]]]]]][[[[[[[[[[..........]]]]]]]]]][[[[[[[[[[[....]].]]].]]]]]].]]]]].[[[[[...[[[.....]]]..]]]]].]]]]]]]]],-38.97,-39.29
10,yang,.....[[[[.[[[.....[[[.[[[[[[...]]]]]]..]]]...((((((([[[[....]]]].[[[[[[[[[[.[[[.[[[[....]]]].]]].[[....]]......]]]]]]]]]]......))))))).[[[.....[[[[[[[[[[[[[.........]]].]]]]]]]]...]]......]]]..[[[[.........]]]]]]]]]]].,-38.85,-39.62
5,manfredinvivo,.........[[[[[[...[[[..[[[[.....]]]]...]]]...]]]]]][[[[[....]]]]][[[[[[[[[[.[[[.[[[[....]]]].]]]..[.......]....]]]]]]]]]].........[[[[[[[........(((((((([[[.........]]].))))))))]].]]]]].....[[.[[[[.........]]]].]].....,-38.81,-40.98
2,manfredinvivo,.........[[[[[[...[[[..[[[[.....]]]]...]]]...]]]]]][[[[[....]]]]]((((((((((.[[[.[[[[....]]]].]]]..[.......]....)))))))))).........[[[[[[[........[[[[[[[[[[[.........]]].]]]]]]]]]].]]]]].....[[.[[[[.........]]]].]].....,-38.81,-40.98
14,manfredinvivo,.........((((((...[[[..[[[[.....]]]]...]]]...))))))[[[[[....]]]]][[[[[[[[[[.[[[.[[[[....]]]].]]]..[.......]....]]]]]]]]]].........[[[[[[[........[[[[[[[[[[[.........]]].]]]]]]]]]].]]]]].....[[.[[[[.........]]]].]].....,-38.81,-40.98
13,huston,....[[[[[.[[[[[[[[[[[[....]]]..((((((..((((((([[....]])))))))...))))))[[[[[.[[[.[[[[....]]]].]]].....[[[....]]]]]]]].[[[[[[[[[[..........]]]]]]]]]][[[[[[[[[[[....]].]]].]]]]]].]]]]].[[[[[...[[[.....]]]..]]]]].]]]]]]]]],-38.75,-39.07
4,yang,.....[[[[.[[[.[[[[[[..[[[[[[...]]]]]]..(((((((((....))))))))).[[.[[[[[[[[[[.[[[.[[[[....]]]].]]].[[....]]......]]]]]]]]]].]]..]]]]]]...[[[.....[[[[[[[[[[[[[.........]]].]]]]]]]]...]]......]]]..[[[[.........]]]]]]]]]]].,-38.47,-39.24
5,yang,......[[[[[[[[[...[[[.[[[[[[...]]]]]]..]]]...]]]]]].]]]....[[[[..[[[[[[[[[[.[[[.[[[[....]]]].]]].[[....]]......]]]]]]]]]].........[[[[[[[........(((((((([[[.........]]].))))))))]].]]]]].]]]][[.[[[[.........]]]].]].....,-38.15,-40.24
8,yang,............[[[[[[.[[[[[[[[[...]]]]]...[[....[[[[[[[[[[[....]]]].[[[[[[[[[[.[[[.[[[[....]]]].]]].[[....]]......]]]]]]]]]]......]]]]]]]...]]........]]]].]]]]]].........(((((((....[[[.[[[[[))))))).........]]]]]..]]].....,-38.132,-41.272
11,manfredinvivo,.........[[[[[[...[[[..[[[[.....]]]]...]]]...]]]]]].((((((....((.((((((((((.(((.[[[[....]]]].)))..[.......]....)))))))))).))...))))))..[[[[[.....[[[[[[[[[[[.........]]].]]]]]]]]..]]]]]......[[.[[[[.........]]]].]].....,-38.1,-40.82
12,manfredinvivo,.........[[[[[[...[[[..[[[[.....]]]]...]]]...]]]]]].[[[[[[....((.((((((((((.[[[.[[[[....]]]].]]]..[.......]....)))))))))).))...]]]]]]..[[[[[.....[[[[[[[[[[[.........]]].]]]]]]]]..]]]]]......[[.[[[[.........]]]].]].....,-38.1,-40.82
7,huston,....[[[[[.[[[[[[[[[[[[[..[[[[[.[[[[....[[[..((((((.[[[[[....]]]]]..[[[......]]]..))))))]]]....]]]]]]]]]......]]]]....[[[[[[[[[[..........]]]]]]]]]][[[[[[[[[[[....]].]]].]]]]]].]]]]].[[[[[...[[[.....]]]..]]]]].]]]]]]]]],-38.03,-38.35
8,manfredinvivo,.........[[[[[[...[[[..[[[[.....]]]]...]]]...]]]]]][[[[[....]]]]][[[[[[[[[[.[[[.[[[[....]]]].]]]..[.......]....]]]]]]]]]][[[[.....(((((...........[[[[[[[[[[.........]]].]]]]]]]]]]]))))).....[[.[[[[.........]]]].]].....,-37.804,-39.434
6,yang,...............((((((([[[[)))))))]]]]..[[[[[[[[[[[[[[[[[....]]]].[[[[[[[[[[.[[[.[[[[....]]]].]]].[[....]]......]]]]]]]]]]......]]]]]]].[[[.....[[[[[[[[[[[[[.........]]].]]]]]]]]...]]......]]]...............]]]]]]......,-37.7921,-38.9821
7,manfredinvivo,..........[[[..(((((((.]]]))))))).[[...[[....[[[[[[[[[[[....]]]].[[[[[[[[[[.[[[.[[[[....]]]].]]]..[.......]....]]]]]]]]]]......]]]]]]]...]]....]].[[[[[[[[[[.........]]].]]]]]]]..[[[.[[[[[...[[.......]]..]]]]]..]]].....,-37.6392,-40.2192
5,manfredinvivo,.........[[[[[[...[[[..[[[[.....]]]]...]]]...]]]]]].[[[[[[....[[.[[[[[[[[[[.[[[.[[[[....]]]].]]]..[.......]....]]]]]]]]]].]]...]]]]]]............[[[[[[[[[[(((.((.((..]].]]]]]]]])))).))).....[[.[[[[.........]]]].]].....,-37.4393,-39.2193
1,yang,.....[[[.[[[[[[...[[[.[[[[[[...]]]]]]..]]]...]]]]]].[[[[....]]]]...[[[[.....[[[.[[[[....]]]].]]]...]]]]]]]...[[[[[[[(((((((((((...]]]]]]])))))))))))[[[[[[[[.........]]].]]]]].....[[[[[......[[.[[[[.........]]]].]]]]]]],-37.3798,-39.0798
2,yang,......[[[[[[[[[...[[[.[[[[[[...]]]]]]..]]]...]]]]]].]]]....[[[[..((((((((((.[[[.[[[[....]]]].]]].[[....]]......)))))))))).........[[[[[..[.......].[[[[[[[[[.........]]].]]]]]].....]]]]].]]]][[.[[[[.........]]]].]].....,-37.21,-39.3
14,yang,......[[[((((((...[[[.[[[[[[...]]]]]]..]]]...)))))).]]]....[[[[..[[[[[[[[[[.[[[.[[[[....]]]].]]].[[....]]......]]]]]]]]]].........[[[[[..[.......].[[[[[[[[[.........]]].]]]]]].....]]]]].]]]][[.[[[[.........]]]].]].....,-37.21,-39.3
9,yang,......[[[[[[[[[...[[[.[[[[[[...]]]]]]..]]]...]]]]]].]]]....[[[[..[[[[[[[[[[.[[[.[[[[....]]]].]]].[[....]]......]]]]]]]]]].........(((((..[.......].[[[[[[[[[.........]]].]]]]]].....))))).]]]][[.[[[[.........]]]].]].....,-37.21,-39.3
6,yang,......[[[[[[[[[...[[[.(((([[...]]))))..]]]...]]]]]].]]]....[[[[..[[[[[[[[[[.[[[.[[[[....]]]].]]].[[....]]......]]]]]]]]]].........[[[[[..[.......].[[[[[[[[[.........]]].]]]]]].....]]]]].]]]][[.[[[[.........]]]].]].....,-37.21,-39.3
15,huston,....[[[[[.[[[[[[[[[.....(((((.....[[...[[[[[[[[[....]]]]]]]]]..]])))))[[[[[.[[[.[[[[....]]]].]]].....[[[....]]]]]]]].[[[[[[[[[[..........]]]]]]]]]][[[[[[[[[[[....]].]]].]]]]]].]]]]].[[[[[...[[[.....]]]..]]]]].]]]]]]]]],-37.1,-37.42
17,huston,.........[[[[[[...[[[.[[[[[[...]]]]]]..]]]...]]]]]][[[[[....]]]]][[[[[[[[[[.[[[...(((((((((..]]]...............]]]]]]]]]][[[[.[[[[[[[[[[[........[[[[[[[[[[[[[....]].]]].]]]]]]]]]].]]]]]...].]]].]]]].........)))))))))..,-36.8902,-37.8002
12,manfredinvivo,.........[[[[[[...[[[..[[[[.....]]]]...]]]...]]]]]][[[[[....]]]]][[[[[[[[[[.....[[[[....]]]](((((..............]]]]]]]]]].....)))))[[[[[[........[[[[[[[[[[[.........]]].]]]]]]]]]].]]]]......[[.[[[[.........]]]].]].....,-36.7599,-39.3399
5,yang,.........[[[[[[...[[[.[[[[[[...]]]]]]..]]]...]]]]]].[[[[....]]]].[[[[[[[[[[.[[[.[[[[....]]]].]]].[[....]]......]]]]]]]]]].(((......(((.[[[[[.....[[[[[[[[[[))).....)))]].]]]]]]]]..]]]]]......[[.[[[[.........]]]].]].....,-36.491,-40.181
6,yang,..........((([[[[[[[[[.)))]]]..]]]]]]..[[[[[[[[[[[[[[[[[....]]]].[[[[[[[[[[.[[[.[[[[....]]]].]]].[[....]]......]]]]]]]]]]......]]]]]]].[[[.....[[[[[[[[[[[[[.........]]].]]]]]]]]...]]......]]]...............]]]]]]......,-36.3097,-37.5797
4,huston,........[.[[[.[......].]]].].((((.[[[..[[[[[[[[[))))]]]]]]]]]...]]][[[[[[[[.[[[.[[[[....]]]].]]].....[[[....]]]]]]]]]]][[[[[[[[..........]]]]]]]][[[[[[[[[[[[[....]].]]].]]]]]]]].[[[.[[[[[...[[[.....]]]..]]]]]..]]].....,-36.2733,-38.5833
7,manfredinvivo,.............[[[[[[[[[(((.]]]]]]..]]].)))....[[[[[[[[[[[....]]]].[[[[[[[[[[.[[[.[[[[....]]]].]]]..[.......]....]]]]]]]]]]......]]]]]]].[[[[[.....[[[[[[[[[[[.........]]].]]]]]]]]..]]]]]......[[.[[[[.........]]]].]].....,-35.9186,-38.2186
15,manfredinvivo,.........[[[[[[...[[[...(((((..........]]]...]]]]]][[[[[....]]]]])))))[[[[[.[[[.[[[[....]]]].]]]..[.......]....]]]]].[[[[[[[[[[..........]]]]]]]]]].[[[[[[[[.........]]].]]]]]....[[[.[[[[[...[[.......]]..]]]]]..]]].....,-35.7174,-38.6874
12,huston,.........[[[[[[...[[[.[[[[[[...]]]]]]..]]]...]]]]]][[[[[....]]]]][[[[[[[[[[[[[..[[[[....]]]](((((...]]]........]]]]]]]]]].....)))))[[[[[[........[[[[[[[[[[[[[....]].]]].]]]]]]]]]].]]]]......[[.[[[[.........]]]].]].....,-35.522,-38.102
19,manfredinvivo,............[[[[[[.[[[..((((((.....[...[[[...[[[[[[[[[[[....]]]].[[[[[[[[[[.[[[.[[[[....]]]].]]]..[.......]....]]]]]]]]]]......]]]]]]].]]]...]))))))]]].]]]]]]....................[[[.[[[[[...[[.......]]..]]]]]..]]].....,-35.52,-37.75
17,yang,.........[[[[[[...[[[.[[[[[[...]]]]]]..]]]...]]]]]].[[[[....]]]].[[[[[[[[[[.[[[...(((((((((..]]]...............]]]]]]]]]][[[[.[[[[[[[[[..[.......].[[[[[[[[[.........]]].]]]]]].....]]]]...]].]]].]]]].........)))))))))..,-35.4302,-37.5202
10,manfredinvivo,........[.[[[.[......].]]].]......[[...[[....((((((([[[[....]]]].[[[[[[[[[[.[[[.[[[[....]]]].]]]..[.......]....]]]]]]]]]]......)))))))...]]....]].[[[[[[[[[[.........]]].]]]]]]]..[[[.[[[[[...[[.......]]..]]]]]..]]].....,-35.37,-38.83
13,yang,.....[[[[.[[[.[[[[[[...[[[[[....[((((..((((([[[[....]]]])))))...))))].[[[[[.[[[.[[[[....]]]].]]].[[....]]......]]]]]]]]]].....]]]]]]...[[[.....[[[[[[[[[[[[[.........]]].]]]]]]]]...]]......]]]..[[[[.........]]]]]]]]]]].,-35.36,-36.13
13,yang,.....[[[[.[[[.[[[[[[...[[[[[....(((((..((((((([[....]])))))))...))))).[[[[[.[[[.[[[[....]]]].]]].[[....]]......]]]]]]]]]].....]]]]]]...[[[.....[[[[[[[[[[[[[.........]]].]]]]]]]]...]]......]]]..[[[[.........]]]]]]]]]]].,-35.36,-36.13
17,manfredinvivo,.........[[[[[[...[[[..[[[[.....]]]]...]]]...]]]]]][[[[[....]]]]][[[[[[[[[[.[[[...(((((((((..]]]...............]]]]]]]]]][[[......[[[[[[[........[[[[[[[[[[[.........]]].]]]]]]]]]].]]]]]....]]]...............)))))))))..,-35.3202,-36.2602
18,manfredinvivo,............((((((.[[[[..[[[[.....[....[[[...[[[[[[[[[[[....]]]].[[[[[[[[[[.[[[.[[[[....]]]].]]]..[.......]....]]]]]]]]]]......]]]]]]].]]]...].]]]]]]]].))))))....................[[[.[[[[[...[[.......]]..]]]]]..]]].....,-35.3,-37.53
12,yang,.........[[[[[[...[[[.[[[[[[...]]]]]]..]]]...]]]]]].[[[[....]]]].[[[[[[[[[[.....[[[[....]]]](((((..............]]]]]]]]]].....)))))[[[[..[.......].[[[[[[[[[.........]]].]]]]]].....]]]]......[[.[[[[.........]]]].]].....,-35.1499,-38.9099
11,huston,....[[[[[.[[[..[[[[[[[....]]]]]]][[.[[[[[[[.((((((.[[[[[....]]]]]....[[[.......]]]...))))))..[[[...[[[[[....]]]]]...]]][[[[[[[[..........]]]]]]]][[[[[[[[[[[[[....]].]]].]]]]]]]]....]]]]]]]..]].[[[[.........]]]]]]]]]]]],-34.46,-34.78
4,manfredinvivo,........[.[[[.[......].]]].]...........(((((((((....))))))))).[[.[[[[[[[[[[.[[[.[[[[....]]]].]]]..[.......]....]]]]]]]]]].]]......[[[[[[[........[[[[[[[[[[[.........]]].]]]]]]]]]].]]]]].....[[.[[[[.........]]]].]].....,-34.41,-38.52
7,yang,.....[[[[[[[[[[...[[[.[[[[[[...]]]]]]..]]]...]]]]]].((((((....((.((((((((((.(((((.[[....]])).))).[[....]]......)))))))))).))...))))))..[[[.....[[[[[[[[[[[[[.........]]].]]]]]]]]...]]......]]]..[[[[.........]]]]...]]]].,-34.14,-34.91
13,manfredinvivo,..........[[..[[...[[[[(((((((..]]]]...]]...]])))))))..[[[....[[.[[[[[[[[[[.[[[.[[[[....]]]].]]]..[.......]....]]]]]]]]]].]]...]]].[[[[[[........[[[[[[[[[[[.........]]].]]]]]]]]]].]]]]......[[.[[[[.........]]]].]].....,-34.1293,-37.5793
13,manfredinvivo,.........[[[[[[...[[[[....]]]].((((((..((((((]]]]]]....))))))...))))))[[[[[.[[[.[[[[....]]]].]]]..[.......]....]]]]].[[[[[[[[[[..........]]]]]]]]]].[[[[[[[[.........]]].]]]]]....[[[.[[[[[...[[.......]]..]]]]]..]]].....,-34.1105,-37.7705
17,huston,.(((((((((((((((((.((((..((((..(((...(((((...(((((((.(((((.......((((((((((.(((.[[[[....]]]].))).....[[[....]]]))))))))))))))).))))))).)))))))))))))))).))))........)))).))).......[[[[[))))))[[.[[[[.........]]]].]]]]]]],-33.8001,-34.2901
18,yang,.....[[[[...((((((.[[[[[[[[[...]]]]]...[[....[[[[[[[[[[[....]]]].[[[[[[[[[[.[[[.[[[[....]]]].]]].[[....]]......]]]]]]]]]]......]]]]]]]...]]........]]]].))))))...........[[[[[.............]]]]].[[[[.........]]]]...]]]].,-33.73,-34.5
13,yang,........[[.[[[[[...[[[[(((((((..]]]]..]]]]].]])))))))......[[[[..[[[[[[[[[[.[[[.[[[[....]]]].]]].[[....]]......]]]]]]]]]].........[[[[[..[.......].[[[[[[[[[.........]]].]]]]]].....]]]]].]]]][[.[[[[.........]]]].]].....,-33.6702,-35.3902
20,huston,....[[[[[.[[[[.((((((((.[[.[[[.[[[[[[..[[[[[[[[[....]]]]]]]]]...]]]]]].]]]]][[[.[[[[....]]]].]]]...[[[[[....]]]]]....)))))))).....[[[[[[[........[[[[[[[[[[[[[....]].]]].]]]]]]]]]].]]]]][[[[.[[[.....]]].]]]]...]]]]]]]]],-33.23,-33.55
15,yang,.........[[[[[[...[[[.[[(((((......]]..]]]...]]]]]].[[[[....]]]].)))))......[[[.[[[[....]]]].]]][[[..[[[[[...[[[[[[[.[[[.......]]]]]]]]]]........[[[[[[[[[[[.........]]].]]]]]]]]..]]]]]..]]].[[.[[[[.........]]]].]].....,-33.0433,-35.3033
19,yang,...........[[[[[...[[[[.((((((..]]]]..]]]]]..[[[[[[[[[[[....]]]].[[[[[[[[[[.[[[.[[[[....]]]].]]].[[....]]......]]]]]]]]]]......]]]]]]]........))))))[[[[[[[[.........]]].]]]]].....[[[[[......[[.[[[[.........]]]].]]]]]]],-33.0108,-34.3008
6,manfredinvivo,.........[[[[[[...[[[..[[[[.....]]]]...]]]...]]]]]].((((((....((.((((((((((.(((((.........)).)))..[.......]....)))))))))).))...))))))..[[[[[.....[[[[[[[[[[[.........]]].]]]]]]]]..]]]]]......[[.[[[[.........]]]].]].....,-32.71,-35.43
11,yang,.....[[[[[[[[[[...[[[.[[[[[[...]]]]]]..]]]...]]]]]].((((((....((.((((((((((.......((.....[[[[.....]]]].))......)))))))))).))...))))))..[[[.....[[[[[[[[[[[[[.........]]].]]]]]]]]...]]......]]]..[[[[.........]]]]...]]]].,-32.7,-33.47
7,yang,.....[[[[.[[[[[[..[[[.[[[[[[...]]]]]]..]]]..((((((..[[[[....]]]]...[[[......]]]..))))))...[[[[..[[[..[[[[[...[[[[[[[.[[[.......]]]]]]]]]]........[[[[[[[[[[[.........]]].]]]]]]]]..]]]]]..]]].]]]]...........]]..]]]]]]]].,-32.56,-33.33
20,yang,.....[[[[.[[[..((((((((.........[[[[[..[[[[[[[[[....]]]]]]]]]...]]]]][[[[[[.[[[.[[[[....]]]].]]].[[....]]......]]]]]])))))))).....[[[[[..[.......].[[[[[[[[[.........]]].]]]]]].....]]]]]........[[[[.........]]]]]]]]]]].,-30.99,-31.76
20,manfredinvivo,........[[[....((((((((..[[[[.....[[...[[[[[[[[[....]]]]]]]]]..]]]]]].[[[[[.[[[.[[[[....]]]].]]]..[.......]....]]]]].)))))))).]]].[[[[[[[........[[[[[[[[[[[.........]]].]]]]]]]]]].]]]]].....[[.[[[[.........]]]].]].....,-30.67,-32.62
6,manfredinvivo,..................[[[..[[[[.....]]]]...]]]..((((((.[[[[[....]]]]][[[[[[[[[[.[[[[[))))))...]].]]]...............]]]]]]]]]].........[[[[[[[........[[[[[[[[[[[.........]]].]]]]]]]]]].]]]]].....[[.[[[[.........]]]].]].....,-30.3216,-33.9716
*****************217************************
3,huston,[[[[[[[[.[[[.[......].]]].[[[.[[[[[[..[[[[[[[[[....]]]]]]]]]...]]]]]].]]]..[[[.[[[[....]]]].]]].....]]]]]]]][[[[[[.[[[((((((((.]]]]]]]]]))))))))[[[[[[[[[[[[[....]].]]].]]]]]]]].[[[.[[[[[...[[[.....]]]..]]]]]..]]].....,-44.3135,-45.5835
3,huston,[[[[[[[[.[[[.[......].]]].[[[.[[[[[[..[[[[[[[[[....]]]]]]]]]...]]]]]].]]]..[[[.[[[[....]]]].]]].....]]]]]]]](((((((.[[[[[[[[[[...)))))))]]]]]]]]]][[[[[[[[[[[....]].]]].]]]]]]...[[[.[[[[[...[[[.....]]]..]]]]]..]]].....,-44.2025,-45.5625
3,huston,[[[[[[[[.[[[.[......].]]].[[[.[[[[[[..[[[[[[[[[....]]]]]]]]]...]]]]]].]]]..[[[.[[[[....]]]].]]].....]]]]]]]][[[[[[[(((((((((((...]]]]]]])))))))))))[[[[[[[[[[....]].]]].]]]]]....[[[.[[[[[...[[[.....]]]..]]]]]..]]].....,-43.6998,-45.2798
16,huston,........[[[[[[...[[[.[[[[[[...]]]]]]..]]]...]]]]]][[[[[....]]]]][[[[[[[[[[.[[[.[[[[....]]]].]]].....[[[....]]]]]]]]]]]]]....((((([[[[[[[........[[[[[[[[[[[)))))....]]].]]]]]]]]]].]]]]].....[[.[[[[.........]]]].]].....,-43.0259,-45.7659
9,huston,...........[[[[[[.[[[[..[[[[..[[[...[[[[[...[[[[[[[[[[[....]]]]][[[[[[[[[[.[[[.[[[[....]]]].]]].....[[[....]]]]]]]]]]]]].......]]]]]].]]]]]]]]]]]]]]]].]]]]]].........(((((((.[[.[[[.[[[[[))))))).........]]]]]..]]]]]...,-42.9003,-45.4503
8,huston,........[[[[[[...[[[.[[[[[[...]]]]]]..]]]...]]]]]][[[[[....]]]]]..[[[[[[[[.[[[.[[[[....]]]].]]].....[[[....]]]]]]]]]]][[[[[[[[.[[(((((]]]]]]]]]][[[[[[[[[[[[[....]].]]].]]]]]]]]...))))).....[[.[[[[.........]]]].]].....,-42.3794,-44.8694
16,manfredinvivo,........[[[[[[...[[[..[[[[.....]]]]...]]]...]]]]]][[[[[....]]]]][[[[[[[[[[.[[[.[[[[....]]]].]]]..[.......]....]]]]]]]]]]....((((([[[[[[[........[[[[[[[[[[[)))))....]]].]]]]]]]]]].]]]]].....[[.[[[[.........]]]].]].....,-41.5259,-44.2659
16,manfredinvivo,........[[[[[[...[[[..[[[[.....]]]]...]]]...]]]]]][[[[[....]]]]][[[[[[[[[[.[[[.[[[[....]]]].]]]..[.......]....]]]]]]]]]]....[[[[[(((((((........(((((((((((]]]]]....))).)))))))))).))))).....[[.[[[[.........]]]].]].....,-41.5259,-44.2659
3,manfredinvivo,........[[[[[[...[[[..[[[[.....]]]]...]]]...]]]]]][[[[[....]]]]]..[[[[[[[[.[[[.[[[[....]]]].]]]..[.......]....]]]]]]]]((((((((...[[[[[[[))))))))[[[[[[[[[[[.........]]].]]]]]]]]]].]]]]].....[[.[[[[.........]]]].]].....,-41.4404,-43.6804
18,huston,...[[[[[...((((((.[[[[..[[[[..[[[...[[[[[...[[[[[[[[[[[....]]]]][[[[[[[[[[.[[[.[[[[....]]]].]]].....[[[....]]]]]]]]]]]]].......]]]]]].]]]]]]]]]]]]]]]].))))))....[[[[.......]]]].[[[.[[[[[...[[[.....]]]..]]]]]..]]]]]]]],-41.37,-41.69
16,yang,........[[[[[[...[[[.[[[[[[...]]]]]]..]]]...]]]]]].[[[[....]]]].[[[[[[[[[[.[[[.[[[[....]]]].]]].[[....]]......]]]]]]]]]]....((((([[[[[[[........[[[[[[[[[[[)))))....]]].]]]]]]]]]].]]]]].....[[.[[[[.........]]]].]].....,-41.1159,-45.0359
3,yang,........[[[[[[...[[[.[[[[[[...]]]]]]..]]]...]]]]]].[[[[....]]]]...[[[[[[[[.[[[.[[[[....]]]].]]].[[....]]......]]]]]]]]((((((((...[[[[[[[))))))))[[[[[[[[[[[.........]]].]]]]]]]]]].]]]]].....[[.[[[[.........]]]].]].....,-41.0304,-44.0304
14,huston,...[[[[[((((((...[[[.[[[[[[...]]]]]]..]]]...))))))[[[[[....]]]]]..[[[[[[[[.[[[.[[[[....]]]].]]].....[[[....]]]]]]]]]]][[[[[[[[..........]]]]]]]][[[[[[[[[[[[[....]].]]].]]]]]]]].[[[.[[[[[...[[[.....]]]..]]]]]..]]]]]]]],-40.93,-41.25
7,huston,...[[[[[[[[[[[...[[[.(((([[...]]))))..]]]...]]]]]][[[[[....]]]]]..[[[[[[[[.[[[.[[[[....]]]].]]].....[[[....]]]]]]]]]]][[[[[[[[..........]]]]]]]][[[[[[[[[[[[[....]].]]].]]]]]]]].[[[.[[[[[...[[[.....]]]..]]]]]..]]]]]]]],-40.93,-41.25
5,huston,...[[[[[[[[[[[...[[[.[[[[[[...]]]]]]..]]]...]]]]]][[[[[....]]]]]..[[[[[[[[.[[[.[[[[....]]]].]]].....[[[....]]]]]]]]]]][[[[[[[[..........]]]]]]]](((((((([[[[[....]].]]].)))))))).[[[.[[[[[...[[[.....]]]..]]]]]..]]]]]]]],-40.93,-41.25
19,huston,...[[[[[...[[[[[[.[[[..((((((..[[...[[[[[...[[[[[[[[[[[....]]]]][[[[[[[[[[.[[[.[[[[....]]]].]]].....[[[....]]]]]]]]]]]]].......]]]]]].]]]]]]]))))))]]].]]]]]]....[[[[.......]]]].[[[.[[[[[...[[[.....]]]..]]]]]..]]]]]]]],-40.7,-41.02
3,manfredinvivo,........[[[[[[...[[[..[[[[.....]]]]...]]]...]]]]]][[[[[....]]]]]....[[[[...[[[.[[[[....]]]].]]].....]]]]....(((((((.[[[[[[[[[[...)))))))]]]]]]]]]][[[[[[[[[.........]]].]]]]]]...[[[.[[[[[...[[.......]]..]]]]]..]]].....,-40.6125,-42.8925
5,huston,........[[[[[[...[[[.[[[[[[...]]]]]]..]]]...]]]]]][[[[[....]]]]].[[[[[[[[[.[[[.[[[[....]]]].]]].....[[[....]]]]]]]]]]]]((((.((((([[[[[[[........[[[[[[[[[[.))))).))))]].]]]]]]]]]].]]]]].....[[.[[[[.........]]]].]].....,-40.5295,-42.5095
1,manfredinvivo,........[[[[[[...[[[..[[[[.....]]]]...]]]...]]]]]][[[[[....]]]]]....[[[[...[[[.[[[[....]]]].]]].....]]]].....((((((.[[[[[[[[[[...)))))).]]]]]]]]]][[[[[[[[[.........]]].]]]]]]...[[[.[[[[[...[[.......]]..]]]]]..]]].....,-39.8777,-41.9277
2,huston,[[[[[[[[[[[[[[...[[[.[[[[[[...]]]]]]..]]]...]]]]]][[[[[....]]]]]((((((((((.[[[.[[[[....]]]].]]].....]]]]]]]]..))))))))))[[[[[[..........]]]]]]..[[[[[[[[[[[[[....]].]]].]]]]]]]].[[[.[[[[[...[[[.....]]]..]]]]]..]]].....,-39.7501,-42.7401
10,huston,...[[[[[.[[[[[[[[[[[[....]]]]].[[[..[[[[[...((((((([[[[....]]]].[[[[[[[[[[.[[[.[[[[....]]]].]]].....[[[....]]]]]]]]]]]]]......))))))).]]]]].]]].[[[[[[[[[[[[[....]].]]].]]]]]]]].]]].[[[[[...[[[.....]]]..]]]]].]]]]]]]]],-39.61,-39.93
9,manfredinvivo,...........[[[[[[.[[[[..[[[[.....[....[[[...[[[[[[[[[[[....]]]].[[[[[[[[[[.[[[.[[[[....]]]].]]]..[.......]....]]]]]]]]]]......]]]]]]].]]]...].]]]]]]]].]]]]]].........(((((((....[[[.[[[[[))))))).........]]]]]..]]].....,-39.522,-42.662
1,manfredinvivo,........[[[[[[...[[[..[[[[.....]]]]...]]]...]]]]]][[[[[....]]]]]....[[[[...[[[.[[[[....]]]].]]].....]]]].....[[[[[[(((((((((((...]]]]]].)))))))))))[[[[[[[[.........]]].]]]]]....[[[.[[[[[...[[.......]]..]]]]]..]]].....,-39.375,-41.645
4,huston,...[[[[[.[[[[.[[[[[[[....]]]]]]].[[[..(((((((((....)))))))))...]]][[[[[[[[.[[[.[[[[....]]]].]]].....[[[....]]]]]]]]]]][[[[[[[[..........]]]]]]]][[[[[[[[[[[[[....]].]]].]]]]]]]].....[[[[[...[[[.....]]]..]]]]].]]]]]]]]],-39.12,-39.44
7,huston,...[[[[[.[[[[.(((((((....))))))).[[[..[[[[[[[[[....]]]]]]]]]...]]][[[[[[[[.[[[.[[[[....]]]].]]].....[[[....]]]]]]]]]]][[[[[[[[..........]]]]]]]][[[[[[[[[[[[[....]].]]].]]]]]]]].....[[[[[...[[[.....]]]..]]]]].]]]]]]]]],-39.12,-39.44
13,huston,...[[[[[.[[[[[[[[[[[[....]]]...[((((..((((([[[[....]]]])))))...))))][[[[[[.[[[.[[[[....]]]].]]].....[[[....]]]]]]]]][[[[[[[[[[..........]]]]]]]]]][[[[[[[[[[[....]].]]].]]]]]].]]]]].[[[[[...[[[.....]]]..]]]]].]]]]]]]]],-38.97,-39.29
10,yang,....[[[[.[[[.....[[[.[[[[[[...]]]]]]..]]]...((((((([[[[....]]]].[[[[[[[[[[.[[[.[[[[....]]]].]]].[[....]]......]]]]]]]]]]......))))))).[[[.....[[[[[[[[[[[[[.........]]].]]]]]]]]...]]......]]]..[[[[.........]]]]]]]]]]].,-38.85,-39.62
14,manfredinvivo,........((((((...[[[..[[[[.....]]]]...]]]...))))))[[[[[....]]]]][[[[[[[[[[.[[[.[[[[....]]]].]]]..[.......]....]]]]]]]]]].........[[[[[[[........[[[[[[[[[[[.........]]].]]]]]]]]]].]]]]].....[[.[[[[.........]]]].]].....,-38.81,-40.98
2,manfredinvivo,........[[[[[[...[[[..[[[[.....]]]]...]]]...]]]]]][[[[[....]]]]]((((((((((.[[[.[[[[....]]]].]]]..[.......]....)))))))))).........[[[[[[[........[[[[[[[[[[[.........]]].]]]]]]]]]].]]]]].....[[.[[[[.........]]]].]].....,-38.81,-40.98
5,manfredinvivo,........[[[[[[...[[[..[[[[.....]]]]...]]]...]]]]]][[[[[....]]]]][[[[[[[[[[.[[[.[[[[....]]]].]]]..[.......]....]]]]]]]]]].........[[[[[[[........(((((((([[[.........]]].))))))))]].]]]]].....[[.[[[[.........]]]].]].....,-38.81,-40.98
13,huston,...[[[[[.[[[[[[[[[[[[....]]]..((((((..((((((([[....]])))))))...))))))[[[[[.[[[.[[[[....]]]].]]].....[[[....]]]]]]]].[[[[[[[[[[..........]]]]]]]]]][[[[[[[[[[[....]].]]].]]]]]].]]]]].[[[[[...[[[.....]]]..]]]]].]]]]]]]]],-38.75,-39.07
4,yang,....[[[[.[[[.[[[[[[..[[[[[[...]]]]]]..(((((((((....))))))))).[[.[[[[[[[[[[.[[[.[[[[....]]]].]]].[[....]]......]]]]]]]]]].]]..]]]]]]...[[[.....[[[[[[[[[[[[[.........]]].]]]]]]]]...]]......]]]..[[[[.........]]]]]]]]]]].,-38.47,-39.24
5,yang,.....[[[[[[[[[...[[[.[[[[[[...]]]]]]..]]]...]]]]]].]]]....[[[[..[[[[[[[[[[.[[[.[[[[....]]]].]]].[[....]]......]]]]]]]]]].........[[[[[[[........(((((((([[[.........]]].))))))))]].]]]]].]]]][[.[[[[.........]]]].]].....,-38.15,-40.24
8,yang,...........[[[[[[.[[[[[[[[[...]]]]]...[[....[[[[[[[[[[[....]]]].[[[[[[[[[[.[[[.[[[[....]]]].]]].[[....]]......]]]]]]]]]]......]]]]]]]...]]........]]]].]]]]]].........(((((((....[[[.[[[[[))))))).........]]]]]..]]].....,-38.132,-41.272
11,manfredinvivo,........[[[[[[...[[[..[[[[.....]]]]...]]]...]]]]]].((((((....((.((((((((((.(((.[[[[....]]]].)))..[.......]....)))))))))).))...))))))..[[[[[.....[[[[[[[[[[[.........]]].]]]]]]]]..]]]]]......[[.[[[[.........]]]].]].....,-38.1,-40.82
12,manfredinvivo,........[[[[[[...[[[..[[[[.....]]]]...]]]...]]]]]].[[[[[[....((.((((((((((.[[[.[[[[....]]]].]]]..[.......]....)))))))))).))...]]]]]]..[[[[[.....[[[[[[[[[[[.........]]].]]]]]]]]..]]]]]......[[.[[[[.........]]]].]].....,-38.1,-40.82
6,huston,...[[[[[.[[[[[[[[[[[[[..[[[[[.[[[[....[[[..((((((.[[[[[....]]]]]..[[[......]]]..))))))]]]....]]]]]]]]]......]]]]....[[[[[[[[[[..........]]]]]]]]]][[[[[[[[[[[....]].]]].]]]]]].]]]]].[[[[[...[[[.....]]]..]]]]].]]]]]]]]],-38.03,-38.35
8,manfredinvivo,........[[[[[[...[[[..[[[[.....]]]]...]]]...]]]]]][[[[[....]]]]][[[[[[[[[[.[[[.[[[[....]]]].]]]..[.......]....]]]]]]]]]][[[[.....(((((...........[[[[[[[[[[.........]]].]]]]]]]]]]]))))).....[[.[[[[.........]]]].]].....,-37.804,-39.434
7,yang,..............((((((([[[[)))))))]]]]..[[[[[[[[[[[[[[[[[....]]]].[[[[[[[[[[.[[[.[[[[....]]]].]]].[[....]]......]]]]]]]]]]......]]]]]]].[[[.....[[[[[[[[[[[[[.........]]].]]]]]]]]...]]......]]]...............]]]]]]......,-37.7921,-38.9821
7,manfredinvivo,.........[[[..(((((((.]]]))))))).[[...[[....[[[[[[[[[[[....]]]].[[[[[[[[[[.[[[.[[[[....]]]].]]]..[.......]....]]]]]]]]]]......]]]]]]]...]]....]].[[[[[[[[[[.........]]].]]]]]]]..[[[.[[[[[...[[.......]]..]]]]]..]]].....,-37.6392,-40.2192
5,manfredinvivo,........[[[[[[...[[[..[[[[.....]]]]...]]]...]]]]]].[[[[[[....[[.[[[[[[[[[[.[[[.[[[[....]]]].]]]..[.......]....]]]]]]]]]].]]...]]]]]]............[[[[[[[[[[(((.((.((..]].]]]]]]]])))).))).....[[.[[[[.........]]]].]].....,-37.4393,-39.2193
1,yang,....[[[.[[[[[[...[[[.[[[[[[...]]]]]]..]]]...]]]]]].[[[[....]]]]...[[[[.....[[[.[[[[....]]]].]]]...]]]]]]]...[[[[[[[(((((((((((...]]]]]]])))))))))))[[[[[[[[.........]]].]]]]].....[[[[[......[[.[[[[.........]]]].]]]]]]],-37.3798,-39.0798
14,yang,.....[[[((((((...[[[.[[[[[[...]]]]]]..]]]...)))))).]]]....[[[[..[[[[[[[[[[.[[[.[[[[....]]]].]]].[[....]]......]]]]]]]]]].........[[[[[..[.......].[[[[[[[[[.........]]].]]]]]].....]]]]].]]]][[.[[[[.........]]]].]].....,-37.21,-39.3
7,yang,.....[[[[[[[[[...[[[.(((([[...]]))))..]]]...]]]]]].]]]....[[[[..[[[[[[[[[[.[[[.[[[[....]]]].]]].[[....]]......]]]]]]]]]].........[[[[[..[.......].[[[[[[[[[.........]]].]]]]]].....]]]]].]]]][[.[[[[.........]]]].]].....,-37.21,-39.3
9,yang,.....[[[[[[[[[...[[[.[[[[[[...]]]]]]..]]]...]]]]]].]]]....[[[[..[[[[[[[[[[.[[[.[[[[....]]]].]]].[[....]]......]]]]]]]]]].........(((((..[.......].[[[[[[[[[.........]]].]]]]]].....))))).]]]][[.[[[[.........]]]].]].....,-37.21,-39.3
2,yang,.....[[[[[[[[[...[[[.[[[[[[...]]]]]]..]]]...]]]]]].]]]....[[[[..((((((((((.[[[.[[[[....]]]].]]].[[....]]......)))))))))).........[[[[[..[.......].[[[[[[[[[.........]]].]]]]]].....]]]]].]]]][[.[[[[.........]]]].]].....,-37.21,-39.3
15,huston,...[[[[[.[[[[[[[[[.....(((((.....[[...[[[[[[[[[....]]]]]]]]]..]])))))[[[[[.[[[.[[[[....]]]].]]].....[[[....]]]]]]]].[[[[[[[[[[..........]]]]]]]]]][[[[[[[[[[[....]].]]].]]]]]].]]]]].[[[[[...[[[.....]]]..]]]]].]]]]]]]]],-37.1,-37.42
17,huston,........[[[[[[...[[[.[[[[[[...]]]]]]..]]]...]]]]]][[[[[....]]]]][[[[[[[[[[.[[[...(((((((((..]]]...............]]]]]]]]]][[[[.[[[[[[[[[[[........[[[[[[[[[[[[[....]].]]].]]]]]]]]]].]]]]]...].]]].]]]].........)))))))))..,-36.8902,-37.8002
12,manfredinvivo,........[[[[[[...[[[..[[[[.....]]]]...]]]...]]]]]][[[[[....]]]]][[[[[[[[[[.....[[[[....]]]](((((..............]]]]]]]]]].....)))))[[[[[[........[[[[[[[[[[[.........]]].]]]]]]]]]].]]]]......[[.[[[[.........]]]].]].....,-36.7599,-39.3399
5,yang,........[[[[[[...[[[.[[[[[[...]]]]]]..]]]...]]]]]].[[[[....]]]].[[[[[[[[[[.[[[.[[[[....]]]].]]].[[....]]......]]]]]]]]]].(((......(((.[[[[[.....[[[[[[[[[[))).....)))]].]]]]]]]]..]]]]]......[[.[[[[.........]]]].]].....,-36.491,-40.181
7,yang,.........((([[[[[[[[[.)))]]]..]]]]]]..[[[[[[[[[[[[[[[[[....]]]].[[[[[[[[[[.[[[.[[[[....]]]].]]].[[....]]......]]]]]]]]]]......]]]]]]].[[[.....[[[[[[[[[[[[[.........]]].]]]]]]]]...]]......]]]...............]]]]]]......,-36.3097,-37.5797
4,huston,.......[.[[[.[......].]]].].((((.[[[..[[[[[[[[[))))]]]]]]]]]...]]][[[[[[[[.[[[.[[[[....]]]].]]].....[[[....]]]]]]]]]]][[[[[[[[..........]]]]]]]][[[[[[[[[[[[[....]].]]].]]]]]]]].[[[.[[[[[...[[[.....]]]..]]]]]..]]].....,-36.2733,-38.5833
7,manfredinvivo,............[[[[[[[[[(((.]]]]]]..]]].)))....[[[[[[[[[[[....]]]].[[[[[[[[[[.[[[.[[[[....]]]].]]]..[.......]....]]]]]]]]]]......]]]]]]].[[[[[.....[[[[[[[[[[[.........]]].]]]]]]]]..]]]]]......[[.[[[[.........]]]].]].....,-35.9186,-38.2186
15,manfredinvivo,........[[[[[[...[[[...(((((..........]]]...]]]]]][[[[[....]]]]])))))[[[[[.[[[.[[[[....]]]].]]]..[.......]....]]]]].[[[[[[[[[[..........]]]]]]]]]].[[[[[[[[.........]]].]]]]]....[[[.[[[[[...[[.......]]..]]]]]..]]].....,-35.7174,-38.6874
12,huston,........[[[[[[...[[[.[[[[[[...]]]]]]..]]]...]]]]]][[[[[....]]]]][[[[[[[[[[[[[..[[[[....]]]](((((...]]]........]]]]]]]]]].....)))))[[[[[[........[[[[[[[[[[[[[....]].]]].]]]]]]]]]].]]]]......[[.[[[[.........]]]].]].....,-35.522,-38.102
19,manfredinvivo,...........[[[[[[.[[[..((((((.....[...[[[...[[[[[[[[[[[....]]]].[[[[[[[[[[.[[[.[[[[....]]]].]]]..[.......]....]]]]]]]]]]......]]]]]]].]]]...]))))))]]].]]]]]]....................[[[.[[[[[...[[.......]]..]]]]]..]]].....,-35.52,-37.75
17,yang,........[[[[[[...[[[.[[[[[[...]]]]]]..]]]...]]]]]].[[[[....]]]].[[[[[[[[[[.[[[...(((((((((..]]]...............]]]]]]]]]][[[[.[[[[[[[[[..[.......].[[[[[[[[[.........]]].]]]]]].....]]]]...]].]]].]]]].........)))))))))..,-35.4302,-37.5202
10,manfredinvivo,.......[.[[[.[......].]]].]......[[...[[....((((((([[[[....]]]].[[[[[[[[[[.[[[.[[[[....]]]].]]]..[.......]....]]]]]]]]]]......)))))))...]]....]].[[[[[[[[[[.........]]].]]]]]]]..[[[.[[[[[...[[.......]]..]]]]]..]]].....,-35.37,-38.83
13,yang,....[[[[.[[[.[[[[[[...[[[[[....[((((..((((([[[[....]]]])))))...))))].[[[[[.[[[.[[[[....]]]].]]].[[....]]......]]]]]]]]]].....]]]]]]...[[[.....[[[[[[[[[[[[[.........]]].]]]]]]]]...]]......]]]..[[[[.........]]]]]]]]]]].,-35.36,-36.13
13,yang,....[[[[.[[[.[[[[[[...[[[[[....(((((..((((((([[....]])))))))...))))).[[[[[.[[[.[[[[....]]]].]]].[[....]]......]]]]]]]]]].....]]]]]]...[[[.....[[[[[[[[[[[[[.........]]].]]]]]]]]...]]......]]]..[[[[.........]]]]]]]]]]].,-35.36,-36.13
17,manfredinvivo,........[[[[[[...[[[..[[[[.....]]]]...]]]...]]]]]][[[[[....]]]]][[[[[[[[[[.[[[...(((((((((..]]]...............]]]]]]]]]][[[......[[[[[[[........[[[[[[[[[[[.........]]].]]]]]]]]]].]]]]]....]]]...............)))))))))..,-35.3202,-36.2602
18,manfredinvivo,...........((((((.[[[[..[[[[.....[....[[[...[[[[[[[[[[[....]]]].[[[[[[[[[[.[[[.[[[[....]]]].]]]..[.......]....]]]]]]]]]]......]]]]]]].]]]...].]]]]]]]].))))))....................[[[.[[[[[...[[.......]]..]]]]]..]]].....,-35.3,-37.53
12,yang,........[[[[[[...[[[.[[[[[[...]]]]]]..]]]...]]]]]].[[[[....]]]].[[[[[[[[[[.....[[[[....]]]](((((..............]]]]]]]]]].....)))))[[[[..[.......].[[[[[[[[[.........]]].]]]]]].....]]]]......[[.[[[[.........]]]].]].....,-35.1499,-38.9099
11,huston,...[[[[[.[[[..[[[[[[[....]]]]]]][[.[[[[[[[.((((((.[[[[[....]]]]]....[[[.......]]]...))))))..[[[...[[[[[....]]]]]...]]][[[[[[[[..........]]]]]]]][[[[[[[[[[[[[....]].]]].]]]]]]]]....]]]]]]]..]].[[[[.........]]]]]]]]]]]],-34.46,-34.78
4,manfredinvivo,.......[.[[[.[......].]]].]...........(((((((((....))))))))).[[.[[[[[[[[[[.[[[.[[[[....]]]].]]]..[.......]....]]]]]]]]]].]]......[[[[[[[........[[[[[[[[[[[.........]]].]]]]]]]]]].]]]]].....[[.[[[[.........]]]].]].....,-34.41,-38.52
6,yang,....[[[[[[[[[[...[[[.[[[[[[...]]]]]]..]]]...]]]]]].((((((....((.((((((((((.(((((.[[....]])).))).[[....]]......)))))))))).))...))))))..[[[.....[[[[[[[[[[[[[.........]]].]]]]]]]]...]]......]]]..[[[[.........]]]]...]]]].,-34.14,-34.91
13,manfredinvivo,.........[[..[[...[[[[(((((((..]]]]...]]...]])))))))..[[[....[[.[[[[[[[[[[.[[[.[[[[....]]]].]]]..[.......]....]]]]]]]]]].]]...]]].[[[[[[........[[[[[[[[[[[.........]]].]]]]]]]]]].]]]]......[[.[[[[.........]]]].]].....,-34.1293,-37.5793
13,manfredinvivo,........[[[[[[...[[[[....]]]].((((((..((((((]]]]]]....))))))...))))))[[[[[.[[[.[[[[....]]]].]]]..[.......]....]]]]].[[[[[[[[[[..........]]]]]]]]]].[[[[[[[[.........]]].]]]]]....[[[.[[[[[...[[.......]]..]]]]]..]]].....,-34.1105,-37.7705
17,yang,......(((((((((((.((((..(((....(((....((....(((((((.((.......((.((((((((((.(((.[[[[....]]]].)))[[[..[[[[[.....)))))))))).)))).)))))))...))..)))))))))).))))........)))).))).......]]]]]..]]].[[.[[[[.........]]]].]].....,-33.9859,-36.1359
17,huston,(((((((((((((((((.((((..((((..(((...(((((...(((((((.(((((.......((((((((((.(((.[[[[....]]]].))).....[[[....]]]))))))))))))))).))))))).)))))))))))))))).))))........)))).))).......[[[[[))))))[[.[[[[.........]]]].]]]]]]],-33.8001,-34.2901
18,yang,....[[[[...((((((.[[[[[[[[[...]]]]]...[[....[[[[[[[[[[[....]]]].[[[[[[[[[[.[[[.[[[[....]]]].]]].[[....]]......]]]]]]]]]]......]]]]]]]...]]........]]]].))))))...........[[[[[.............]]]]].[[[[.........]]]]...]]]].,-33.73,-34.5
13,yang,.......[[.[[[[[...[[[[(((((((..]]]]..]]]]].]])))))))......[[[[..[[[[[[[[[[.[[[.[[[[....]]]].]]].[[....]]......]]]]]]]]]].........[[[[[..[.......].[[[[[[[[[.........]]].]]]]]].....]]]]].]]]][[.[[[[.........]]]].]].....,-33.6702,-35.3902
20,huston,...[[[[[.[[[[.((((((((.[[.[[[.[[[[[[..[[[[[[[[[....]]]]]]]]]...]]]]]].]]]]][[[.[[[[....]]]].]]]...[[[[[....]]]]]....)))))))).....[[[[[[[........[[[[[[[[[[[[[....]].]]].]]]]]]]]]].]]]]][[[[.[[[.....]]].]]]]...]]]]]]]]],-33.23,-33.55
15,yang,........[[[[[[...[[[.[[(((((......]]..]]]...]]]]]].[[[[....]]]].)))))......[[[.[[[[....]]]].]]][[[..[[[[[...[[[[[[[.[[[.......]]]]]]]]]]........[[[[[[[[[[[.........]]].]]]]]]]]..]]]]]..]]].[[.[[[[.........]]]].]].....,-33.0433,-35.3033
19,yang,..........[[[[[...[[[[.((((((..]]]]..]]]]]..[[[[[[[[[[[....]]]].[[[[[[[[[[.[[[.[[[[....]]]].]]].[[....]]......]]]]]]]]]]......]]]]]]]........))))))[[[[[[[[.........]]].]]]]].....[[[[[......[[.[[[[.........]]]].]]]]]]],-33.0108,-34.3008
6,manfredinvivo,........[[[[[[...[[[..[[[[.....]]]]...]]]...]]]]]].((((((....((.((((((((((.(((((.........)).)))..[.......]....)))))))))).))...))))))..[[[[[.....[[[[[[[[[[[.........]]].]]]]]]]]..]]]]]......[[.[[[[.........]]]].]].....,-32.71,-35.43
11,yang,....[[[[[[[[[[...[[[.[[[[[[...]]]]]]..]]]...]]]]]].((((((....((.((((((((((.......((.....[[[[.....]]]].))......)))))))))).))...))))))..[[[.....[[[[[[[[[[[[[.........]]].]]]]]]]]...]]......]]]..[[[[.........]]]]...]]]].,-32.7,-33.47
6,yang,....[[[[.[[[[[[..[[[.[[[[[[...]]]]]]..]]]..((((((..[[[[....]]]]...[[[......]]]..))))))...[[[[..[[[..[[[[[...[[[[[[[.[[[.......]]]]]]]]]]........[[[[[[[[[[[.........]]].]]]]]]]]..]]]]]..]]].]]]]...........]]..]]]]]]]].,-32.56,-33.33
20,yang,....[[[[.[[[..((((((((.........[[[[[..[[[[[[[[[....]]]]]]]]]...]]]]][[[[[[.[[[.[[[[....]]]].]]].[[....]]......]]]]]])))))))).....[[[[[..[.......].[[[[[[[[[.........]]].]]]]]].....]]]]]........[[[[.........]]]]]]]]]]].,-30.99,-31.76
20,manfredinvivo,.......[[[....((((((((..[[[[.....[[...[[[[[[[[[....]]]]]]]]]..]]]]]].[[[[[.[[[.[[[[....]]]].]]]..[.......]....]]]]].)))))))).]]].[[[[[[[........[[[[[[[[[[[.........]]].]]]]]]]]]].]]]]].....[[.[[[[.........]]]].]].....,-30.67,-32.62
6,manfredinvivo,.................[[[..[[[[.....]]]]...]]]..((((((.[[[[[....]]]]][[[[[[[[[[.[[[[[))))))...]].]]]...............]]]]]]]]]].........[[[[[[[........[[[[[[[[[[[.........]]].]]]]]]]]]].]]]]].....[[.[[[[.........]]]].]].....,-30.3216,-33.9716
*****************216************************
3,huston,[[[[[[[.[[[.[......].]]].[[[.[[[[[[..[[[[[[[[[....]]]]]]]]]...]]]]]].]]]..[[[.[[[[....]]]].]]].....]]]]]]].[[[[[[.[[[((((((((.]]]]]]]]]))))))))[[[[[[[[[[[[[....]].]]].]]]]]]]].[[[.[[[[[...[[[.....]]]..]]]]]..]]].....,-43.6035,-45.1935
3,huston,[[[[[[[.[[[.[......].]]].[[[.[[[[[[..[[[[[[[[[....]]]]]]]]]...]]]]]].]]]..[[[.[[[[....]]]].]]].....]]]]]]].(((((((.[[[[[[[[[[...)))))))]]]]]]]]]][[[[[[[[[[[....]].]]].]]]]]]...[[[.[[[[[...[[[.....]]]..]]]]]..]]].....,-43.4925,-45.1725
16,huston,.......[[[[[[...[[[.[[[[[[...]]]]]]..]]]...]]]]]][[[[[....]]]]][[[[[[[[[[.[[[.[[[[....]]]].]]].....[[[....]]]]]]]]]]]]]....((((([[[[[[[........[[[[[[[[[[[)))))....]]].]]]]]]]]]].]]]]].....[[.[[[[.........]]]].]].....,-43.0259,-45.7659
3,huston,[[[[[[[.[[[.[......].]]].[[[.[[[[[[..[[[[[[[[[....]]]]]]]]]...]]]]]].]]]..[[[.[[[[....]]]].]]].....]]]]]]].[[[[[[[(((((((((((...]]]]]]])))))))))))[[[[[[[[[[....]].]]].]]]]]....[[[.[[[[[...[[[.....]]]..]]]]]..]]].....,-42.9898,-44.8898
8,huston,..........[[[[[[.[[[[..[[[[..[[[...[[[[[...[[[[[[[[[[[....]]]]][[[[[[[[[[.[[[.[[[[....]]]].]]].....[[[....]]]]]]]]]]]]].......]]]]]].]]]]]]]]]]]]]]]].]]]]]].........(((((((.[[.[[[.[[[[[))))))).........]]]]]..]]]]]...,-42.9003,-45.4503
9,huston,.......[[[[[[...[[[.[[[[[[...]]]]]]..]]]...]]]]]][[[[[....]]]]]..[[[[[[[[.[[[.[[[[....]]]].]]].....[[[....]]]]]]]]]]][[[[[[[[.[[(((((]]]]]]]]]][[[[[[[[[[[[[....]].]]].]]]]]]]]...))))).....[[.[[[[.........]]]].]].....,-42.3794,-44.8694
16,manfredinvivo,.......[[[[[[...[[[..[[[[.....]]]]...]]]...]]]]]][[[[[....]]]]][[[[[[[[[[.[[[.[[[[....]]]].]]]..[.......]....]]]]]]]]]]....((((([[[[[[[........[[[[[[[[[[[)))))....]]].]]]]]]]]]].]]]]].....[[.[[[[.........]]]].]].....,-41.5259,-44.2659
16,manfredinvivo,.......[[[[[[...[[[..[[[[.....]]]]...]]]...]]]]]][[[[[....]]]]][[[[[[[[[[.[[[.[[[[....]]]].]]]..[.......]....]]]]]]]]]]....[[[[[(((((((........(((((((((((]]]]]....))).)))))))))).))))).....[[.[[[[.........]]]].]].....,-41.5259,-44.2659
3,manfredinvivo,.......[[[[[[...[[[..[[[[.....]]]]...]]]...]]]]]][[[[[....]]]]]..[[[[[[[[.[[[.[[[[....]]]].]]]..[.......]....]]]]]]]]((((((((...[[[[[[[))))))))[[[[[[[[[[[.........]]].]]]]]]]]]].]]]]].....[[.[[[[.........]]]].]].....,-41.4404,-43.6804
18,huston,..[[[[[...((((((.[[[[..[[[[..[[[...[[[[[...[[[[[[[[[[[....]]]]][[[[[[[[[[.[[[.[[[[....]]]].]]].....[[[....]]]]]]]]]]]]].......]]]]]].]]]]]]]]]]]]]]]].))))))....[[[[.......]]]].[[[.[[[[[...[[[.....]]]..]]]]]..]]]]]]]],-41.37,-41.69
16,yang,.......[[[[[[...[[[.[[[[[[...]]]]]]..]]]...]]]]]].[[[[....]]]].[[[[[[[[[[.[[[.[[[[....]]]].]]].[[....]]......]]]]]]]]]]....((((([[[[[[[........[[[[[[[[[[[)))))....]]].]]]]]]]]]].]]]]].....[[.[[[[.........]]]].]].....,-41.1159,-45.0359
3,yang,.......[[[[[[...[[[.[[[[[[...]]]]]]..]]]...]]]]]].[[[[....]]]]...[[[[[[[[.[[[.[[[[....]]]].]]].[[....]]......]]]]]]]]((((((((...[[[[[[[))))))))[[[[[[[[[[[.........]]].]]]]]]]]]].]]]]].....[[.[[[[.........]]]].]].....,-41.0304,-44.0304
14,huston,..[[[[[((((((...[[[.[[[[[[...]]]]]]..]]]...))))))[[[[[....]]]]]..[[[[[[[[.[[[.[[[[....]]]].]]].....[[[....]]]]]]]]]]][[[[[[[[..........]]]]]]]][[[[[[[[[[[[[....]].]]].]]]]]]]].[[[.[[[[[...[[[.....]]]..]]]]]..]]]]]]]],-40.93,-41.25
6,huston,..[[[[[[[[[[[...[[[.(((([[...]]))))..]]]...]]]]]][[[[[....]]]]]..[[[[[[[[.[[[.[[[[....]]]].]]].....[[[....]]]]]]]]]]][[[[[[[[..........]]]]]]]][[[[[[[[[[[[[....]].]]].]]]]]]]].[[[.[[[[[...[[[.....]]]..]]]]]..]]]]]]]],-40.93,-41.25
5,huston,..[[[[[[[[[[[...[[[.[[[[[[...]]]]]]..]]]...]]]]]][[[[[....]]]]]..[[[[[[[[.[[[.[[[[....]]]].]]].....[[[....]]]]]]]]]]][[[[[[[[..........]]]]]]]](((((((([[[[[....]].]]].)))))))).[[[.[[[[[...[[[.....]]]..]]]]]..]]]]]]]],-40.93,-41.25
19,huston,..[[[[[...[[[[[[.[[[..((((((..[[...[[[[[...[[[[[[[[[[[....]]]]][[[[[[[[[[.[[[.[[[[....]]]].]]].....[[[....]]]]]]]]]]]]].......]]]]]].]]]]]]]))))))]]].]]]]]]....[[[[.......]]]].[[[.[[[[[...[[[.....]]]..]]]]]..]]]]]]]],-40.7,-41.02
3,manfredinvivo,.......[[[[[[...[[[..[[[[.....]]]]...]]]...]]]]]][[[[[....]]]]]....[[[[...[[[.[[[[....]]]].]]].....]]]]....(((((((.[[[[[[[[[[...)))))))]]]]]]]]]][[[[[[[[[.........]]].]]]]]]...[[[.[[[[[...[[.......]]..]]]]]..]]].....,-40.6125,-42.8925
5,huston,.......[[[[[[...[[[.[[[[[[...]]]]]]..]]]...]]]]]][[[[[....]]]]].[[[[[[[[[.[[[.[[[[....]]]].]]].....[[[....]]]]]]]]]]]]((((.((((([[[[[[[........[[[[[[[[[[.))))).))))]].]]]]]]]]]].]]]]].....[[.[[[[.........]]]].]].....,-40.5295,-42.5095
1,manfredinvivo,.......[[[[[[...[[[..[[[[.....]]]]...]]]...]]]]]][[[[[....]]]]]....[[[[...[[[.[[[[....]]]].]]].....]]]].....((((((.[[[[[[[[[[...)))))).]]]]]]]]]][[[[[[[[[.........]]].]]]]]]...[[[.[[[[[...[[.......]]..]]]]]..]]].....,-39.8777,-41.9277
3,manfredinvivo,.......[[[[[[...[[[..[[[[.....]]]]...]]]...]]]]]][[[[[....]]]]]...[[[[[[[.[[[.[[[[....]]]].]]]..[.......]....]]]]]]](((((((((...[[[[[[[)))))))))[[[[[[[[[[.........]]].]]]]]]].]].]]]]].....[[.[[[[.........]]]].]].....,-39.6632,-41.7132
10,huston,..[[[[[.[[[[[[[[[[[[....]]]]].[[[..[[[[[...((((((([[[[....]]]].[[[[[[[[[[.[[[.[[[[....]]]].]]].....[[[....]]]]]]]]]]]]]......))))))).]]]]].]]].[[[[[[[[[[[[[....]].]]].]]]]]]]].]]].[[[[[...[[[.....]]]..]]]]].]]]]]]]]],-39.61,-39.93
9,manfredinvivo,..........[[[[[[.[[[[..[[[[.....[....[[[...[[[[[[[[[[[....]]]].[[[[[[[[[[.[[[.[[[[....]]]].]]]..[.......]....]]]]]]]]]]......]]]]]]].]]]...].]]]]]]]].]]]]]].........(((((((....[[[.[[[[[))))))).........]]]]]..]]].....,-39.522,-42.662
1,manfredinvivo,.......[[[[[[...[[[..[[[[.....]]]]...]]]...]]]]]][[[[[....]]]]]....[[[[...[[[.[[[[....]]]].]]].....]]]].....[[[[[[(((((((((((...]]]]]].)))))))))))[[[[[[[[.........]]].]]]]]....[[[.[[[[[...[[.......]]..]]]]]..]]].....,-39.375,-41.645
6,huston,..[[[[[.[[[[.(((((((....))))))).[[[..[[[[[[[[[....]]]]]]]]]...]]][[[[[[[[.[[[.[[[[....]]]].]]].....[[[....]]]]]]]]]]][[[[[[[[..........]]]]]]]][[[[[[[[[[[[[....]].]]].]]]]]]]].....[[[[[...[[[.....]]]..]]]]].]]]]]]]]],-39.12,-39.44
4,huston,..[[[[[.[[[[.[[[[[[[....]]]]]]].[[[..(((((((((....)))))))))...]]][[[[[[[[.[[[.[[[[....]]]].]]].....[[[....]]]]]]]]]]][[[[[[[[..........]]]]]]]][[[[[[[[[[[[[....]].]]].]]]]]]]].....[[[[[...[[[.....]]]..]]]]].]]]]]]]]],-39.12,-39.44
2,huston,[[[[[[[[[[[[[...[[[.[[[[[[...]]]]]]..]]]...]]]]]][[[[[....]]]]]((((((((((.[[[.[[[[....]]]].]]].....]]]]]]]...))))))))))[[[[[[..........]]]]]]..[[[[[[[[[[[[[....]].]]].]]]]]]]].[[[.[[[[[...[[[.....]]]..]]]]]..]]].....,-39.0582,-42.0482
13,huston,..[[[[[.[[[[[[[[[[[[....]]]...[((((..((((([[[[....]]]])))))...))))][[[[[[.[[[.[[[[....]]]].]]].....[[[....]]]]]]]]][[[[[[[[[[..........]]]]]]]]]][[[[[[[[[[[....]].]]].]]]]]].]]]]].[[[[[...[[[.....]]]..]]]]].]]]]]]]]],-38.97,-39.29
10,yang,...[[[[.[[[.....[[[.[[[[[[...]]]]]]..]]]...((((((([[[[....]]]].[[[[[[[[[[.[[[.[[[[....]]]].]]].[[....]]......]]]]]]]]]]......))))))).[[[.....[[[[[[[[[[[[[.........]]].]]]]]]]]...]]......]]]..[[[[.........]]]]]]]]]]].,-38.85,-39.62
14,manfredinvivo,.......((((((...[[[..[[[[.....]]]]...]]]...))))))[[[[[....]]]]][[[[[[[[[[.[[[.[[[[....]]]].]]]..[.......]....]]]]]]]]]].........[[[[[[[........[[[[[[[[[[[.........]]].]]]]]]]]]].]]]]].....[[.[[[[.........]]]].]].....,-38.81,-40.98
2,manfredinvivo,.......[[[[[[...[[[..[[[[.....]]]]...]]]...]]]]]][[[[[....]]]]]((((((((((.[[[.[[[[....]]]].]]]..[.......]....)))))))))).........[[[[[[[........[[[[[[[[[[[.........]]].]]]]]]]]]].]]]]].....[[.[[[[.........]]]].]].....,-38.81,-40.98
5,manfredinvivo,.......[[[[[[...[[[..[[[[.....]]]]...]]]...]]]]]][[[[[....]]]]][[[[[[[[[[.[[[.[[[[....]]]].]]]..[.......]....]]]]]]]]]].........[[[[[[[........(((((((([[[.........]]].))))))))]].]]]]].....[[.[[[[.........]]]].]].....,-38.81,-40.98
13,huston,..[[[[[.[[[[[[[[[[[[....]]]..((((((..((((((([[....]])))))))...))))))[[[[[.[[[.[[[[....]]]].]]].....[[[....]]]]]]]].[[[[[[[[[[..........]]]]]]]]]][[[[[[[[[[[....]].]]].]]]]]].]]]]].[[[[[...[[[.....]]]..]]]]].]]]]]]]]],-38.75,-39.07
4,yang,...[[[[.[[[.[[[[[[..[[[[[[...]]]]]]..(((((((((....))))))))).[[.[[[[[[[[[[.[[[.[[[[....]]]].]]].[[....]]......]]]]]]]]]].]]..]]]]]]...[[[.....[[[[[[[[[[[[[.........]]].]]]]]]]]...]]......]]]..[[[[.........]]]]]]]]]]].,-38.47,-39.24
5,yang,....[[[[[[[[[...[[[.[[[[[[...]]]]]]..]]]...]]]]]].]]]....[[[[..[[[[[[[[[[.[[[.[[[[....]]]].]]].[[....]]......]]]]]]]]]].........[[[[[[[........(((((((([[[.........]]].))))))))]].]]]]].]]]][[.[[[[.........]]]].]].....,-38.15,-40.24
9,yang,..........[[[[[[.[[[[[[[[[...]]]]]...[[....[[[[[[[[[[[....]]]].[[[[[[[[[[.[[[.[[[[....]]]].]]].[[....]]......]]]]]]]]]]......]]]]]]]...]]........]]]].]]]]]].........(((((((....[[[.[[[[[))))))).........]]]]]..]]].....,-38.132,-41.272
12,manfredinvivo,.......[[[[[[...[[[..[[[[.....]]]]...]]]...]]]]]].[[[[[[....((.((((((((((.[[[.[[[[....]]]].]]]..[.......]....)))))))))).))...]]]]]]..[[[[[.....[[[[[[[[[[[.........]]].]]]]]]]]..]]]]]......[[.[[[[.........]]]].]].....,-38.1,-40.82
11,manfredinvivo,.......[[[[[[...[[[..[[[[.....]]]]...]]]...]]]]]].((((((....((.((((((((((.(((.[[[[....]]]].)))..[.......]....)))))))))).))...))))))..[[[[[.....[[[[[[[[[[[.........]]].]]]]]]]]..]]]]]......[[.[[[[.........]]]].]].....,-38.1,-40.82
7,huston,..[[[[[.[[[[[[[[[[[[[..[[[[[.[[[[....[[[..((((((.[[[[[....]]]]]..[[[......]]]..))))))]]]....]]]]]]]]]......]]]]....[[[[[[[[[[..........]]]]]]]]]][[[[[[[[[[[....]].]]].]]]]]].]]]]].[[[[[...[[[.....]]]..]]]]].]]]]]]]]],-38.03,-38.35
8,manfredinvivo,.......[[[[[[...[[[..[[[[.....]]]]...]]]...]]]]]][[[[[....]]]]][[[[[[[[[[.[[[.[[[[....]]]].]]]..[.......]....]]]]]]]]]][[[[.....(((((...........[[[[[[[[[[.........]]].]]]]]]]]]]]))))).....[[.[[[[.........]]]].]].....,-37.804,-39.434
7,yang,.............((((((([[[[)))))))]]]]..[[[[[[[[[[[[[[[[[....]]]].[[[[[[[[[[.[[[.[[[[....]]]].]]].[[....]]......]]]]]]]]]]......]]]]]]].[[[.....[[[[[[[[[[[[[.........]]].]]]]]]]]...]]......]]]...............]]]]]]......,-37.7921,-38.9821
6,manfredinvivo,........[[[..(((((((.]]]))))))).[[...[[....[[[[[[[[[[[....]]]].[[[[[[[[[[.[[[.[[[[....]]]].]]]..[.......]....]]]]]]]]]]......]]]]]]]...]]....]].[[[[[[[[[[.........]]].]]]]]]]..[[[.[[[[[...[[.......]]..]]]]]..]]].....,-37.6392,-40.2192
5,manfredinvivo,.......[[[[[[...[[[..[[[[.....]]]]...]]]...]]]]]].[[[[[[....[[.[[[[[[[[[[.[[[.[[[[....]]]].]]]..[.......]....]]]]]]]]]].]]...]]]]]]............[[[[[[[[[[(((.((.((..]].]]]]]]]])))).))).....[[.[[[[.........]]]].]].....,-37.4393,-39.2193
1,yang,...[[[.[[[[[[...[[[.[[[[[[...]]]]]]..]]]...]]]]]].[[[[....]]]]...[[[[.....[[[.[[[[....]]]].]]]...]]]]]]]...[[[[[[[(((((((((((...]]]]]]])))))))))))[[[[[[[[.........]]].]]]]].....[[[[[......[[.[[[[.........]]]].]]]]]]],-37.3798,-39.0798
7,yang,....[[[[[[[[[...[[[.(((([[...]]))))..]]]...]]]]]].]]]....[[[[..[[[[[[[[[[.[[[.[[[[....]]]].]]].[[....]]......]]]]]]]]]].........[[[[[..[.......].[[[[[[[[[.........]]].]]]]]].....]]]]].]]]][[.[[[[.........]]]].]].....,-37.21,-39.3
14,yang,....[[[((((((...[[[.[[[[[[...]]]]]]..]]]...)))))).]]]....[[[[..[[[[[[[[[[.[[[.[[[[....]]]].]]].[[....]]......]]]]]]]]]].........[[[[[..[.......].[[[[[[[[[.........]]].]]]]]].....]]]]].]]]][[.[[[[.........]]]].]].....,-37.21,-39.3
8,yang,....[[[[[[[[[...[[[.[[[[[[...]]]]]]..]]]...]]]]]].]]]....[[[[..[[[[[[[[[[.[[[.[[[[....]]]].]]].[[....]]......]]]]]]]]]].........(((((..[.......].[[[[[[[[[.........]]].]]]]]].....))))).]]]][[.[[[[.........]]]].]].....,-37.21,-39.3
2,yang,....[[[[[[[[[...[[[.[[[[[[...]]]]]]..]]]...]]]]]].]]]....[[[[..((((((((((.[[[.[[[[....]]]].]]].[[....]]......)))))))))).........[[[[[..[.......].[[[[[[[[[.........]]].]]]]]].....]]]]].]]]][[.[[[[.........]]]].]].....,-37.21,-39.3
15,huston,..[[[[[.[[[[[[[[[.....(((((.....[[...[[[[[[[[[....]]]]]]]]]..]])))))[[[[[.[[[.[[[[....]]]].]]].....[[[....]]]]]]]].[[[[[[[[[[..........]]]]]]]]]][[[[[[[[[[[....]].]]].]]]]]].]]]]].[[[[[...[[[.....]]]..]]]]].]]]]]]]]],-37.1,-37.42
17,huston,.......[[[[[[...[[[.[[[[[[...]]]]]]..]]]...]]]]]][[[[[....]]]]][[[[[[[[[[.[[[...(((((((((..]]]...............]]]]]]]]]][[[[.[[[[[[[[[[[........[[[[[[[[[[[[[....]].]]].]]]]]]]]]].]]]]]...].]]].]]]].........)))))))))..,-36.8902,-37.8002
12,manfredinvivo,.......[[[[[[...[[[..[[[[.....]]]]...]]]...]]]]]][[[[[....]]]]][[[[[[[[[[.....[[[[....]]]](((((..............]]]]]]]]]].....)))))[[[[[[........[[[[[[[[[[[.........]]].]]]]]]]]]].]]]]......[[.[[[[.........]]]].]].....,-36.7599,-39.3399
5,yang,.......[[[[[[...[[[.[[[[[[...]]]]]]..]]]...]]]]]].[[[[....]]]].[[[[[[[[[[.[[[.[[[[....]]]].]]].[[....]]......]]]]]]]]]].(((......(((.[[[[[.....[[[[[[[[[[))).....)))]].]]]]]]]]..]]]]]......[[.[[[[.........]]]].]].....,-36.491,-40.181
7,yang,........((([[[[[[[[[.)))]]]..]]]]]]..[[[[[[[[[[[[[[[[[....]]]].[[[[[[[[[[.[[[.[[[[....]]]].]]].[[....]]......]]]]]]]]]]......]]]]]]].[[[.....[[[[[[[[[[[[[.........]]].]]]]]]]]...]]......]]]...............]]]]]]......,-36.3097,-37.5797
4,huston,......[.[[[.[......].]]].].((((.[[[..[[[[[[[[[))))]]]]]]]]]...]]][[[[[[[[.[[[.[[[[....]]]].]]].....[[[....]]]]]]]]]]][[[[[[[[..........]]]]]]]][[[[[[[[[[[[[....]].]]].]]]]]]]].[[[.[[[[[...[[[.....]]]..]]]]]..]]].....,-36.2733,-38.5833
6,manfredinvivo,...........[[[[[[[[[(((.]]]]]]..]]].)))....[[[[[[[[[[[....]]]].[[[[[[[[[[.[[[.[[[[....]]]].]]]..[.......]....]]]]]]]]]]......]]]]]]].[[[[[.....[[[[[[[[[[[.........]]].]]]]]]]]..]]]]]......[[.[[[[.........]]]].]].....,-35.9186,-38.2186
15,manfredinvivo,.......[[[[[[...[[[...(((((..........]]]...]]]]]][[[[[....]]]]])))))[[[[[.[[[.[[[[....]]]].]]]..[.......]....]]]]].[[[[[[[[[[..........]]]]]]]]]].[[[[[[[[.........]]].]]]]]....[[[.[[[[[...[[.......]]..]]]]]..]]].....,-35.7174,-38.6874
12,huston,.......[[[[[[...[[[.[[[[[[...]]]]]]..]]]...]]]]]][[[[[....]]]]][[[[[[[[[[[[[..[[[[....]]]](((((...]]]........]]]]]]]]]].....)))))[[[[[[........[[[[[[[[[[[[[....]].]]].]]]]]]]]]].]]]]......[[.[[[[.........]]]].]].....,-35.522,-38.102
19,manfredinvivo,..........[[[[[[.[[[..((((((.....[...[[[...[[[[[[[[[[[....]]]].[[[[[[[[[[.[[[.[[[[....]]]].]]]..[.......]....]]]]]]]]]]......]]]]]]].]]]...]))))))]]].]]]]]]....................[[[.[[[[[...[[.......]]..]]]]]..]]].....,-35.52,-37.75
17,yang,.......[[[[[[...[[[.[[[[[[...]]]]]]..]]]...]]]]]].[[[[....]]]].[[[[[[[[[[.[[[...(((((((((..]]]...............]]]]]]]]]][[[[.[[[[[[[[[..[.......].[[[[[[[[[.........]]].]]]]]].....]]]]...]].]]].]]]].........)))))))))..,-35.4302,-37.5202
10,manfredinvivo,......[.[[[.[......].]]].]......[[...[[....((((((([[[[....]]]].[[[[[[[[[[.[[[.[[[[....]]]].]]]..[.......]....]]]]]]]]]]......)))))))...]]....]].[[[[[[[[[[.........]]].]]]]]]]..[[[.[[[[[...[[.......]]..]]]]]..]]].....,-35.37,-38.83
13,yang,...[[[[.[[[.[[[[[[...[[[[[....[((((..((((([[[[....]]]])))))...))))].[[[[[.[[[.[[[[....]]]].]]].[[....]]......]]]]]]]]]].....]]]]]]...[[[.....[[[[[[[[[[[[[.........]]].]]]]]]]]...]]......]]]..[[[[.........]]]]]]]]]]].,-35.36,-36.13
13,yang,...[[[[.[[[.[[[[[[...[[[[[....(((((..((((((([[....]])))))))...))))).[[[[[.[[[.[[[[....]]]].]]].[[....]]......]]]]]]]]]].....]]]]]]...[[[.....[[[[[[[[[[[[[.........]]].]]]]]]]]...]]......]]]..[[[[.........]]]]]]]]]]].,-35.36,-36.13
17,manfredinvivo,.......[[[[[[...[[[..[[[[.....]]]]...]]]...]]]]]][[[[[....]]]]][[[[[[[[[[.[[[...(((((((((..]]]...............]]]]]]]]]][[[......[[[[[[[........[[[[[[[[[[[.........]]].]]]]]]]]]].]]]]]....]]]...............)))))))))..,-35.3202,-36.2602
18,manfredinvivo,..........((((((.[[[[..[[[[.....[....[[[...[[[[[[[[[[[....]]]].[[[[[[[[[[.[[[.[[[[....]]]].]]]..[.......]....]]]]]]]]]]......]]]]]]].]]]...].]]]]]]]].))))))....................[[[.[[[[[...[[.......]]..]]]]]..]]].....,-35.3,-37.53
12,yang,.......[[[[[[...[[[.[[[[[[...]]]]]]..]]]...]]]]]].[[[[....]]]].[[[[[[[[[[.....[[[[....]]]](((((..............]]]]]]]]]].....)))))[[[[..[.......].[[[[[[[[[.........]]].]]]]]].....]]]]......[[.[[[[.........]]]].]].....,-35.1499,-38.9099
11,huston,..[[[[[.[[[..[[[[[[[....]]]]]]][[.[[[[[[[.((((((.[[[[[....]]]]]....[[[.......]]]...))))))..[[[...[[[[[....]]]]]...]]][[[[[[[[..........]]]]]]]][[[[[[[[[[[[[....]].]]].]]]]]]]]....]]]]]]]..]].[[[[.........]]]]]]]]]]]],-34.46,-34.78
4,manfredinvivo,......[.[[[.[......].]]].]...........(((((((((....))))))))).[[.[[[[[[[[[[.[[[.[[[[....]]]].]]]..[.......]....]]]]]]]]]].]]......[[[[[[[........[[[[[[[[[[[.........]]].]]]]]]]]]].]]]]].....[[.[[[[.........]]]].]].....,-34.41,-38.52
6,yang,...[[[[[[[[[[...[[[.[[[[[[...]]]]]]..]]]...]]]]]].((((((....((.((((((((((.(((((.[[....]])).))).[[....]]......)))))))))).))...))))))..[[[.....[[[[[[[[[[[[[.........]]].]]]]]]]]...]]......]]]..[[[[.........]]]]...]]]].,-34.14,-34.91
13,manfredinvivo,........[[..[[...[[[[(((((((..]]]]...]]...]])))))))..[[[....[[.[[[[[[[[[[.[[[.[[[[....]]]].]]]..[.......]....]]]]]]]]]].]]...]]].[[[[[[........[[[[[[[[[[[.........]]].]]]]]]]]]].]]]]......[[.[[[[.........]]]].]].....,-34.1293,-37.5793
13,manfredinvivo,.......[[[[[[...[[[[....]]]].((((((..((((((]]]]]]....))))))...))))))[[[[[.[[[.[[[[....]]]].]]]..[.......]....]]]]].[[[[[[[[[[..........]]]]]]]]]].[[[[[[[[.........]]].]]]]]....[[[.[[[[[...[[.......]]..]]]]]..]]].....,-34.1105,-37.7705
17,yang,.....(((((((((((.((((..(((....(((....((....(((((((.((.......((.((((((((((.(((.[[[[....]]]].)))[[[..[[[[[.....)))))))))).)))).)))))))...))..)))))))))).))))........)))).))).......]]]]]..]]].[[.[[[[.........]]]].]].....,-33.9859,-36.1359
18,yang,...[[[[...((((((.[[[[[[[[[...]]]]]...[[....[[[[[[[[[[[....]]]].[[[[[[[[[[.[[[.[[[[....]]]].]]].[[....]]......]]]]]]]]]]......]]]]]]]...]]........]]]].))))))...........[[[[[.............]]]]].[[[[.........]]]]...]]]].,-33.73,-34.5
13,yang,......[[.[[[[[...[[[[(((((((..]]]]..]]]]].]])))))))......[[[[..[[[[[[[[[[.[[[.[[[[....]]]].]]].[[....]]......]]]]]]]]]].........[[[[[..[.......].[[[[[[[[[.........]]].]]]]]].....]]]]].]]]][[.[[[[.........]]]].]].....,-33.6702,-35.3902
20,huston,..[[[[[.[[[[.((((((((.[[.[[[.[[[[[[..[[[[[[[[[....]]]]]]]]]...]]]]]].]]]]][[[.[[[[....]]]].]]]...[[[[[....]]]]]....)))))))).....[[[[[[[........[[[[[[[[[[[[[....]].]]].]]]]]]]]]].]]]]][[[[.[[[.....]]].]]]]...]]]]]]]]],-33.23,-33.55
15,yang,.......[[[[[[...[[[.[[(((((......]]..]]]...]]]]]].[[[[....]]]].)))))......[[[.[[[[....]]]].]]][[[..[[[[[...[[[[[[[.[[[.......]]]]]]]]]]........[[[[[[[[[[[.........]]].]]]]]]]]..]]]]]..]]].[[.[[[[.........]]]].]].....,-33.0433,-35.3033
19,yang,.........[[[[[...[[[[.((((((..]]]]..]]]]]..[[[[[[[[[[[....]]]].[[[[[[[[[[.[[[.[[[[....]]]].]]].[[....]]......]]]]]]]]]]......]]]]]]]........))))))[[[[[[[[.........]]].]]]]].....[[[[[......[[.[[[[.........]]]].]]]]]]],-33.0108,-34.3008
7,manfredinvivo,.......[[[[[[...[[[..[[[[.....]]]]...]]]...]]]]]].((((((....((.((((((((((.(((((.........)).)))..[.......]....)))))))))).))...))))))..[[[[[.....[[[[[[[[[[[.........]]].]]]]]]]]..]]]]]......[[.[[[[.........]]]].]].....,-32.71,-35.43
11,yang,...[[[[[[[[[[...[[[.[[[[[[...]]]]]]..]]]...]]]]]].((((((....((.((((((((((.......((.....[[[[.....]]]].))......)))))))))).))...))))))..[[[.....[[[[[[[[[[[[[.........]]].]]]]]]]]...]]......]]]..[[[[.........]]]]...]]]].,-32.7,-33.47
6,yang,...[[[[.[[[[[[..[[[.[[[[[[...]]]]]]..]]]..((((((..[[[[....]]]]...[[[......]]]..))))))...[[[[..[[[..[[[[[...[[[[[[[.[[[.......]]]]]]]]]]........[[[[[[[[[[[.........]]].]]]]]]]]..]]]]]..]]].]]]]...........]]..]]]]]]]].,-32.56,-33.33
20,yang,...[[[[.[[[..((((((((.........[[[[[..[[[[[[[[[....]]]]]]]]]...]]]]][[[[[[.[[[.[[[[....]]]].]]].[[....]]......]]]]]])))))))).....[[[[[..[.......].[[[[[[[[[.........]]].]]]]]].....]]]]]........[[[[.........]]]]]]]]]]].,-30.99,-31.76
20,manfredinvivo,......[[[....((((((((..[[[[.....[[...[[[[[[[[[....]]]]]]]]]..]]]]]].[[[[[.[[[.[[[[....]]]].]]]..[.......]....]]]]].)))))))).]]].[[[[[[[........[[[[[[[[[[[.........]]].]]]]]]]]]].]]]]].....[[.[[[[.........]]]].]].....,-30.67,-32.62
7,manfredinvivo,................[[[..[[[[.....]]]]...]]]..((((((.[[[[[....]]]]][[[[[[[[[[.[[[[[))))))...]].]]]...............]]]]]]]]]].........[[[[[[[........[[[[[[[[[[[.........]]].]]]]]]]]]].]]]]].....[[.[[[[.........]]]].]].....,-30.3216,-33.9716
*****************215************************
16,huston,......[[[[[[...[[[.[[[[[[...]]]]]]..]]]...]]]]]][[[[[....]]]]][[[[[[[[[[.[[[.[[[[....]]]].]]].....[[[....]]]]]]]]]]]]]....((((([[[[[[[........[[[[[[[[[[[)))))....]]].]]]]]]]]]].]]]]].....[[.[[[[.........]]]].]].....,-43.0259,-45.7659
9,huston,.........[[[[[[.[[[[..[[[[..[[[...[[[[[...[[[[[[[[[[[....]]]]][[[[[[[[[[.[[[.[[[[....]]]].]]].....[[[....]]]]]]]]]]]]].......]]]]]].]]]]]]]]]]]]]]]].]]]]]].........(((((((.[[.[[[.[[[[[))))))).........]]]]]..]]]]]...,-42.9003,-45.4503
3,huston,[[[[[[.[[[.[......].]]].[[[.[[[[[[..[[[[[[[[[....]]]]]]]]]...]]]]]].]]]..[[[.[[[[....]]]].]]].....]]]]]]..[[[[[[.[[[((((((((.]]]]]]]]]))))))))[[[[[[[[[[[[[....]].]]].]]]]]]]].[[[.[[[[[...[[[.....]]]..]]]]]..]]].....,-42.8335,-44.7435
3,huston,[[[[[[.[[[.[......].]]].[[[.[[[[[[..[[[[[[[[[....]]]]]]]]]...]]]]]].]]]..[[[.[[[[....]]]].]]].....]]]]]]..(((((((.[[[[[[[[[[...)))))))]]]]]]]]]][[[[[[[[[[[....]].]]].]]]]]]...[[[.[[[[[...[[[.....]]]..]]]]]..]]].....,-42.7225,-44.7225
8,huston,......[[[[[[...[[[.[[[[[[...]]]]]]..]]]...]]]]]][[[[[....]]]]]..[[[[[[[[.[[[.[[[[....]]]].]]].....[[[....]]]]]]]]]]][[[[[[[[.[[(((((]]]]]]]]]][[[[[[[[[[[[[....]].]]].]]]]]]]]...))))).....[[.[[[[.........]]]].]].....,-42.3794,-44.8694
3,huston,[[[[[[.[[[.[......].]]].[[[.[[[[[[..[[[[[[[[[....]]]]]]]]]...]]]]]].]]]..[[[.[[[[....]]]].]]].....]]]]]]..[[[[[[[(((((((((((...]]]]]]])))))))))))[[[[[[[[[[....]].]]].]]]]]....[[[.[[[[[...[[[.....]]]..]]]]]..]]].....,-42.2198,-44.4398
16,manfredinvivo,......[[[[[[...[[[..[[[[.....]]]]...]]]...]]]]]][[[[[....]]]]][[[[[[[[[[.[[[.[[[[....]]]].]]]..[.......]....]]]]]]]]]]....[[[[[(((((((........(((((((((((]]]]]....))).)))))))))).))))).....[[.[[[[.........]]]].]].....,-41.5259,-44.2659
16,manfredinvivo,......[[[[[[...[[[..[[[[.....]]]]...]]]...]]]]]][[[[[....]]]]][[[[[[[[[[.[[[.[[[[....]]]].]]]..[.......]....]]]]]]]]]]....((((([[[[[[[........[[[[[[[[[[[)))))....]]].]]]]]]]]]].]]]]].....[[.[[[[.........]]]].]].....,-41.5259,-44.2659
3,manfredinvivo,......[[[[[[...[[[..[[[[.....]]]]...]]]...]]]]]][[[[[....]]]]]..[[[[[[[[.[[[.[[[[....]]]].]]]..[.......]....]]]]]]]]((((((((...[[[[[[[))))))))[[[[[[[[[[[.........]]].]]]]]]]]]].]]]]].....[[.[[[[.........]]]].]].....,-41.4404,-43.6804
18,huston,.[[[[[...((((((.[[[[..[[[[..[[[...[[[[[...[[[[[[[[[[[....]]]]][[[[[[[[[[.[[[.[[[[....]]]].]]].....[[[....]]]]]]]]]]]]].......]]]]]].]]]]]]]]]]]]]]]].))))))....[[[[.......]]]].[[[.[[[[[...[[[.....]]]..]]]]]..]]]]]]]],-41.37,-41.69
16,yang,......[[[[[[...[[[.[[[[[[...]]]]]]..]]]...]]]]]].[[[[....]]]].[[[[[[[[[[.[[[.[[[[....]]]].]]].[[....]]......]]]]]]]]]]....((((([[[[[[[........[[[[[[[[[[[)))))....]]].]]]]]]]]]].]]]]].....[[.[[[[.........]]]].]].....,-41.1159,-45.0359
3,yang,......[[[[[[...[[[.[[[[[[...]]]]]]..]]]...]]]]]].[[[[....]]]]...[[[[[[[[.[[[.[[[[....]]]].]]].[[....]]......]]]]]]]]((((((((...[[[[[[[))))))))[[[[[[[[[[[.........]]].]]]]]]]]]].]]]]].....[[.[[[[.........]]]].]].....,-41.0304,-44.0304
6,huston,.[[[[[[[[[[[...[[[.(((([[...]]))))..]]]...]]]]]][[[[[....]]]]]..[[[[[[[[.[[[.[[[[....]]]].]]].....[[[....]]]]]]]]]]][[[[[[[[..........]]]]]]]][[[[[[[[[[[[[....]].]]].]]]]]]]].[[[.[[[[[...[[[.....]]]..]]]]]..]]]]]]]],-40.93,-41.25
14,huston,.[[[[[((((((...[[[.[[[[[[...]]]]]]..]]]...))))))[[[[[....]]]]]..[[[[[[[[.[[[.[[[[....]]]].]]].....[[[....]]]]]]]]]]][[[[[[[[..........]]]]]]]][[[[[[[[[[[[[....]].]]].]]]]]]]].[[[.[[[[[...[[[.....]]]..]]]]]..]]]]]]]],-40.93,-41.25
5,huston,.[[[[[[[[[[[...[[[.[[[[[[...]]]]]]..]]]...]]]]]][[[[[....]]]]]..[[[[[[[[.[[[.[[[[....]]]].]]].....[[[....]]]]]]]]]]][[[[[[[[..........]]]]]]]](((((((([[[[[....]].]]].)))))))).[[[.[[[[[...[[[.....]]]..]]]]]..]]]]]]]],-40.93,-41.25
2,huston,.[[[[[[[[[[[...[[[.[[[[[[...]]]]]]..]]]...]]]]]][[[[[....]]]]]((((((((((.[[[.[[[[....]]]].]]].....[[[....]]]))))))))))[[[[[[..........]]]]]]..[[[[[[[[[[[[[....]].]]].]]]]]]]].[[[.[[[[[...[[[.....]]]..]]]]]..]]]]]]]],-40.72,-41.04
19,huston,.[[[[[...[[[[[[.[[[..((((((..[[...[[[[[...[[[[[[[[[[[....]]]]][[[[[[[[[[.[[[.[[[[....]]]].]]].....[[[....]]]]]]]]]]]]].......]]]]]].]]]]]]]))))))]]].]]]]]]....[[[[.......]]]].[[[.[[[[[...[[[.....]]]..]]]]]..]]]]]]]],-40.7,-41.02
3,manfredinvivo,......[[[[[[...[[[..[[[[.....]]]]...]]]...]]]]]][[[[[....]]]]]....[[[[...[[[.[[[[....]]]].]]].....]]]]....(((((((.[[[[[[[[[[...)))))))]]]]]]]]]][[[[[[[[[.........]]].]]]]]]...[[[.[[[[[...[[.......]]..]]]]]..]]].....,-40.6125,-42.8925
5,huston,......[[[[[[...[[[.[[[[[[...]]]]]]..]]]...]]]]]][[[[[....]]]]].[[[[[[[[[.[[[.[[[[....]]]].]]].....[[[....]]]]]]]]]]]]((((.((((([[[[[[[........[[[[[[[[[[.))))).))))]].]]]]]]]]]].]]]]].....[[.[[[[.........]]]].]].....,-40.5295,-42.5095
1,manfredinvivo,......[[[[[[...[[[..[[[[.....]]]]...]]]...]]]]]][[[[[....]]]]]....[[[[...[[[.[[[[....]]]].]]].....]]]].....((((((.[[[[[[[[[[...)))))).]]]]]]]]]][[[[[[[[[.........]]].]]]]]]...[[[.[[[[[...[[.......]]..]]]]]..]]].....,-39.8777,-41.9277
3,manfredinvivo,......[[[[[[...[[[..[[[[.....]]]]...]]]...]]]]]][[[[[....]]]]]...[[[[[[[.[[[.[[[[....]]]].]]]..[.......]....]]]]]]](((((((((...[[[[[[[)))))))))[[[[[[[[[[.........]]].]]]]]]].]].]]]]].....[[.[[[[.........]]]].]].....,-39.6632,-41.7132
10,huston,.[[[[[.[[[[[[[[[[[[....]]]]].[[[..[[[[[...((((((([[[[....]]]].[[[[[[[[[[.[[[.[[[[....]]]].]]].....[[[....]]]]]]]]]]]]]......))))))).]]]]].]]].[[[[[[[[[[[[[....]].]]].]]]]]]]].]]].[[[[[...[[[.....]]]..]]]]].]]]]]]]]],-39.61,-39.93
8,manfredinvivo,.........[[[[[[.[[[[..[[[[.....[....[[[...[[[[[[[[[[[....]]]].[[[[[[[[[[.[[[.[[[[....]]]].]]]..[.......]....]]]]]]]]]]......]]]]]]].]]]...].]]]]]]]].]]]]]].........(((((((....[[[.[[[[[))))))).........]]]]]..]]].....,-39.522,-42.662
1,manfredinvivo,......[[[[[[...[[[..[[[[.....]]]]...]]]...]]]]]][[[[[....]]]]]....[[[[...[[[.[[[[....]]]].]]].....]]]].....[[[[[[(((((((((((...]]]]]].)))))))))))[[[[[[[[.........]]].]]]]]....[[[.[[[[[...[[.......]]..]]]]]..]]].....,-39.375,-41.645
6,huston,.[[[[[.[[[[.(((((((....))))))).[[[..[[[[[[[[[....]]]]]]]]]...]]][[[[[[[[.[[[.[[[[....]]]].]]].....[[[....]]]]]]]]]]][[[[[[[[..........]]]]]]]][[[[[[[[[[[[[....]].]]].]]]]]]]].....[[[[[...[[[.....]]]..]]]]].]]]]]]]]],-39.12,-39.44
4,huston,.[[[[[.[[[[.[[[[[[[....]]]]]]].[[[..(((((((((....)))))))))...]]][[[[[[[[.[[[.[[[[....]]]].]]].....[[[....]]]]]]]]]]][[[[[[[[..........]]]]]]]][[[[[[[[[[[[[....]].]]].]]]]]]]].....[[[[[...[[[.....]]]..]]]]].]]]]]]]]],-39.12,-39.44
13,huston,.[[[[[.[[[[[[[[[[[[....]]]...[((((..((((([[[[....]]]])))))...))))][[[[[[.[[[.[[[[....]]]].]]].....[[[....]]]]]]]]][[[[[[[[[[..........]]]]]]]]]][[[[[[[[[[[....]].]]].]]]]]].]]]]].[[[[[...[[[.....]]]..]]]]].]]]]]]]]],-38.97,-39.29
10,yang,..[[[[.[[[.....[[[.[[[[[[...]]]]]]..]]]...((((((([[[[....]]]].[[[[[[[[[[.[[[.[[[[....]]]].]]].[[....]]......]]]]]]]]]]......))))))).[[[.....[[[[[[[[[[[[[.........]]].]]]]]]]]...]]......]]]..[[[[.........]]]]]]]]]]].,-38.85,-39.62
5,manfredinvivo,......[[[[[[...[[[..[[[[.....]]]]...]]]...]]]]]][[[[[....]]]]][[[[[[[[[[.[[[.[[[[....]]]].]]]..[.......]....]]]]]]]]]].........[[[[[[[........(((((((([[[.........]]].))))))))]].]]]]].....[[.[[[[.........]]]].]].....,-38.81,-40.98
14,manfredinvivo,......((((((...[[[..[[[[.....]]]]...]]]...))))))[[[[[....]]]]][[[[[[[[[[.[[[.[[[[....]]]].]]]..[.......]....]]]]]]]]]].........[[[[[[[........[[[[[[[[[[[.........]]].]]]]]]]]]].]]]]].....[[.[[[[.........]]]].]].....,-38.81,-40.98
2,manfredinvivo,......[[[[[[...[[[..[[[[.....]]]]...]]]...]]]]]][[[[[....]]]]]((((((((((.[[[.[[[[....]]]].]]]..[.......]....)))))))))).........[[[[[[[........[[[[[[[[[[[.........]]].]]]]]]]]]].]]]]].....[[.[[[[.........]]]].]].....,-38.81,-40.98
13,huston,.[[[[[.[[[[[[[[[[[[....]]]..((((((..((((((([[....]])))))))...))))))[[[[[.[[[.[[[[....]]]].]]].....[[[....]]]]]]]].[[[[[[[[[[..........]]]]]]]]]][[[[[[[[[[[....]].]]].]]]]]].]]]]].[[[[[...[[[.....]]]..]]]]].]]]]]]]]],-38.75,-39.07
4,yang,..[[[[.[[[.[[[[[[..[[[[[[...]]]]]]..(((((((((....))))))))).[[.[[[[[[[[[[.[[[.[[[[....]]]].]]].[[....]]......]]]]]]]]]].]]..]]]]]]...[[[.....[[[[[[[[[[[[[.........]]].]]]]]]]]...]]......]]]..[[[[.........]]]]]]]]]]].,-38.47,-39.24
5,yang,...[[[[[[[[[...[[[.[[[[[[...]]]]]]..]]]...]]]]]].]]]....[[[[..[[[[[[[[[[.[[[.[[[[....]]]].]]].[[....]]......]]]]]]]]]].........[[[[[[[........(((((((([[[.........]]].))))))))]].]]]]].]]]][[.[[[[.........]]]].]].....,-38.15,-40.24
9,yang,.........[[[[[[.[[[[[[[[[...]]]]]...[[....[[[[[[[[[[[....]]]].[[[[[[[[[[.[[[.[[[[....]]]].]]].[[....]]......]]]]]]]]]]......]]]]]]]...]]........]]]].]]]]]].........(((((((....[[[.[[[[[))))))).........]]]]]..]]].....,-38.132,-41.272
12,manfredinvivo,......[[[[[[...[[[..[[[[.....]]]]...]]]...]]]]]].[[[[[[....((.((((((((((.[[[.[[[[....]]]].]]]..[.......]....)))))))))).))...]]]]]]..[[[[[.....[[[[[[[[[[[.........]]].]]]]]]]]..]]]]]......[[.[[[[.........]]]].]].....,-38.1,-40.82
11,manfredinvivo,......[[[[[[...[[[..[[[[.....]]]]...]]]...]]]]]].((((((....((.((((((((((.(((.[[[[....]]]].)))..[.......]....)))))))))).))...))))))..[[[[[.....[[[[[[[[[[[.........]]].]]]]]]]]..]]]]]......[[.[[[[.........]]]].]].....,-38.1,-40.82
7,huston,.[[[[[.[[[[[[[[[[[[[..[[[[[.[[[[....[[[..((((((.[[[[[....]]]]]..[[[......]]]..))))))]]]....]]]]]]]]]......]]]]....[[[[[[[[[[..........]]]]]]]]]][[[[[[[[[[[....]].]]].]]]]]].]]]]].[[[[[...[[[.....]]]..]]]]].]]]]]]]]],-38.03,-38.35
9,manfredinvivo,......[[[[[[...[[[..[[[[.....]]]]...]]]...]]]]]][[[[[....]]]]][[[[[[[[[[.[[[.[[[[....]]]].]]]..[.......]....]]]]]]]]]][[[[.....(((((...........[[[[[[[[[[.........]]].]]]]]]]]]]]))))).....[[.[[[[.........]]]].]].....,-37.804,-39.434
6,yang,............((((((([[[[)))))))]]]]..[[[[[[[[[[[[[[[[[....]]]].[[[[[[[[[[.[[[.[[[[....]]]].]]].[[....]]......]]]]]]]]]]......]]]]]]].[[[.....[[[[[[[[[[[[[.........]]].]]]]]]]]...]]......]]]...............]]]]]]......,-37.7921,-38.9821
7,manfredinvivo,.......[[[..(((((((.]]]))))))).[[...[[....[[[[[[[[[[[....]]]].[[[[[[[[[[.[[[.[[[[....]]]].]]]..[.......]....]]]]]]]]]]......]]]]]]]...]]....]].[[[[[[[[[[.........]]].]]]]]]]..[[[.[[[[[...[[.......]]..]]]]]..]]].....,-37.6392,-40.2192
5,manfredinvivo,......[[[[[[...[[[..[[[[.....]]]]...]]]...]]]]]].[[[[[[....[[.[[[[[[[[[[.[[[.[[[[....]]]].]]]..[.......]....]]]]]]]]]].]]...]]]]]]............[[[[[[[[[[(((.((.((..]].]]]]]]]])))).))).....[[.[[[[.........]]]].]].....,-37.4393,-39.2193
1,yang,..[[[.[[[[[[...[[[.[[[[[[...]]]]]]..]]]...]]]]]].[[[[....]]]]...[[[[.....[[[.[[[[....]]]].]]]...]]]]]]]...[[[[[[[(((((((((((...]]]]]]])))))))))))[[[[[[[[.........]]].]]]]].....[[[[[......[[.[[[[.........]]]].]]]]]]],-37.3798,-39.0798
8,yang,...[[[[[[[[[...[[[.[[[[[[...]]]]]]..]]]...]]]]]].]]]....[[[[..[[[[[[[[[[.[[[.[[[[....]]]].]]].[[....]]......]]]]]]]]]].........(((((..[.......].[[[[[[[[[.........]]].]]]]]].....))))).]]]][[.[[[[.........]]]].]].....,-37.21,-39.3
2,yang,...[[[[[[[[[...[[[.[[[[[[...]]]]]]..]]]...]]]]]].]]]....[[[[..((((((((((.[[[.[[[[....]]]].]]].[[....]]......)))))))))).........[[[[[..[.......].[[[[[[[[[.........]]].]]]]]].....]]]]].]]]][[.[[[[.........]]]].]].....,-37.21,-39.3
6,yang,...[[[[[[[[[...[[[.(((([[...]]))))..]]]...]]]]]].]]]....[[[[..[[[[[[[[[[.[[[.[[[[....]]]].]]].[[....]]......]]]]]]]]]].........[[[[[..[.......].[[[[[[[[[.........]]].]]]]]].....]]]]].]]]][[.[[[[.........]]]].]].....,-37.21,-39.3
14,yang,...[[[((((((...[[[.[[[[[[...]]]]]]..]]]...)))))).]]]....[[[[..[[[[[[[[[[.[[[.[[[[....]]]].]]].[[....]]......]]]]]]]]]].........[[[[[..[.......].[[[[[[[[[.........]]].]]]]]].....]]]]].]]]][[.[[[[.........]]]].]].....,-37.21,-39.3
15,huston,.[[[[[.[[[[[[[[[.....(((((.....[[...[[[[[[[[[....]]]]]]]]]..]])))))[[[[[.[[[.[[[[....]]]].]]].....[[[....]]]]]]]].[[[[[[[[[[..........]]]]]]]]]][[[[[[[[[[[....]].]]].]]]]]].]]]]].[[[[[...[[[.....]]]..]]]]].]]]]]]]]],-37.1,-37.42
17,huston,......[[[[[[...[[[.[[[[[[...]]]]]]..]]]...]]]]]][[[[[....]]]]][[[[[[[[[[.[[[...(((((((((..]]]...............]]]]]]]]]][[[[.[[[[[[[[[[[........[[[[[[[[[[[[[....]].]]].]]]]]]]]]].]]]]]...].]]].]]]].........)))))))))..,-36.8902,-37.8002
12,manfredinvivo,......[[[[[[...[[[..[[[[.....]]]]...]]]...]]]]]][[[[[....]]]]][[[[[[[[[[.....[[[[....]]]](((((..............]]]]]]]]]].....)))))[[[[[[........[[[[[[[[[[[.........]]].]]]]]]]]]].]]]]......[[.[[[[.........]]]].]].....,-36.7599,-39.3399
5,yang,......[[[[[[...[[[.[[[[[[...]]]]]]..]]]...]]]]]].[[[[....]]]].[[[[[[[[[[.[[[.[[[[....]]]].]]].[[....]]......]]]]]]]]]].(((......(((.[[[[[.....[[[[[[[[[[))).....)))]].]]]]]]]]..]]]]]......[[.[[[[.........]]]].]].....,-36.491,-40.181
6,yang,.......((([[[[[[[[[.)))]]]..]]]]]]..[[[[[[[[[[[[[[[[[....]]]].[[[[[[[[[[.[[[.[[[[....]]]].]]].[[....]]......]]]]]]]]]]......]]]]]]].[[[.....[[[[[[[[[[[[[.........]]].]]]]]]]]...]]......]]]...............]]]]]]......,-36.3097,-37.5797
4,huston,.....[.[[[.[......].]]].].((((.[[[..[[[[[[[[[))))]]]]]]]]]...]]][[[[[[[[.[[[.[[[[....]]]].]]].....[[[....]]]]]]]]]]][[[[[[[[..........]]]]]]]][[[[[[[[[[[[[....]].]]].]]]]]]]].[[[.[[[[[...[[[.....]]]..]]]]]..]]].....,-36.2733,-38.5833
7,manfredinvivo,..........[[[[[[[[[(((.]]]]]]..]]].)))....[[[[[[[[[[[....]]]].[[[[[[[[[[.[[[.[[[[....]]]].]]]..[.......]....]]]]]]]]]]......]]]]]]].[[[[[.....[[[[[[[[[[[.........]]].]]]]]]]]..]]]]]......[[.[[[[.........]]]].]].....,-35.9186,-38.2186
15,manfredinvivo,......[[[[[[...[[[...(((((..........]]]...]]]]]][[[[[....]]]]])))))[[[[[.[[[.[[[[....]]]].]]]..[.......]....]]]]].[[[[[[[[[[..........]]]]]]]]]].[[[[[[[[.........]]].]]]]]....[[[.[[[[[...[[.......]]..]]]]]..]]].....,-35.7174,-38.6874
12,huston,......[[[[[[...[[[.[[[[[[...]]]]]]..]]]...]]]]]][[[[[....]]]]][[[[[[[[[[[[[..[[[[....]]]](((((...]]]........]]]]]]]]]].....)))))[[[[[[........[[[[[[[[[[[[[....]].]]].]]]]]]]]]].]]]]......[[.[[[[.........]]]].]].....,-35.522,-38.102
19,manfredinvivo,.........[[[[[[.[[[..((((((.....[...[[[...[[[[[[[[[[[....]]]].[[[[[[[[[[.[[[.[[[[....]]]].]]]..[.......]....]]]]]]]]]]......]]]]]]].]]]...]))))))]]].]]]]]]....................[[[.[[[[[...[[.......]]..]]]]]..]]].....,-35.52,-37.75
17,yang,......[[[[[[...[[[.[[[[[[...]]]]]]..]]]...]]]]]].[[[[....]]]].[[[[[[[[[[.[[[...(((((((((..]]]...............]]]]]]]]]][[[[.[[[[[[[[[..[.......].[[[[[[[[[.........]]].]]]]]].....]]]]...]].]]].]]]].........)))))))))..,-35.4302,-37.5202
10,manfredinvivo,.....[.[[[.[......].]]].]......[[...[[....((((((([[[[....]]]].[[[[[[[[[[.[[[.[[[[....]]]].]]]..[.......]....]]]]]]]]]]......)))))))...]]....]].[[[[[[[[[[.........]]].]]]]]]]..[[[.[[[[[...[[.......]]..]]]]]..]]].....,-35.37,-38.83
13,yang,..[[[[.[[[.[[[[[[...[[[[[....(((((..((((((([[....]])))))))...))))).[[[[[.[[[.[[[[....]]]].]]].[[....]]......]]]]]]]]]].....]]]]]]...[[[.....[[[[[[[[[[[[[.........]]].]]]]]]]]...]]......]]]..[[[[.........]]]]]]]]]]].,-35.36,-36.13
13,yang,..[[[[.[[[.[[[[[[...[[[[[....[((((..((((([[[[....]]]])))))...))))].[[[[[.[[[.[[[[....]]]].]]].[[....]]......]]]]]]]]]].....]]]]]]...[[[.....[[[[[[[[[[[[[.........]]].]]]]]]]]...]]......]]]..[[[[.........]]]]]]]]]]].,-35.36,-36.13
17,manfredinvivo,......[[[[[[...[[[..[[[[.....]]]]...]]]...]]]]]][[[[[....]]]]][[[[[[[[[[.[[[...(((((((((..]]]...............]]]]]]]]]][[[......[[[[[[[........[[[[[[[[[[[.........]]].]]]]]]]]]].]]]]]....]]]...............)))))))))..,-35.3202,-36.2602
18,manfredinvivo,.........((((((.[[[[..[[[[.....[....[[[...[[[[[[[[[[[....]]]].[[[[[[[[[[.[[[.[[[[....]]]].]]]..[.......]....]]]]]]]]]]......]]]]]]].]]]...].]]]]]]]].))))))....................[[[.[[[[[...[[.......]]..]]]]]..]]].....,-35.3,-37.53
12,yang,......[[[[[[...[[[.[[[[[[...]]]]]]..]]]...]]]]]].[[[[....]]]].[[[[[[[[[[.....[[[[....]]]](((((..............]]]]]]]]]].....)))))[[[[..[.......].[[[[[[[[[.........]]].]]]]]].....]]]]......[[.[[[[.........]]]].]].....,-35.1499,-38.9099
11,huston,.[[[[[.[[[..[[[[[[[....]]]]]]][[.[[[[[[[.((((((.[[[[[....]]]]]....[[[.......]]]...))))))..[[[...[[[[[....]]]]]...]]][[[[[[[[..........]]]]]]]][[[[[[[[[[[[[....]].]]].]]]]]]]]....]]]]]]]..]].[[[[.........]]]]]]]]]]]],-34.46,-34.78
4,manfredinvivo,.....[.[[[.[......].]]].]...........(((((((((....))))))))).[[.[[[[[[[[[[.[[[.[[[[....]]]].]]]..[.......]....]]]]]]]]]].]]......[[[[[[[........[[[[[[[[[[[.........]]].]]]]]]]]]].]]]]].....[[.[[[[.........]]]].]].....,-34.41,-38.52
7,yang,..[[[[[[[[[[...[[[.[[[[[[...]]]]]]..]]]...]]]]]].((((((....((.((((((((((.(((((.[[....]])).))).[[....]]......)))))))))).))...))))))..[[[.....[[[[[[[[[[[[[.........]]].]]]]]]]]...]]......]]]..[[[[.........]]]]...]]]].,-34.14,-34.91
13,manfredinvivo,.......[[..[[...[[[[(((((((..]]]]...]]...]])))))))..[[[....[[.[[[[[[[[[[.[[[.[[[[....]]]].]]]..[.......]....]]]]]]]]]].]]...]]].[[[[[[........[[[[[[[[[[[.........]]].]]]]]]]]]].]]]]......[[.[[[[.........]]]].]].....,-34.1293,-37.5793
13,manfredinvivo,......[[[[[[...[[[[....]]]].((((((..((((((]]]]]]....))))))...))))))[[[[[.[[[.[[[[....]]]].]]]..[.......]....]]]]].[[[[[[[[[[..........]]]]]]]]]].[[[[[[[[.........]]].]]]]]....[[[.[[[[[...[[.......]]..]]]]]..]]].....,-34.1105,-37.7705
17,yang,....(((((((((((.((((..(((....(((....((....(((((((.((.......((.((((((((((.(((.[[[[....]]]].)))[[[..[[[[[.....)))))))))).)))).)))))))...))..)))))))))).))))........)))).))).......]]]]]..]]].[[.[[[[.........]]]].]].....,-33.9859,-36.1359
18,yang,..[[[[...((((((.[[[[[[[[[...]]]]]...[[....[[[[[[[[[[[....]]]].[[[[[[[[[[.[[[.[[[[....]]]].]]].[[....]]......]]]]]]]]]]......]]]]]]]...]]........]]]].))))))...........[[[[[.............]]]]].[[[[.........]]]]...]]]].,-33.73,-34.5
13,yang,.....[[.[[[[[...[[[[(((((((..]]]]..]]]]].]])))))))......[[[[..[[[[[[[[[[.[[[.[[[[....]]]].]]].[[....]]......]]]]]]]]]].........[[[[[..[.......].[[[[[[[[[.........]]].]]]]]].....]]]]].]]]][[.[[[[.........]]]].]].....,-33.6702,-35.3902
20,huston,.[[[[[.[[[[.((((((((.[[.[[[.[[[[[[..[[[[[[[[[....]]]]]]]]]...]]]]]].]]]]][[[.[[[[....]]]].]]]...[[[[[....]]]]]....)))))))).....[[[[[[[........[[[[[[[[[[[[[....]].]]].]]]]]]]]]].]]]]][[[[.[[[.....]]].]]]]...]]]]]]]]],-33.23,-33.55
15,yang,......[[[[[[...[[[.[[(((((......]]..]]]...]]]]]].[[[[....]]]].)))))......[[[.[[[[....]]]].]]][[[..[[[[[...[[[[[[[.[[[.......]]]]]]]]]]........[[[[[[[[[[[.........]]].]]]]]]]]..]]]]]..]]].[[.[[[[.........]]]].]].....,-33.0433,-35.3033
19,yang,........[[[[[...[[[[.((((((..]]]]..]]]]]..[[[[[[[[[[[....]]]].[[[[[[[[[[.[[[.[[[[....]]]].]]].[[....]]......]]]]]]]]]]......]]]]]]]........))))))[[[[[[[[.........]]].]]]]].....[[[[[......[[.[[[[.........]]]].]]]]]]],-33.0108,-34.3008
6,manfredinvivo,......[[[[[[...[[[..[[[[.....]]]]...]]]...]]]]]].((((((....((.((((((((((.(((((.........)).)))..[.......]....)))))))))).))...))))))..[[[[[.....[[[[[[[[[[[.........]]].]]]]]]]]..]]]]]......[[.[[[[.........]]]].]].....,-32.71,-35.43
11,yang,..[[[[[[[[[[...[[[.[[[[[[...]]]]]]..]]]...]]]]]].((((((....((.((((((((((.......((.....[[[[.....]]]].))......)))))))))).))...))))))..[[[.....[[[[[[[[[[[[[.........]]].]]]]]]]]...]]......]]]..[[[[.........]]]]...]]]].,-32.7,-33.47
7,yang,..[[[[.[[[[[[..[[[.[[[[[[...]]]]]]..]]]..((((((..[[[[....]]]]...[[[......]]]..))))))...[[[[..[[[..[[[[[...[[[[[[[.[[[.......]]]]]]]]]]........[[[[[[[[[[[.........]]].]]]]]]]]..]]]]]..]]].]]]]...........]]..]]]]]]]].,-32.56,-33.33
20,yang,..[[[[.[[[..((((((((.........[[[[[..[[[[[[[[[....]]]]]]]]]...]]]]][[[[[[.[[[.[[[[....]]]].]]].[[....]]......]]]]]])))))))).....[[[[[..[.......].[[[[[[[[[.........]]].]]]]]].....]]]]]........[[[[.........]]]]]]]]]]].,-30.99,-31.76
20,manfredinvivo,.....[[[....((((((((..[[[[.....[[...[[[[[[[[[....]]]]]]]]]..]]]]]].[[[[[.[[[.[[[[....]]]].]]]..[.......]....]]]]].)))))))).]]].[[[[[[[........[[[[[[[[[[[.........]]].]]]]]]]]]].]]]]].....[[.[[[[.........]]]].]].....,-30.67,-32.62
6,manfredinvivo,...............[[[..[[[[.....]]]]...]]]..((((((.[[[[[....]]]]][[[[[[[[[[.[[[[[))))))...]].]]]...............]]]]]]]]]].........[[[[[[[........[[[[[[[[[[[.........]]].]]]]]]]]]].]]]]].....[[.[[[[.........]]]].]].....,-30.3216,-33.9716
*****************214************************
16,huston,.....[[[[[[...[[[.[[[[[[...]]]]]]..]]]...]]]]]][[[[[....]]]]][[[[[[[[[[.[[[.[[[[....]]]].]]].....[[[....]]]]]]]]]]]]]....((((([[[[[[[........[[[[[[[[[[[)))))....]]].]]]]]]]]]].]]]]].....[[.[[[[.........]]]].]].....,-43.0259,-45.7659
9,huston,........[[[[[[.[[[[..[[[[..[[[...[[[[[...[[[[[[[[[[[....]]]]][[[[[[[[[[.[[[.[[[[....]]]].]]].....[[[....]]]]]]]]]]]]].......]]]]]].]]]]]]]]]]]]]]]].]]]]]].........(((((((.[[.[[[.[[[[[))))))).........]]]]]..]]]]]...,-42.9003,-45.4503
8,huston,.....[[[[[[...[[[.[[[[[[...]]]]]]..]]]...]]]]]][[[[[....]]]]]..[[[[[[[[.[[[.[[[[....]]]].]]].....[[[....]]]]]]]]]]][[[[[[[[.[[(((((]]]]]]]]]][[[[[[[[[[[[[....]].]]].]]]]]]]]...))))).....[[.[[[[.........]]]].]].....,-42.3794,-44.8694
3,huston,.....[[[[[[...[[[.[[[[[[...]]]]]]..]]]...]]]]]][[[[[....]]]]]..[[[[[[[[.[[[.[[[[....]]]].]]].....[[[....]]]]]]]]]]]((((((((...[[[[[[[))))))))[[[[[[[[[[[[[....]].]]].]]]]]]]]]].]]]]].....[[.[[[[.........]]]].]].....,-42.3704,-44.6104
3,huston,[[[[[.[[[.[......].]]].[[[.[[[[[[..[[[[[[[[[....]]]]]]]]]...]]]]]].]]]..[[[.[[[[....]]]].]]].....]]]]]...(((((((.[[[[[[[[[[...)))))))]]]]]]]]]][[[[[[[[[[[....]].]]].]]]]]]...[[[.[[[[[...[[[.....]]]..]]]]]..]]].....,-42.0125,-44.1425
18,huston,........((((((.[[[[..[[[[..[[[...[[[[[...[[[[[[[[[[[....]]]]][[[[[[[[[[.[[[.[[[[....]]]].]]].....[[[....]]]]]]]]]]]]].......]]]]]].]]]]]]]]]]]]]]]].))))))[[[[[[[[[..[[[[[[....[[[..........]]]...]]]]]].]]]].]]]]]...,-41.67,-42.44
16,manfredinvivo,.....[[[[[[...[[[..[[[[.....]]]]...]]]...]]]]]][[[[[....]]]]][[[[[[[[[[.[[[.[[[[....]]]].]]]..[.......]....]]]]]]]]]]....[[[[[(((((((........(((((((((((]]]]]....))).)))))))))).))))).....[[.[[[[.........]]]].]].....,-41.5259,-44.2659
16,manfredinvivo,.....[[[[[[...[[[..[[[[.....]]]]...]]]...]]]]]][[[[[....]]]]][[[[[[[[[[.[[[.[[[[....]]]].]]]..[.......]....]]]]]]]]]]....((((([[[[[[[........[[[[[[[[[[[)))))....]]].]]]]]]]]]].]]]]].....[[.[[[[.........]]]].]].....,-41.5259,-44.2659
3,huston,[[[[[.[[[.[......].]]].[[[.[[[[[[..[[[[[[[[[....]]]]]]]]]...]]]]]].]]]..[[[.[[[[....]]]].]]].....]]]]]...[[[[[[[(((((((((((...]]]]]]])))))))))))[[[[[[[[[[....]].]]].]]]]]....[[[.[[[[[...[[[.....]]]..]]]]]..]]].....,-41.5098,-43.8598
3,manfredinvivo,.....[[[[[[...[[[..[[[[.....]]]]...]]]...]]]]]][[[[[....]]]]]..[[[[[[[[.[[[.[[[[....]]]].]]]..[.......]....]]]]]]]]((((((((...[[[[[[[))))))))[[[[[[[[[[[.........]]].]]]]]]]]]].]]]]].....[[.[[[[.........]]]].]].....,-41.4404,-43.6804
16,yang,.....[[[[[[...[[[.[[[[[[...]]]]]]..]]]...]]]]]].[[[[....]]]].[[[[[[[[[[.[[[.[[[[....]]]].]]].[[....]]......]]]]]]]]]]....((((([[[[[[[........[[[[[[[[[[[)))))....]]].]]]]]]]]]].]]]]].....[[.[[[[.........]]]].]].....,-41.1159,-45.0359
3,yang,.....[[[[[[...[[[.[[[[[[...]]]]]]..]]]...]]]]]].[[[[....]]]]...[[[[[[[[.[[[.[[[[....]]]].]]].[[....]]......]]]]]]]]((((((((...[[[[[[[))))))))[[[[[[[[[[[.........]]].]]]]]]]]]].]]]]].....[[.[[[[.........]]]].]].....,-41.0304,-44.0304
19,huston,........[[[[[[.[[[..((((((..[[...[[[[[...[[[[[[[[[[[....]]]]][[[[[[[[[[.[[[.[[[[....]]]].]]].....[[[....]]]]]]]]]]]]].......]]]]]].]]]]]]]))))))]]].]]]]]][[[[[[[[[..[[[[[[....[[[..........]]]...]]]]]].]]]].]]]]]...,-41.0,-41.77
5,huston,[[[[[[[[[[[...[[[.[[[[[[...]]]]]]..]]]...]]]]]][[[[[....]]]]]..[[[[[[[[.[[[.[[[[....]]]].]]].....[[[....]]]]]]]]]]][[[[[[[[..........]]]]]]]](((((((([[[[[....]].]]].)))))))).[[[.[[[[[...[[[.....]]]..]]]]]..]]]]]]]],-40.93,-40.93
7,huston,[[[[[[[[[[[...[[[.(((([[...]]))))..]]]...]]]]]][[[[[....]]]]]..[[[[[[[[.[[[.[[[[....]]]].]]].....[[[....]]]]]]]]]]][[[[[[[[..........]]]]]]]][[[[[[[[[[[[[....]].]]].]]]]]]]].[[[.[[[[[...[[[.....]]]..]]]]]..]]]]]]]],-40.93,-40.93
14,huston,[[[[[((((((...[[[.[[[[[[...]]]]]]..]]]...))))))[[[[[....]]]]]..[[[[[[[[.[[[.[[[[....]]]].]]].....[[[....]]]]]]]]]]][[[[[[[[..........]]]]]]]][[[[[[[[[[[[[....]].]]].]]]]]]]].[[[.[[[[[...[[[.....]]]..]]]]]..]]]]]]]],-40.93,-40.93
2,huston,[[[[[[[[[[[...[[[.[[[[[[...]]]]]]..]]]...]]]]]][[[[[....]]]]]((((((((((.[[[.[[[[....]]]].]]].....[[[....]]]))))))))))[[[[[[..........]]]]]]..[[[[[[[[[[[[[....]].]]].]]]]]]]].[[[.[[[[[...[[[.....]]]..]]]]]..]]]]]]]],-40.72,-40.72
3,manfredinvivo,.....[[[[[[...[[[..[[[[.....]]]]...]]]...]]]]]][[[[[....]]]]]....[[[[...[[[.[[[[....]]]].]]].....]]]]....(((((((.[[[[[[[[[[...)))))))]]]]]]]]]][[[[[[[[[.........]]].]]]]]]...[[[.[[[[[...[[.......]]..]]]]]..]]].....,-40.6125,-42.8925
5,huston,.....[[[[[[...[[[.[[[[[[...]]]]]]..]]]...]]]]]][[[[[....]]]]].[[[[[[[[[.[[[.[[[[....]]]].]]].....[[[....]]]]]]]]]]]]((((.((((([[[[[[[........[[[[[[[[[[.))))).))))]].]]]]]]]]]].]]]]].....[[.[[[[.........]]]].]].....,-40.5295,-42.5095
1,manfredinvivo,.....[[[[[[...[[[..[[[[.....]]]]...]]]...]]]]]][[[[[....]]]]]....[[[[...[[[.[[[[....]]]].]]].....]]]].....((((((.[[[[[[[[[[...)))))).]]]]]]]]]][[[[[[[[[.........]]].]]]]]]...[[[.[[[[[...[[.......]]..]]]]]..]]].....,-39.8777,-41.9277
10,huston,[[[[[.[[[[[[[[[[[[....]]]]].[[[..[[[[[...((((((([[[[....]]]].[[[[[[[[[[.[[[.[[[[....]]]].]]].....[[[....]]]]]]]]]]]]]......))))))).]]]]].]]].[[[[[[[[[[[[[....]].]]].]]]]]]]].]]].[[[[[...[[[.....]]]..]]]]].]]]]]]]]],-39.61,-39.61
8,manfredinvivo,........[[[[[[.[[[[..[[[[.....[....[[[...[[[[[[[[[[[....]]]].[[[[[[[[[[.[[[.[[[[....]]]].]]]..[.......]....]]]]]]]]]]......]]]]]]].]]]...].]]]]]]]].]]]]]].........(((((((....[[[.[[[[[))))))).........]]]]]..]]].....,-39.522,-42.662
1,manfredinvivo,.....[[[[[[...[[[..[[[[.....]]]]...]]]...]]]]]][[[[[....]]]]]....[[[[...[[[.[[[[....]]]].]]].....]]]].....[[[[[[(((((((((((...]]]]]].)))))))))))[[[[[[[[.........]]].]]]]]....[[[.[[[[[...[[.......]]..]]]]]..]]].....,-39.375,-41.645
4,huston,[[[[[.[[[[.[[[[[[[....]]]]]]].[[[..(((((((((....)))))))))...]]][[[[[[[[.[[[.[[[[....]]]].]]].....[[[....]]]]]]]]]]][[[[[[[[..........]]]]]]]][[[[[[[[[[[[[....]].]]].]]]]]]]].....[[[[[...[[[.....]]]..]]]]].]]]]]]]]],-39.12,-39.12
7,huston,[[[[[.[[[[.(((((((....))))))).[[[..[[[[[[[[[....]]]]]]]]]...]]][[[[[[[[.[[[.[[[[....]]]].]]].....[[[....]]]]]]]]]]][[[[[[[[..........]]]]]]]][[[[[[[[[[[[[....]].]]].]]]]]]]].....[[[[[...[[[.....]]]..]]]]].]]]]]]]]],-39.12,-39.12
13,huston,[[[[[.[[[[[[[[[[[[....]]]...[((((..((((([[[[....]]]])))))...))))][[[[[[.[[[.[[[[....]]]].]]].....[[[....]]]]]]]]][[[[[[[[[[..........]]]]]]]]]][[[[[[[[[[[....]].]]].]]]]]].]]]]].[[[[[...[[[.....]]]..]]]]].]]]]]]]]],-38.97,-38.97
10,yang,.[[[[.[[[.....[[[.[[[[[[...]]]]]]..]]]...((((((([[[[....]]]].[[[[[[[[[[.[[[.[[[[....]]]].]]].[[....]]......]]]]]]]]]]......))))))).[[[.....[[[[[[[[[[[[[.........]]].]]]]]]]]...]]......]]]..[[[[.........]]]]]]]]]]].,-38.85,-39.62
14,manfredinvivo,.....((((((...[[[..[[[[.....]]]]...]]]...))))))[[[[[....]]]]][[[[[[[[[[.[[[.[[[[....]]]].]]]..[.......]....]]]]]]]]]].........[[[[[[[........[[[[[[[[[[[.........]]].]]]]]]]]]].]]]]].....[[.[[[[.........]]]].]].....,-38.81,-40.98
2,manfredinvivo,.....[[[[[[...[[[..[[[[.....]]]]...]]]...]]]]]][[[[[....]]]]]((((((((((.[[[.[[[[....]]]].]]]..[.......]....)))))))))).........[[[[[[[........[[[[[[[[[[[.........]]].]]]]]]]]]].]]]]].....[[.[[[[.........]]]].]].....,-38.81,-40.98
5,manfredinvivo,.....[[[[[[...[[[..[[[[.....]]]]...]]]...]]]]]][[[[[....]]]]][[[[[[[[[[.[[[.[[[[....]]]].]]]..[.......]....]]]]]]]]]].........[[[[[[[........(((((((([[[.........]]].))))))))]].]]]]].....[[.[[[[.........]]]].]].....,-38.81,-40.98
13,huston,[[[[[.[[[[[[[[[[[[....]]]..((((((..((((((([[....]])))))))...))))))[[[[[.[[[.[[[[....]]]].]]].....[[[....]]]]]]]].[[[[[[[[[[..........]]]]]]]]]][[[[[[[[[[[....]].]]].]]]]]].]]]]].[[[[[...[[[.....]]]..]]]]].]]]]]]]]],-38.75,-38.75
4,yang,.[[[[.[[[.[[[[[[..[[[[[[...]]]]]]..(((((((((....))))))))).[[.[[[[[[[[[[.[[[.[[[[....]]]].]]].[[....]]......]]]]]]]]]].]]..]]]]]]...[[[.....[[[[[[[[[[[[[.........]]].]]]]]]]]...]]......]]]..[[[[.........]]]]]]]]]]].,-38.47,-39.24
5,yang,..[[[[[[[[[...[[[.[[[[[[...]]]]]]..]]]...]]]]]].]]]....[[[[..[[[[[[[[[[.[[[.[[[[....]]]].]]].[[....]]......]]]]]]]]]].........[[[[[[[........(((((((([[[.........]]].))))))))]].]]]]].]]]][[.[[[[.........]]]].]].....,-38.15,-40.24
8,yang,........[[[[[[.[[[[[[[[[...]]]]]...[[....[[[[[[[[[[[....]]]].[[[[[[[[[[.[[[.[[[[....]]]].]]].[[....]]......]]]]]]]]]]......]]]]]]]...]]........]]]].]]]]]].........(((((((....[[[.[[[[[))))))).........]]]]]..]]].....,-38.132,-41.272
12,manfredinvivo,.....[[[[[[...[[[..[[[[.....]]]]...]]]...]]]]]].[[[[[[....((.((((((((((.[[[.[[[[....]]]].]]]..[.......]....)))))))))).))...]]]]]]..[[[[[.....[[[[[[[[[[[.........]]].]]]]]]]]..]]]]]......[[.[[[[.........]]]].]].....,-38.1,-40.82
11,manfredinvivo,.....[[[[[[...[[[..[[[[.....]]]]...]]]...]]]]]].((((((....((.((((((((((.(((.[[[[....]]]].)))..[.......]....)))))))))).))...))))))..[[[[[.....[[[[[[[[[[[.........]]].]]]]]]]]..]]]]]......[[.[[[[.........]]]].]].....,-38.1,-40.82
6,huston,[[[[[.[[[[[[[[[[[[[..[[[[[.[[[[....[[[..((((((.[[[[[....]]]]]..[[[......]]]..))))))]]]....]]]]]]]]]......]]]]....[[[[[[[[[[..........]]]]]]]]]][[[[[[[[[[[....]].]]].]]]]]].]]]]].[[[[[...[[[.....]]]..]]]]].]]]]]]]]],-38.03,-38.03
9,manfredinvivo,.....[[[[[[...[[[..[[[[.....]]]]...]]]...]]]]]][[[[[....]]]]][[[[[[[[[[.[[[.[[[[....]]]].]]]..[.......]....]]]]]]]]]][[[[.....(((((...........[[[[[[[[[[.........]]].]]]]]]]]]]]))))).....[[.[[[[.........]]]].]].....,-37.804,-39.434
6,yang,...........((((((([[[[)))))))]]]]..[[[[[[[[[[[[[[[[[....]]]].[[[[[[[[[[.[[[.[[[[....]]]].]]].[[....]]......]]]]]]]]]]......]]]]]]].[[[.....[[[[[[[[[[[[[.........]]].]]]]]]]]...]]......]]]...............]]]]]]......,-37.7921,-38.9821
6,manfredinvivo,......[[[..(((((((.]]]))))))).[[...[[....[[[[[[[[[[[....]]]].[[[[[[[[[[.[[[.[[[[....]]]].]]]..[.......]....]]]]]]]]]]......]]]]]]]...]]....]].[[[[[[[[[[.........]]].]]]]]]]..[[[.[[[[[...[[.......]]..]]]]]..]]].....,-37.6392,-40.2192
5,manfredinvivo,.....[[[[[[...[[[..[[[[.....]]]]...]]]...]]]]]].[[[[[[....[[.[[[[[[[[[[.[[[.[[[[....]]]].]]]..[.......]....]]]]]]]]]].]]...]]]]]]............[[[[[[[[[[(((.((.((..]].]]]]]]]])))).))).....[[.[[[[.........]]]].]].....,-37.4393,-39.2193
1,yang,.[[[.[[[[[[...[[[.[[[[[[...]]]]]]..]]]...]]]]]].[[[[....]]]]...[[[[.....[[[.[[[[....]]]].]]]...]]]]]]]...[[[[[[[(((((((((((...]]]]]]])))))))))))[[[[[[[[.........]]].]]]]].....[[[[[......[[.[[[[.........]]]].]]]]]]],-37.3798,-39.0798
14,yang,..[[[((((((...[[[.[[[[[[...]]]]]]..]]]...)))))).]]]....[[[[..[[[[[[[[[[.[[[.[[[[....]]]].]]].[[....]]......]]]]]]]]]].........[[[[[..[.......].[[[[[[[[[.........]]].]]]]]].....]]]]].]]]][[.[[[[.........]]]].]].....,-37.21,-39.3
2,yang,..[[[[[[[[[...[[[.[[[[[[...]]]]]]..]]]...]]]]]].]]]....[[[[..((((((((((.[[[.[[[[....]]]].]]].[[....]]......)))))))))).........[[[[[..[.......].[[[[[[[[[.........]]].]]]]]].....]]]]].]]]][[.[[[[.........]]]].]].....,-37.21,-39.3
6,yang,..[[[[[[[[[...[[[.(((([[...]]))))..]]]...]]]]]].]]]....[[[[..[[[[[[[[[[.[[[.[[[[....]]]].]]].[[....]]......]]]]]]]]]].........[[[[[..[.......].[[[[[[[[[.........]]].]]]]]].....]]]]].]]]][[.[[[[.........]]]].]].....,-37.21,-39.3
9,yang,..[[[[[[[[[...[[[.[[[[[[...]]]]]]..]]]...]]]]]].]]]....[[[[..[[[[[[[[[[.[[[.[[[[....]]]].]]].[[....]]......]]]]]]]]]].........(((((..[.......].[[[[[[[[[.........]]].]]]]]].....))))).]]]][[.[[[[.........]]]].]].....,-37.21,-39.3
15,huston,[[[[[.[[[[[[[[[.....(((((.....[[...[[[[[[[[[....]]]]]]]]]..]])))))[[[[[.[[[.[[[[....]]]].]]].....[[[....]]]]]]]].[[[[[[[[[[..........]]]]]]]]]][[[[[[[[[[[....]].]]].]]]]]].]]]]].[[[[[...[[[.....]]]..]]]]].]]]]]]]]],-37.1,-37.1
17,huston,.....[[[[[[...[[[.[[[[[[...]]]]]]..]]]...]]]]]][[[[[....]]]]][[[[[[[[[[.[[[...(((((((((..]]]...............]]]]]]]]]][[[[.[[[[[[[[[[[........[[[[[[[[[[[[[....]].]]].]]]]]]]]]].]]]]]...].]]].]]]].........)))))))))..,-36.8902,-37.8002
12,manfredinvivo,.....[[[[[[...[[[..[[[[.....]]]]...]]]...]]]]]][[[[[....]]]]][[[[[[[[[[.....[[[[....]]]](((((..............]]]]]]]]]].....)))))[[[[[[........[[[[[[[[[[[.........]]].]]]]]]]]]].]]]]......[[.[[[[.........]]]].]].....,-36.7599,-39.3399
5,yang,.....[[[[[[...[[[.[[[[[[...]]]]]]..]]]...]]]]]].[[[[....]]]].[[[[[[[[[[.[[[.[[[[....]]]].]]].[[....]]......]]]]]]]]]].(((......(((.[[[[[.....[[[[[[[[[[))).....)))]].]]]]]]]]..]]]]]......[[.[[[[.........]]]].]].....,-36.491,-40.181
6,yang,......((([[[[[[[[[.)))]]]..]]]]]]..[[[[[[[[[[[[[[[[[....]]]].[[[[[[[[[[.[[[.[[[[....]]]].]]].[[....]]......]]]]]]]]]]......]]]]]]].[[[.....[[[[[[[[[[[[[.........]]].]]]]]]]]...]]......]]]...............]]]]]]......,-36.3097,-37.5797
4,huston,....[.[[[.[......].]]].].((((.[[[..[[[[[[[[[))))]]]]]]]]]...]]][[[[[[[[.[[[.[[[[....]]]].]]].....[[[....]]]]]]]]]]][[[[[[[[..........]]]]]]]][[[[[[[[[[[[[....]].]]].]]]]]]]].[[[.[[[[[...[[[.....]]]..]]]]]..]]].....,-36.2733,-38.5833
6,manfredinvivo,.........[[[[[[[[[(((.]]]]]]..]]].)))....[[[[[[[[[[[....]]]].[[[[[[[[[[.[[[.[[[[....]]]].]]]..[.......]....]]]]]]]]]]......]]]]]]].[[[[[.....[[[[[[[[[[[.........]]].]]]]]]]]..]]]]]......[[.[[[[.........]]]].]].....,-35.9186,-38.2186
15,manfredinvivo,.....[[[[[[...[[[...(((((..........]]]...]]]]]][[[[[....]]]]])))))[[[[[.[[[.[[[[....]]]].]]]..[.......]....]]]]].[[[[[[[[[[..........]]]]]]]]]].[[[[[[[[.........]]].]]]]]....[[[.[[[[[...[[.......]]..]]]]]..]]].....,-35.7174,-38.6874
12,huston,.....[[[[[[...[[[.[[[[[[...]]]]]]..]]]...]]]]]][[[[[....]]]]][[[[[[[[[[[[[..[[[[....]]]](((((...]]]........]]]]]]]]]].....)))))[[[[[[........[[[[[[[[[[[[[....]].]]].]]]]]]]]]].]]]]......[[.[[[[.........]]]].]].....,-35.522,-38.102
19,manfredinvivo,........[[[[[[.[[[..((((((.....[...[[[...[[[[[[[[[[[....]]]].[[[[[[[[[[.[[[.[[[[....]]]].]]]..[.......]....]]]]]]]]]]......]]]]]]].]]]...]))))))]]].]]]]]]....................[[[.[[[[[...[[.......]]..]]]]]..]]].....,-35.52,-37.75
17,yang,.....[[[[[[...[[[.[[[[[[...]]]]]]..]]]...]]]]]].[[[[....]]]].[[[[[[[[[[.[[[...(((((((((..]]]...............]]]]]]]]]][[[[.[[[[[[[[[..[.......].[[[[[[[[[.........]]].]]]]]].....]]]]...]].]]].]]]].........)))))))))..,-35.4302,-37.5202
10,manfredinvivo,....[.[[[.[......].]]].]......[[...[[....((((((([[[[....]]]].[[[[[[[[[[.[[[.[[[[....]]]].]]]..[.......]....]]]]]]]]]]......)))))))...]]....]].[[[[[[[[[[.........]]].]]]]]]]..[[[.[[[[[...[[.......]]..]]]]]..]]].....,-35.37,-38.83
13,yang,.[[[[.[[[.[[[[[[...[[[[[....(((((..((((((([[....]])))))))...))))).[[[[[.[[[.[[[[....]]]].]]].[[....]]......]]]]]]]]]].....]]]]]]...[[[.....[[[[[[[[[[[[[.........]]].]]]]]]]]...]]......]]]..[[[[.........]]]]]]]]]]].,-35.36,-36.13
13,yang,.[[[[.[[[.[[[[[[...[[[[[....[((((..((((([[[[....]]]])))))...))))].[[[[[.[[[.[[[[....]]]].]]].[[....]]......]]]]]]]]]].....]]]]]]...[[[.....[[[[[[[[[[[[[.........]]].]]]]]]]]...]]......]]]..[[[[.........]]]]]]]]]]].,-35.36,-36.13
17,manfredinvivo,.....[[[[[[...[[[..[[[[.....]]]]...]]]...]]]]]][[[[[....]]]]][[[[[[[[[[.[[[...(((((((((..]]]...............]]]]]]]]]][[[......[[[[[[[........[[[[[[[[[[[.........]]].]]]]]]]]]].]]]]]....]]]...............)))))))))..,-35.3202,-36.2602
18,manfredinvivo,........((((((.[[[[..[[[[.....[....[[[...[[[[[[[[[[[....]]]].[[[[[[[[[[.[[[.[[[[....]]]].]]]..[.......]....]]]]]]]]]]......]]]]]]].]]]...].]]]]]]]].))))))....................[[[.[[[[[...[[.......]]..]]]]]..]]].....,-35.3,-37.53
12,yang,.....[[[[[[...[[[.[[[[[[...]]]]]]..]]]...]]]]]].[[[[....]]]].[[[[[[[[[[.....[[[[....]]]](((((..............]]]]]]]]]].....)))))[[[[..[.......].[[[[[[[[[.........]]].]]]]]].....]]]]......[[.[[[[.........]]]].]].....,-35.1499,-38.9099
11,huston,[[[[[.[[[..[[[[[[[....]]]]]]][[.[[[[[[[.((((((.[[[[[....]]]]]....[[[.......]]]...))))))..[[[...[[[[[....]]]]]...]]][[[[[[[[..........]]]]]]]][[[[[[[[[[[[[....]].]]].]]]]]]]]....]]]]]]]..]].[[[[.........]]]]]]]]]]]],-34.46,-34.46
4,manfredinvivo,....[.[[[.[......].]]].]...........(((((((((....))))))))).[[.[[[[[[[[[[.[[[.[[[[....]]]].]]]..[.......]....]]]]]]]]]].]]......[[[[[[[........[[[[[[[[[[[.........]]].]]]]]]]]]].]]]]].....[[.[[[[.........]]]].]].....,-34.41,-38.52
7,yang,.[[[[[[[[[[...[[[.[[[[[[...]]]]]]..]]]...]]]]]].((((((....((.((((((((((.(((((.[[....]])).))).[[....]]......)))))))))).))...))))))..[[[.....[[[[[[[[[[[[[.........]]].]]]]]]]]...]]......]]]..[[[[.........]]]]...]]]].,-34.14,-34.91
13,manfredinvivo,......[[..[[...[[[[(((((((..]]]]...]]...]])))))))..[[[....[[.[[[[[[[[[[.[[[.[[[[....]]]].]]]..[.......]....]]]]]]]]]].]]...]]].[[[[[[........[[[[[[[[[[[.........]]].]]]]]]]]]].]]]]......[[.[[[[.........]]]].]].....,-34.1293,-37.5793
13,manfredinvivo,.....[[[[[[...[[[[....]]]].((((((..((((((]]]]]]....))))))...))))))[[[[[.[[[.[[[[....]]]].]]]..[.......]....]]]]].[[[[[[[[[[..........]]]]]]]]]].[[[[[[[[.........]]].]]]]]....[[[.[[[[[...[[.......]]..]]]]]..]]].....,-34.1105,-37.7705
17,yang,...(((((((((((.((((..(((....(((....((....(((((((.((.......((.((((((((((.(((.[[[[....]]]].)))[[[..[[[[[.....)))))))))).)))).)))))))...))..)))))))))).))))........)))).))).......]]]]]..]]].[[.[[[[.........]]]].]].....,-33.9859,-36.1359
18,yang,.[[[[...((((((.[[[[[[[[[...]]]]]...[[....[[[[[[[[[[[....]]]].[[[[[[[[[[.[[[.[[[[....]]]].]]].[[....]]......]]]]]]]]]]......]]]]]]]...]]........]]]].))))))...........[[[[[.............]]]]].[[[[.........]]]]...]]]].,-33.73,-34.5
13,yang,....[[.[[[[[...[[[[(((((((..]]]]..]]]]].]])))))))......[[[[..[[[[[[[[[[.[[[.[[[[....]]]].]]].[[....]]......]]]]]]]]]].........[[[[[..[.......].[[[[[[[[[.........]]].]]]]]].....]]]]].]]]][[.[[[[.........]]]].]].....,-33.6702,-35.3902
20,huston,[[[[[.[[[[.((((((((.[[.[[[.[[[[[[..[[[[[[[[[....]]]]]]]]]...]]]]]].]]]]][[[.[[[[....]]]].]]]...[[[[[....]]]]]....)))))))).....[[[[[[[........[[[[[[[[[[[[[....]].]]].]]]]]]]]]].]]]]][[[[.[[[.....]]].]]]]...]]]]]]]]],-33.23,-33.23
15,yang,.....[[[[[[...[[[.[[(((((......]]..]]]...]]]]]].[[[[....]]]].)))))......[[[.[[[[....]]]].]]][[[..[[[[[...[[[[[[[.[[[.......]]]]]]]]]]........[[[[[[[[[[[.........]]].]]]]]]]]..]]]]]..]]].[[.[[[[.........]]]].]].....,-33.0433,-35.3033
19,yang,.......[[[[[...[[[[.((((((..]]]]..]]]]]..[[[[[[[[[[[....]]]].[[[[[[[[[[.[[[.[[[[....]]]].]]].[[....]]......]]]]]]]]]]......]]]]]]]........))))))[[[[[[[[.........]]].]]]]].....[[[[[......[[.[[[[.........]]]].]]]]]]],-33.0108,-34.3008
7,manfredinvivo,.....[[[[[[...[[[..[[[[.....]]]]...]]]...]]]]]].((((((....((.((((((((((.(((((.........)).)))..[.......]....)))))))))).))...))))))..[[[[[.....[[[[[[[[[[[.........]]].]]]]]]]]..]]]]]......[[.[[[[.........]]]].]].....,-32.71,-35.43
11,yang,.[[[[[[[[[[...[[[.[[[[[[...]]]]]]..]]]...]]]]]].((((((....((.((((((((((.......((.....[[[[.....]]]].))......)))))))))).))...))))))..[[[.....[[[[[[[[[[[[[.........]]].]]]]]]]]...]]......]]]..[[[[.........]]]]...]]]].,-32.7,-33.47
7,yang,.[[[[.[[[[[[..[[[.[[[[[[...]]]]]]..]]]..((((((..[[[[....]]]]...[[[......]]]..))))))...[[[[..[[[..[[[[[...[[[[[[[.[[[.......]]]]]]]]]]........[[[[[[[[[[[.........]]].]]]]]]]]..]]]]]..]]].]]]]...........]]..]]]]]]]].,-32.56,-33.33
20,yang,.[[[[.[[[..((((((((.........[[[[[..[[[[[[[[[....]]]]]]]]]...]]]]][[[[[[.[[[.[[[[....]]]].]]].[[....]]......]]]]]])))))))).....[[[[[..[.......].[[[[[[[[[.........]]].]]]]]].....]]]]]........[[[[.........]]]]]]]]]]].,-30.99,-31.76
20,manfredinvivo,....[[[....((((((((..[[[[.....[[...[[[[[[[[[....]]]]]]]]]..]]]]]].[[[[[.[[[.[[[[....]]]].]]]..[.......]....]]]]].)))))))).]]].[[[[[[[........[[[[[[[[[[[.........]]].]]]]]]]]]].]]]]].....[[.[[[[.........]]]].]].....,-30.67,-32.62
7,manfredinvivo,..............[[[..[[[[.....]]]]...]]]..((((((.[[[[[....]]]]][[[[[[[[[[.[[[[[))))))...]].]]]...............]]]]]]]]]].........[[[[[[[........[[[[[[[[[[[.........]]].]]]]]]]]]].]]]]].....[[.[[[[.........]]]].]].....,-30.3216,-33.9716
*****************213************************
16,huston,....[[[[[[...[[[.[[[[[[...]]]]]]..]]]...]]]]]][[[[[....]]]]][[[[[[[[[[.[[[.[[[[....]]]].]]].....[[[....]]]]]]]]]]]]]....((((([[[[[[[........[[[[[[[[[[[)))))....]]].]]]]]]]]]].]]]]].....[[.[[[[.........]]]].]].....,-43.0259,-45.7659
9,huston,.......[[[[[[.[[[[..[[[[..[[[...[[[[[...[[[[[[[[[[[....]]]]][[[[[[[[[[.[[[.[[[[....]]]].]]].....[[[....]]]]]]]]]]]]].......]]]]]].]]]]]]]]]]]]]]]].]]]]]].........(((((((.[[.[[[.[[[[[))))))).........]]]]]..]]]]]...,-42.9003,-45.4503
8,huston,....[[[[[[...[[[.[[[[[[...]]]]]]..]]]...]]]]]][[[[[....]]]]]..[[[[[[[[.[[[.[[[[....]]]].]]].....[[[....]]]]]]]]]]][[[[[[[[.[[(((((]]]]]]]]]][[[[[[[[[[[[[....]].]]].]]]]]]]]...))))).....[[.[[[[.........]]]].]].....,-42.3794,-44.8694
3,huston,....[[[[[[...[[[.[[[[[[...]]]]]]..]]]...]]]]]][[[[[....]]]]]..[[[[[[[[.[[[.[[[[....]]]].]]].....[[[....]]]]]]]]]]]((((((((...[[[[[[[))))))))[[[[[[[[[[[[[....]].]]].]]]]]]]]]].]]]]].....[[.[[[[.........]]]].]].....,-42.3704,-44.6104
18,huston,.......((((((.[[[[..[[[[..[[[...[[[[[...[[[[[[[[[[[....]]]]][[[[[[[[[[.[[[.[[[[....]]]].]]].....[[[....]]]]]]]]]]]]].......]]]]]].]]]]]]]]]]]]]]]].))))))[[[[[[[[[..[[[[[[....[[[..........]]]...]]]]]].]]]].]]]]]...,-41.67,-42.44
10,huston,.......[[[[[[.[[[[..[[[[..[[[...[[[[[...((((((([[[[....]]]].[[[[[[[[[[.[[[.[[[[....]]]].]]].....[[[....]]]]]]]]]]]]]......))))))).]]]]]]]]]]]]]]]].]]]]]][[[[[[[[[..[[[[[[....[[[..........]]]...]]]]]].]]]].]]]]]...,-41.61,-42.38
16,manfredinvivo,....[[[[[[...[[[..[[[[.....]]]]...]]]...]]]]]][[[[[....]]]]][[[[[[[[[[.[[[.[[[[....]]]].]]]..[.......]....]]]]]]]]]]....[[[[[(((((((........(((((((((((]]]]]....))).)))))))))).))))).....[[.[[[[.........]]]].]].....,-41.5259,-44.2659
16,manfredinvivo,....[[[[[[...[[[..[[[[.....]]]]...]]]...]]]]]][[[[[....]]]]][[[[[[[[[[.[[[.[[[[....]]]].]]]..[.......]....]]]]]]]]]]....((((([[[[[[[........[[[[[[[[[[[)))))....]]].]]]]]]]]]].]]]]].....[[.[[[[.........]]]].]].....,-41.5259,-44.2659
3,manfredinvivo,....[[[[[[...[[[..[[[[.....]]]]...]]]...]]]]]][[[[[....]]]]]..[[[[[[[[.[[[.[[[[....]]]].]]]..[.......]....]]]]]]]]((((((((...[[[[[[[))))))))[[[[[[[[[[[.........]]].]]]]]]]]]].]]]]].....[[.[[[[.........]]]].]].....,-41.4404,-43.6804
3,huston,[[[[.[[[.[......].]]].[[[.[[[[[[..[[[[[[[[[....]]]]]]]]]...]]]]]].]]]..[[[.[[[[....]]]].]]].....]]]]....(((((((.[[[[[[[[[[...)))))))]]]]]]]]]][[[[[[[[[[[....]].]]].]]]]]]...[[[.[[[[[...[[[.....]]]..]]]]]..]]].....,-41.3025,-43.4325
16,yang,....[[[[[[...[[[.[[[[[[...]]]]]]..]]]...]]]]]].[[[[....]]]].[[[[[[[[[[.[[[.[[[[....]]]].]]].[[....]]......]]]]]]]]]]....((((([[[[[[[........[[[[[[[[[[[)))))....]]].]]]]]]]]]].]]]]].....[[.[[[[.........]]]].]].....,-41.1159,-45.0359
3,yang,....[[[[[[...[[[.[[[[[[...]]]]]]..]]]...]]]]]].[[[[....]]]]...[[[[[[[[.[[[.[[[[....]]]].]]].[[....]]......]]]]]]]]((((((((...[[[[[[[))))))))[[[[[[[[[[[.........]]].]]]]]]]]]].]]]]].....[[.[[[[.........]]]].]].....,-41.0304,-44.0304
19,huston,.......[[[[[[.[[[..((((((..[[...[[[[[...[[[[[[[[[[[....]]]]][[[[[[[[[[.[[[.[[[[....]]]].]]].....[[[....]]]]]]]]]]]]].......]]]]]].]]]]]]]))))))]]].]]]]]][[[[[[[[[..[[[[[[....[[[..........]]]...]]]]]].]]]].]]]]]...,-41.0,-41.77
3,huston,[[[[.[[[.[......].]]].[[[.[[[[[[..[[[[[[[[[....]]]]]]]]]...]]]]]].]]]..[[[.[[[[....]]]].]]].....]]]]....[[[[[[[(((((((((((...]]]]]]])))))))))))[[[[[[[[[[....]].]]].]]]]]....[[[.[[[[[...[[[.....]]]..]]]]]..]]].....,-40.7998,-43.1498
3,manfredinvivo,....[[[[[[...[[[..[[[[.....]]]]...]]]...]]]]]][[[[[....]]]]]....[[[[...[[[.[[[[....]]]].]]].....]]]]....(((((((.[[[[[[[[[[...)))))))]]]]]]]]]][[[[[[[[[.........]]].]]]]]]...[[[.[[[[[...[[.......]]..]]]]]..]]].....,-40.6125,-42.8925
5,huston,....[[[[[[...[[[.[[[[[[...]]]]]]..]]]...]]]]]][[[[[....]]]]].[[[[[[[[[.[[[.[[[[....]]]].]]].....[[[....]]]]]]]]]]]]((((.((((([[[[[[[........[[[[[[[[[[.))))).))))]].]]]]]]]]]].]]]]].....[[.[[[[.........]]]].]].....,-40.5295,-42.5095
5,huston,[[[[[[[[[[...[[[.[[[[[[...]]]]]]..]]]...]]]]]][[[[[....]]]]]..[[[[[[[[.[[[.[[[[....]]]].]]].....[[[....]]]]]]]]]]][[[[[[[[..........]]]]]]]](((((((([[[[[....]].]]].)))))))).[[[.[[[[[...[[[.....]]]..]]]]]..]]]]]]].,-40.22,-40.67
7,huston,[[[[[[[[[[...[[[.(((([[...]]))))..]]]...]]]]]][[[[[....]]]]]..[[[[[[[[.[[[.[[[[....]]]].]]].....[[[....]]]]]]]]]]][[[[[[[[..........]]]]]]]][[[[[[[[[[[[[....]].]]].]]]]]]]].[[[.[[[[[...[[[.....]]]..]]]]]..]]]]]]].,-40.22,-40.67
14,huston,[[[[((((((...[[[.[[[[[[...]]]]]]..]]]...))))))[[[[[....]]]]]..[[[[[[[[.[[[.[[[[....]]]].]]].....[[[....]]]]]]]]]]][[[[[[[[..........]]]]]]]][[[[[[[[[[[[[....]].]]].]]]]]]]].[[[.[[[[[...[[[.....]]]..]]]]]..]]]]]]].,-40.22,-40.67
2,huston,[[[[[[[[[[...[[[.[[[[[[...]]]]]]..]]]...]]]]]][[[[[....]]]]]((((((((((.[[[.[[[[....]]]].]]].....[[[....]]]))))))))))[[[[[[..........]]]]]]..[[[[[[[[[[[[[....]].]]].]]]]]]]].[[[.[[[[[...[[[.....]]]..]]]]]..]]]]]]].,-40.01,-40.46
1,manfredinvivo,....[[[[[[...[[[..[[[[.....]]]]...]]]...]]]]]][[[[[....]]]]]....[[[[...[[[.[[[[....]]]].]]].....]]]].....((((((.[[[[[[[[[[...)))))).]]]]]]]]]][[[[[[[[[.........]]].]]]]]]...[[[.[[[[[...[[.......]]..]]]]]..]]].....,-39.8777,-41.9277
9,manfredinvivo,.......[[[[[[.[[[[..[[[[.....[....[[[...[[[[[[[[[[[....]]]].[[[[[[[[[[.[[[.[[[[....]]]].]]]..[.......]....]]]]]]]]]]......]]]]]]].]]]...].]]]]]]]].]]]]]].........(((((((....[[[.[[[[[))))))).........]]]]]..]]].....,-39.522,-42.662
1,manfredinvivo,....[[[[[[...[[[..[[[[.....]]]]...]]]...]]]]]][[[[[....]]]]]....[[[[...[[[.[[[[....]]]].]]].....]]]].....[[[[[[(((((((((((...]]]]]].)))))))))))[[[[[[[[.........]]].]]]]]....[[[.[[[[[...[[.......]]..]]]]]..]]].....,-39.375,-41.645
10,yang,[[[[.[[[.....[[[.[[[[[[...]]]]]]..]]]...((((((([[[[....]]]].[[[[[[[[[[.[[[.[[[[....]]]].]]].[[....]]......]]]]]]]]]]......))))))).[[[.....[[[[[[[[[[[[[.........]]].]]]]]]]]...]]......]]]..[[[[.........]]]]]]]]]]].,-38.85,-39.3
14,manfredinvivo,....((((((...[[[..[[[[.....]]]]...]]]...))))))[[[[[....]]]]][[[[[[[[[[.[[[.[[[[....]]]].]]]..[.......]....]]]]]]]]]].........[[[[[[[........[[[[[[[[[[[.........]]].]]]]]]]]]].]]]]].....[[.[[[[.........]]]].]].....,-38.81,-40.98
2,manfredinvivo,....[[[[[[...[[[..[[[[.....]]]]...]]]...]]]]]][[[[[....]]]]]((((((((((.[[[.[[[[....]]]].]]]..[.......]....)))))))))).........[[[[[[[........[[[[[[[[[[[.........]]].]]]]]]]]]].]]]]].....[[.[[[[.........]]]].]].....,-38.81,-40.98
5,manfredinvivo,....[[[[[[...[[[..[[[[.....]]]]...]]]...]]]]]][[[[[....]]]]][[[[[[[[[[.[[[.[[[[....]]]].]]]..[.......]....]]]]]]]]]].........[[[[[[[........(((((((([[[.........]]].))))))))]].]]]]].....[[.[[[[.........]]]].]].....,-38.81,-40.98
4,yang,[[[[.[[[.[[[[[[..[[[[[[...]]]]]]..(((((((((....))))))))).[[.[[[[[[[[[[.[[[.[[[[....]]]].]]].[[....]]......]]]]]]]]]].]]..]]]]]]...[[[.....[[[[[[[[[[[[[.........]]].]]]]]]]]...]]......]]]..[[[[.........]]]]]]]]]]].,-38.47,-38.92
7,huston,[[[[.[[[[.(((((((....))))))).[[[..[[[[[[[[[....]]]]]]]]]...]]][[[[[[[[.[[[.[[[[....]]]].]]].....[[[....]]]]]]]]]]][[[[[[[[..........]]]]]]]][[[[[[[[[[[[[....]].]]].]]]]]]]].....[[[[[...[[[.....]]]..]]]]].]]]]]]]].,-38.41,-38.86
4,huston,[[[[.[[[[.[[[[[[[....]]]]]]].[[[..(((((((((....)))))))))...]]][[[[[[[[.[[[.[[[[....]]]].]]].....[[[....]]]]]]]]]]][[[[[[[[..........]]]]]]]][[[[[[[[[[[[[....]].]]].]]]]]]]].....[[[[[...[[[.....]]]..]]]]].]]]]]]]].,-38.41,-38.86
13,huston,[[[[.[[[[[[[[[[[[....]]]...[((((..((((([[[[....]]]])))))...))))][[[[[[.[[[.[[[[....]]]].]]].....[[[....]]]]]]]]][[[[[[[[[[..........]]]]]]]]]][[[[[[[[[[[....]].]]].]]]]]].]]]]].[[[[[...[[[.....]]]..]]]]].]]]]]]]].,-38.26,-38.71
5,yang,.[[[[[[[[[...[[[.[[[[[[...]]]]]]..]]]...]]]]]].]]]....[[[[..[[[[[[[[[[.[[[.[[[[....]]]].]]].[[....]]......]]]]]]]]]].........[[[[[[[........(((((((([[[.........]]].))))))))]].]]]]].]]]][[.[[[[.........]]]].]].....,-38.15,-40.24
8,yang,.......[[[[[[.[[[[[[[[[...]]]]]...[[....[[[[[[[[[[[....]]]].[[[[[[[[[[.[[[.[[[[....]]]].]]].[[....]]......]]]]]]]]]]......]]]]]]]...]]........]]]].]]]]]].........(((((((....[[[.[[[[[))))))).........]]]]]..]]].....,-38.132,-41.272
12,manfredinvivo,....[[[[[[...[[[..[[[[.....]]]]...]]]...]]]]]].[[[[[[....((.((((((((((.[[[.[[[[....]]]].]]]..[.......]....)))))))))).))...]]]]]]..[[[[[.....[[[[[[[[[[[.........]]].]]]]]]]]..]]]]]......[[.[[[[.........]]]].]].....,-38.1,-40.82
7-11,manfredinvivo,....[[[[[[...[[[..[[[[.....]]]]...]]]...]]]]]].((((((....((.((((((((((.(((.[[[[....]]]].)))..[.......]....)))))))))).))...))))))..[[[[[.....[[[[[[[[[[[.........]]].]]]]]]]]..]]]]]......[[.[[[[.........]]]].]].....,-38.1,-40.82
13,huston,[[[[.[[[[[[[[[[[[....]]]..((((((..((((((([[....]])))))))...))))))[[[[[.[[[.[[[[....]]]].]]].....[[[....]]]]]]]].[[[[[[[[[[..........]]]]]]]]]][[[[[[[[[[[....]].]]].]]]]]].]]]]].[[[[[...[[[.....]]]..]]]]].]]]]]]]].,-38.04,-38.49
15,huston,.......[[[[[[.[[[[.(((((.....[[...[[[[[[[[[....]]]]]]]]]..]])))))[[[[[.[[[.[[[[....]]]].]]].....[[[....]]]]]]]].[[[[[[[[[[..........]]]]]]]]]]]]]].]]]]]][[[[[[[[[..[[[[[[....[[[..........]]]...]]]]]].]]]].]]]]]...,-37.92,-38.69
8,manfredinvivo,....[[[[[[...[[[..[[[[.....]]]]...]]]...]]]]]][[[[[....]]]]][[[[[[[[[[.[[[.[[[[....]]]].]]]..[.......]....]]]]]]]]]][[[[.....(((((...........[[[[[[[[[[.........]]].]]]]]]]]]]]))))).....[[.[[[[.........]]]].]].....,-37.804,-39.434
6,yang,..........((((((([[[[)))))))]]]]..[[[[[[[[[[[[[[[[[....]]]].[[[[[[[[[[.[[[.[[[[....]]]].]]].[[....]]......]]]]]]]]]]......]]]]]]].[[[.....[[[[[[[[[[[[[.........]]].]]]]]]]]...]]......]]]...............]]]]]]......,-37.7921,-38.9821
1,yang,....[[[[[[...[[[.[[[[[[...]]]]]]..]]]...]]]]]].[[[[....]]]].....[[[[...[[[.[[[[....]]]].]]].....]]]]....[[[[[[[(((((((((((...]]]]]]])))))))))))[[[[[[[[.........]]].]]]]].....[[[[[......[[.[[[[.........]]]].]]]]]]],-37.6998,-39.9898
6,manfredinvivo,.....[[[..(((((((.]]]))))))).[[...[[....[[[[[[[[[[[....]]]].[[[[[[[[[[.[[[.[[[[....]]]].]]]..[.......]....]]]]]]]]]]......]]]]]]]...]]....]].[[[[[[[[[[.........]]].]]]]]]]..[[[.[[[[[...[[.......]]..]]]]]..]]].....,-37.6392,-40.2192
5,manfredinvivo,....[[[[[[...[[[..[[[[.....]]]]...]]]...]]]]]].[[[[[[....[[.[[[[[[[[[[.[[[.[[[[....]]]].]]]..[.......]....]]]]]]]]]].]]...]]]]]]............[[[[[[[[[[(((.((.((..]].]]]]]]]])))).))).....[[.[[[[.........]]]].]].....,-37.4393,-39.2193
6,huston,[[[[.[[[[[[[[[[[[[..[[[[[.[[[[....[[[..((((((.[[[[[....]]]]]..[[[......]]]..))))))]]]....]]]]]]]]]......]]]]....[[[[[[[[[[..........]]]]]]]]]][[[[[[[[[[[....]].]]].]]]]]].]]]]].[[[[[...[[[.....]]]..]]]]].]]]]]]]].,-37.32,-37.77
14,yang,.[[[((((((...[[[.[[[[[[...]]]]]]..]]]...)))))).]]]....[[[[..[[[[[[[[[[.[[[.[[[[....]]]].]]].[[....]]......]]]]]]]]]].........[[[[[..[.......].[[[[[[[[[.........]]].]]]]]].....]]]]].]]]][[.[[[[.........]]]].]].....,-37.21,-39.3
9,yang,.[[[[[[[[[...[[[.[[[[[[...]]]]]]..]]]...]]]]]].]]]....[[[[..[[[[[[[[[[.[[[.[[[[....]]]].]]].[[....]]......]]]]]]]]]].........(((((..[.......].[[[[[[[[[.........]]].]]]]]].....))))).]]]][[.[[[[.........]]]].]].....,-37.21,-39.3
2,yang,.[[[[[[[[[...[[[.[[[[[[...]]]]]]..]]]...]]]]]].]]]....[[[[..((((((((((.[[[.[[[[....]]]].]]].[[....]]......)))))))))).........[[[[[..[.......].[[[[[[[[[.........]]].]]]]]].....]]]]].]]]][[.[[[[.........]]]].]].....,-37.21,-39.3
6,yang,.[[[[[[[[[...[[[.(((([[...]]))))..]]]...]]]]]].]]]....[[[[..[[[[[[[[[[.[[[.[[[[....]]]].]]].[[....]]......]]]]]]]]]].........[[[[[..[.......].[[[[[[[[[.........]]].]]]]]].....]]]]].]]]][[.[[[[.........]]]].]].....,-37.21,-39.3
17,huston,....[[[[[[...[[[.[[[[[[...]]]]]]..]]]...]]]]]][[[[[....]]]]][[[[[[[[[[.[[[...(((((((((..]]]...............]]]]]]]]]][[[[.[[[[[[[[[[[........[[[[[[[[[[[[[....]].]]].]]]]]]]]]].]]]]]...].]]].]]]].........)))))))))..,-36.8902,-37.8002
12,manfredinvivo,....[[[[[[...[[[..[[[[.....]]]]...]]]...]]]]]][[[[[....]]]]][[[[[[[[[[.....[[[[....]]]](((((..............]]]]]]]]]].....)))))[[[[[[........[[[[[[[[[[[.........]]].]]]]]]]]]].]]]]......[[.[[[[.........]]]].]].....,-36.7599,-39.3399
5,yang,....[[[[[[...[[[.[[[[[[...]]]]]]..]]]...]]]]]].[[[[....]]]].[[[[[[[[[[.[[[.[[[[....]]]].]]].[[....]]......]]]]]]]]]].(((......(((.[[[[[.....[[[[[[[[[[))).....)))]].]]]]]]]]..]]]]]......[[.[[[[.........]]]].]].....,-36.491,-40.181
6,yang,.....((([[[[[[[[[.)))]]]..]]]]]]..[[[[[[[[[[[[[[[[[....]]]].[[[[[[[[[[.[[[.[[[[....]]]].]]].[[....]]......]]]]]]]]]]......]]]]]]].[[[.....[[[[[[[[[[[[[.........]]].]]]]]]]]...]]......]]]...............]]]]]]......,-36.3097,-37.5797
4,huston,...[.[[[.[......].]]].].((((.[[[..[[[[[[[[[))))]]]]]]]]]...]]][[[[[[[[.[[[.[[[[....]]]].]]].....[[[....]]]]]]]]]]][[[[[[[[..........]]]]]]]][[[[[[[[[[[[[....]].]]].]]]]]]]].[[[.[[[[[...[[[.....]]]..]]]]]..]]].....,-36.2733,-38.5833
6,manfredinvivo,........[[[[[[[[[(((.]]]]]]..]]].)))....[[[[[[[[[[[....]]]].[[[[[[[[[[.[[[.[[[[....]]]].]]]..[.......]....]]]]]]]]]]......]]]]]]].[[[[[.....[[[[[[[[[[[.........]]].]]]]]]]]..]]]]]......[[.[[[[.........]]]].]].....,-35.9186,-38.2186
17,huston,..(((((((((((.((((..((((..(((...(((((...(((((((.(((((.......((((((((((.(((.[[[[....]]]].))).....[[[....]]]))))))))))))))).))))))).)))))))))))))))).))))..[[[[[[)))).)))..........[[[[[...[[[.....]]]..]]]]].]]]]]]...,-35.781,-37.991
15,manfredinvivo,....[[[[[[...[[[...(((((..........]]]...]]]]]][[[[[....]]]]])))))[[[[[.[[[.[[[[....]]]].]]]..[.......]....]]]]].[[[[[[[[[[..........]]]]]]]]]].[[[[[[[[.........]]].]]]]]....[[[.[[[[[...[[.......]]..]]]]]..]]].....,-35.7174,-38.6874
12,huston,....[[[[[[...[[[.[[[[[[...]]]]]]..]]]...]]]]]][[[[[....]]]]][[[[[[[[[[[[[..[[[[....]]]](((((...]]]........]]]]]]]]]].....)))))[[[[[[........[[[[[[[[[[[[[....]].]]].]]]]]]]]]].]]]]......[[.[[[[.........]]]].]].....,-35.522,-38.102
19,manfredinvivo,.......[[[[[[.[[[..((((((.....[...[[[...[[[[[[[[[[[....]]]].[[[[[[[[[[.[[[.[[[[....]]]].]]]..[.......]....]]]]]]]]]]......]]]]]]].]]]...]))))))]]].]]]]]]....................[[[.[[[[[...[[.......]]..]]]]]..]]].....,-35.52,-37.75
17,yang,....[[[[[[...[[[.[[[[[[...]]]]]]..]]]...]]]]]].[[[[....]]]].[[[[[[[[[[.[[[...(((((((((..]]]...............]]]]]]]]]][[[[.[[[[[[[[[..[.......].[[[[[[[[[.........]]].]]]]]].....]]]]...]].]]].]]]].........)))))))))..,-35.4302,-37.5202
10,manfredinvivo,...[.[[[.[......].]]].]......[[...[[....((((((([[[[....]]]].[[[[[[[[[[.[[[.[[[[....]]]].]]]..[.......]....]]]]]]]]]]......)))))))...]]....]].[[[[[[[[[[.........]]].]]]]]]]..[[[.[[[[[...[[.......]]..]]]]]..]]].....,-35.37,-38.83
13,yang,[[[[.[[[.[[[[[[...[[[[[....[((((..((((([[[[....]]]])))))...))))].[[[[[.[[[.[[[[....]]]].]]].[[....]]......]]]]]]]]]].....]]]]]]...[[[.....[[[[[[[[[[[[[.........]]].]]]]]]]]...]]......]]]..[[[[.........]]]]]]]]]]].,-35.36,-35.81
13,yang,[[[[.[[[.[[[[[[...[[[[[....(((((..((((((([[....]])))))))...))))).[[[[[.[[[.[[[[....]]]].]]].[[....]]......]]]]]]]]]].....]]]]]]...[[[.....[[[[[[[[[[[[[.........]]].]]]]]]]]...]]......]]]..[[[[.........]]]]]]]]]]].,-35.36,-35.81
17,manfredinvivo,....[[[[[[...[[[..[[[[.....]]]]...]]]...]]]]]][[[[[....]]]]][[[[[[[[[[.[[[...(((((((((..]]]...............]]]]]]]]]][[[......[[[[[[[........[[[[[[[[[[[.........]]].]]]]]]]]]].]]]]]....]]]...............)))))))))..,-35.3202,-36.2602
18,manfredinvivo,.......((((((.[[[[..[[[[.....[....[[[...[[[[[[[[[[[....]]]].[[[[[[[[[[.[[[.[[[[....]]]].]]]..[.......]....]]]]]]]]]]......]]]]]]].]]]...].]]]]]]]].))))))....................[[[.[[[[[...[[.......]]..]]]]]..]]].....,-35.3,-37.53
12,yang,....[[[[[[...[[[.[[[[[[...]]]]]]..]]]...]]]]]].[[[[....]]]].[[[[[[[[[[.....[[[[....]]]](((((..............]]]]]]]]]].....)))))[[[[..[.......].[[[[[[[[[.........]]].]]]]]].....]]]]......[[.[[[[.........]]]].]].....,-35.1499,-38.9099
4,manfredinvivo,...[.[[[.[......].]]].]...........(((((((((....))))))))).[[.[[[[[[[[[[.[[[.[[[[....]]]].]]]..[.......]....]]]]]]]]]].]]......[[[[[[[........[[[[[[[[[[[.........]]].]]]]]]]]]].]]]]].....[[.[[[[.........]]]].]].....,-34.41,-38.52
13,manfredinvivo,.....[[..[[...[[[[(((((((..]]]]...]]...]])))))))..[[[....[[.[[[[[[[[[[.[[[.[[[[....]]]].]]]..[.......]....]]]]]]]]]].]]...]]].[[[[[[........[[[[[[[[[[[.........]]].]]]]]]]]]].]]]]......[[.[[[[.........]]]].]].....,-34.1293,-37.5793
13,manfredinvivo,....[[[[[[...[[[[....]]]].((((((..((((((]]]]]]....))))))...))))))[[[[[.[[[.[[[[....]]]].]]]..[.......]....]]]]].[[[[[[[[[[..........]]]]]]]]]].[[[[[[[[.........]]].]]]]]....[[[.[[[[[...[[.......]]..]]]]]..]]].....,-34.1105,-37.7705
17,yang,..(((((((((((.((((..(((....(((....((....(((((((.((.......((.((((((((((.(((.[[[[....]]]].)))[[[..[[[[[.....)))))))))).)))).)))))))...))..)))))))))).))))........)))).))).......]]]]]..]]].[[.[[[[.........]]]].]].....,-33.9859,-36.1359
18,yang,.......(((((([[[.[[[[[[...]]]]]]..]]]...[[[[[[[[[[[....]]]].[[[[[[[[[[.[[[.[[[[....]]]].]]].[[....]]......]]]]]]]]]]......]]]]]]].[[[[[.....[[[[[[[))))))............]]]]]]]..]]]]]......[[.[[[[.........]]]].]].....,-33.8763,-37.7063
11,huston,.[[[....[[[[[[[[[....]]]]]]].]]....]]].((((((.[[[[[....]]]]]..[[[[[[[[[[[.[[..[[))))))..]]..]].]]]........]]]]]]]][[[[[[[[..........]]]]]]]][[[[[[[[[[[[[....]].]]].]]]]]]]].[[[.[[[[[...[[[.....]]]..]]]]]..]]].....,-33.776,-36.616
13,yang,...[[.[[[[[...[[[[(((((((..]]]]..]]]]].]])))))))......[[[[..[[[[[[[[[[.[[[.[[[[....]]]].]]].[[....]]......]]]]]]]]]].........[[[[[..[.......].[[[[[[[[[.........]]].]]]]]].....]]]]].]]]][[.[[[[.........]]]].]].....,-33.6702,-35.3902
7,yang,....[[[[[[...[[[.[[[[[[...]]]]]]..]]]...]]]]]].((((((....((.((((((((((.(((((.[[....]])).))).[[....]]......)))))))))).))...))))))..[[[[[.....[[[[[[[[[[[.........]]].]]]]]]]]..]]]]]......[[.[[[[.........]]]].]].....,-33.06,-35.78
15,yang,....[[[[[[...[[[.[[(((((......]]..]]]...]]]]]].[[[[....]]]].)))))......[[[.[[[[....]]]].]]][[[..[[[[[...[[[[[[[.[[[.......]]]]]]]]]]........[[[[[[[[[[[.........]]].]]]]]]]]..]]]]]..]]].[[.[[[[.........]]]].]].....,-33.0433,-35.3033
19,yang,......[[[[[...[[[[.((((((..]]]]..]]]]]..[[[[[[[[[[[....]]]].[[[[[[[[[[.[[[.[[[[....]]]].]]].[[....]]......]]]]]]]]]]......]]]]]]]........))))))[[[[[[[[.........]]].]]]]].....[[[[[......[[.[[[[.........]]]].]]]]]]],-33.0108,-34.3008
20,huston,[[[[.[[[[.((((((((.[[.[[[.[[[[[[..[[[[[[[[[....]]]]]]]]]...]]]]]].]]]]][[[.[[[[....]]]].]]]...[[[[[....]]]]]....)))))))).....[[[[[[[........[[[[[[[[[[[[[....]].]]].]]]]]]]]]].]]]]][[[[.[[[.....]]].]]]]...]]]]]]]].,-32.52,-32.97
11,yang,....[[[[[[...[[[.[[[[[[...]]]]]]..]]]...]]]]]].((((((....((.((((((((((.......((.....[[[[.....]]]].))......)))))))))).))...))))))..[[[[[.....[[[[[[[[[[[.........]]].]]]]]]]]..]]]]]......[[.[[[[.........]]]].]].....,-31.62,-34.34
20,yang,[[[[.[[[..((((((((.........[[[[[..[[[[[[[[[....]]]]]]]]]...]]]]][[[[[[.[[[.[[[[....]]]].]]].[[....]]......]]]]]])))))))).....[[[[[..[.......].[[[[[[[[[.........]]].]]]]]].....]]]]]........[[[[.........]]]]]]]]]]].,-30.99,-31.44
20,manfredinvivo,...[[[....((((((((..[[[[.....[[...[[[[[[[[[....]]]]]]]]]..]]]]]].[[[[[.[[[.[[[[....]]]].]]]..[.......]....]]]]].)))))))).]]].[[[[[[[........[[[[[[[[[[[.........]]].]]]]]]]]]].]]]]].....[[.[[[[.........]]]].]].....,-30.67,-32.62
*****************212************************
16,huston,...[[[[[[...[[[.[[[[[[...]]]]]]..]]]...]]]]]][[[[[....]]]]][[[[[[[[[[.[[[.[[[[....]]]].]]].....[[[....]]]]]]]]]]]]]....((((([[[[[[[........[[[[[[[[[[[)))))....]]].]]]]]]]]]].]]]]].....[[.[[[[.........]]]].]].....,-43.0259,-45.7659
9,huston,......[[[[[[.[[[[..[[[[..[[[...[[[[[...[[[[[[[[[[[....]]]]][[[[[[[[[[.[[[.[[[[....]]]].]]].....[[[....]]]]]]]]]]]]].......]]]]]].]]]]]]]]]]]]]]]].]]]]]].........(((((((.[[.[[[.[[[[[))))))).........]]]]]..]]]]]...,-42.9003,-45.4503
8,huston,...[[[[[[...[[[.[[[[[[...]]]]]]..]]]...]]]]]][[[[[....]]]]]..[[[[[[[[.[[[.[[[[....]]]].]]].....[[[....]]]]]]]]]]][[[[[[[[.[[(((((]]]]]]]]]][[[[[[[[[[[[[....]].]]].]]]]]]]]...))))).....[[.[[[[.........]]]].]].....,-42.3794,-44.8694
3,huston,...[[[[[[...[[[.[[[[[[...]]]]]]..]]]...]]]]]][[[[[....]]]]]..[[[[[[[[.[[[.[[[[....]]]].]]].....[[[....]]]]]]]]]]]((((((((...[[[[[[[))))))))[[[[[[[[[[[[[....]].]]].]]]]]]]]]].]]]]].....[[.[[[[.........]]]].]].....,-42.3704,-44.6104
2,huston,......[[[[[[.[[[[..[[[[..[[[...[[[[[...[[[[[[[[[[[....]]]]]((((((((((.[[[.[[[[....]]]].]]].....[[[....]]])))))))))).......]]]]]].]]]]]]]]]]]]]]]].]]]]]][[[[[[[[[..[[[[[[....[[[..........]]]...]]]]]].]]]].]]]]]...,-41.67,-42.44
18,huston,......((((((.[[[[..[[[[..[[[...[[[[[...[[[[[[[[[[[....]]]]][[[[[[[[[[.[[[.[[[[....]]]].]]].....[[[....]]]]]]]]]]]]].......]]]]]].]]]]]]]]]]]]]]]].))))))[[[[[[[[[..[[[[[[....[[[..........]]]...]]]]]].]]]].]]]]]...,-41.67,-42.44
10,huston,......[[[[[[.[[[[..[[[[..[[[...[[[[[...((((((([[[[....]]]].[[[[[[[[[[.[[[.[[[[....]]]].]]].....[[[....]]]]]]]]]]]]]......))))))).]]]]]]]]]]]]]]]].]]]]]][[[[[[[[[..[[[[[[....[[[..........]]]...]]]]]].]]]].]]]]]...,-41.61,-42.38
16,manfredinvivo,...[[[[[[...[[[..[[[[.....]]]]...]]]...]]]]]][[[[[....]]]]][[[[[[[[[[.[[[.[[[[....]]]].]]]..[.......]....]]]]]]]]]]....((((([[[[[[[........[[[[[[[[[[[)))))....]]].]]]]]]]]]].]]]]].....[[.[[[[.........]]]].]].....,-41.5259,-44.2659
16,manfredinvivo,...[[[[[[...[[[..[[[[.....]]]]...]]]...]]]]]][[[[[....]]]]][[[[[[[[[[.[[[.[[[[....]]]].]]]..[.......]....]]]]]]]]]]....[[[[[(((((((........(((((((((((]]]]]....))).)))))))))).))))).....[[.[[[[.........]]]].]].....,-41.5259,-44.2659
3,manfredinvivo,...[[[[[[...[[[..[[[[.....]]]]...]]]...]]]]]][[[[[....]]]]]..[[[[[[[[.[[[.[[[[....]]]].]]]..[.......]....]]]]]]]]((((((((...[[[[[[[))))))))[[[[[[[[[[[.........]]].]]]]]]]]]].]]]]].....[[.[[[[.........]]]].]].....,-41.4404,-43.6804
16,yang,...[[[[[[...[[[.[[[[[[...]]]]]]..]]]...]]]]]].[[[[....]]]].[[[[[[[[[[.[[[.[[[[....]]]].]]].[[....]]......]]]]]]]]]]....((((([[[[[[[........[[[[[[[[[[[)))))....]]].]]]]]]]]]].]]]]].....[[.[[[[.........]]]].]].....,-41.1159,-45.0359
3,huston,...[[[[[[...[[[.[[[[[[...]]]]]]..]]]...]]]]]][[[[[....]]]]]..[[[[.....[[[.[[[[....]]]].]]]...]]]]......(((((((.[[[[[[[[[[...)))))))]]]]]]]]]][[[[[[[[[[[....]].]]].]]]]]]...[[[.[[[[[...[[[.....]]]..]]]]]..]]].....,-41.0625,-43.3425
3,yang,...[[[[[[...[[[.[[[[[[...]]]]]]..]]]...]]]]]].[[[[....]]]]...[[[[[[[[.[[[.[[[[....]]]].]]].[[....]]......]]]]]]]]((((((((...[[[[[[[))))))))[[[[[[[[[[[.........]]].]]]]]]]]]].]]]]].....[[.[[[[.........]]]].]].....,-41.0304,-44.0304
9,yang,...[[[[[[...[[[.[[[[[[...]]]]]]..]]]...]]]]]].[[[[....]]]].[[[[[[[[[[.[[[.[[[[....]]]].]]].[[....]]......]]]]]]]]]][[[[[[.[[(((((]]]]]]]]..[[[[[[[[[[[.........]]].]]]]]]]]...))))).....[[.[[[[.........]]]].]].....,-41.0022,-44.7622
19,huston,......[[[[[[.[[[..((((((..[[...[[[[[...[[[[[[[[[[[....]]]]][[[[[[[[[[.[[[.[[[[....]]]].]]].....[[[....]]]]]]]]]]]]].......]]]]]].]]]]]]]))))))]]].]]]]]][[[[[[[[[..[[[[[[....[[[..........]]]...]]]]]].]]]].]]]]]...,-41.0,-41.77
5,huston,...[[[[[[...[[[.[[[[[[...]]]]]]..]]]...]]]]]][[[[[....]]]]]..[[[[[[[[.[[[.[[[[....]]]].]]].....[[[....]]]]]]]]]]][[[[[[[[..........]]]]]]]](((((((([[[[[....]].]]].)))))))).[[[.[[[[[...[[[.....]]]..]]]]]..]]].....,-40.71,-42.66
6,huston,...[[[[[[...[[[.(((([[...]]))))..]]]...]]]]]][[[[[....]]]]]..[[[[[[[[.[[[.[[[[....]]]].]]].....[[[....]]]]]]]]]]][[[[[[[[..........]]]]]]]][[[[[[[[[[[[[....]].]]].]]]]]]]].[[[.[[[[[...[[[.....]]]..]]]]]..]]].....,-40.71,-42.66
14,huston,...((((((...[[[.[[[[[[...]]]]]]..]]]...))))))[[[[[....]]]]]..[[[[[[[[.[[[.[[[[....]]]].]]].....[[[....]]]]]]]]]]][[[[[[[[..........]]]]]]]][[[[[[[[[[[[[....]].]]].]]]]]]]].[[[.[[[[[...[[[.....]]]..]]]]]..]]].....,-40.71,-42.66
3,manfredinvivo,...[[[[[[...[[[..[[[[.....]]]]...]]]...]]]]]][[[[[....]]]]]....[[[[...[[[.[[[[....]]]].]]].....]]]]....(((((((.[[[[[[[[[[...)))))))]]]]]]]]]][[[[[[[[[.........]]].]]]]]]...[[[.[[[[[...[[.......]]..]]]]]..]]].....,-40.6125,-42.8925
3,huston,...[[[[[[...[[[.[[[[[[...]]]]]]..]]]...]]]]]][[[[[....]]]]]..[[[[.....[[[.[[[[....]]]].]]]...]]]]......[[[[[[[(((((((((((...]]]]]]])))))))))))[[[[[[[[[[....]].]]].]]]]]....[[[.[[[[[...[[[.....]]]..]]]]]..]]].....,-40.5598,-43.0598
5,huston,...[[[[[[...[[[.[[[[[[...]]]]]]..]]]...]]]]]][[[[[....]]]]].[[[[[[[[[.[[[.[[[[....]]]].]]].....[[[....]]]]]]]]]]]]((((.((((([[[[[[[........[[[[[[[[[[.))))).))))]].]]]]]]]]]].]]]]].....[[.[[[[.........]]]].]].....,-40.5295,-42.5095
4,huston,......[[[[[[.[[[[.[[.[[[.[[[[[[..(((((((((....)))))))))...]]]]]].]]]]][[[.[[[[....]]]].]]]...[[[[[....]]]]]....[[[[[[[[[[..........]]]]]]]]]]]]]].]]]]]][[[[[[[[[..[[[[[[....[[[..........]]]...]]]]]].]]]].]]]]]...,-40.38,-41.15
13,huston,......[[[[[[.[[[[.[[.[[[.[[((((..((((([[[[....]]]])))))...))))]].]]]]][[[.[[[[....]]]].]]]...[[[[[....]]]]]....[[[[[[[[[[..........]]]]]]]]]]]]]].]]]]]][[[[[[[[[..[[[[[[....[[[..........]]]...]]]]]].]]]].]]]]]...,-40.38,-41.15
13,huston,......[[[[[[.[[[[.[[.[[[.((((((..((((((([[....]])))))))...)))))).]]]]][[[.[[[[....]]]].]]]...[[[[[....]]]]]....[[[[[[[[[[..........]]]]]]]]]]]]]].]]]]]][[[[[[[[[..[[[[[[....[[[..........]]]...]]]]]].]]]].]]]]]...,-40.38,-41.15
1,manfredinvivo,...[[[[[[...[[[..[[[[.....]]]]...]]]...]]]]]][[[[[....]]]]]....[[[[...[[[.[[[[....]]]].]]].....]]]].....((((((.[[[[[[[[[[...)))))).]]]]]]]]]][[[[[[[[[.........]]].]]]]]]...[[[.[[[[[...[[.......]]..]]]]]..]]].....,-39.8777,-41.9277
8,manfredinvivo,......[[[[[[.[[[[..[[[[.....[....[[[...[[[[[[[[[[[....]]]].[[[[[[[[[[.[[[.[[[[....]]]].]]]..[.......]....]]]]]]]]]]......]]]]]]].]]]...].]]]]]]]].]]]]]].........(((((((....[[[.[[[[[))))))).........]]]]]..]]].....,-39.522,-42.662
1,manfredinvivo,...[[[[[[...[[[..[[[[.....]]]]...]]]...]]]]]][[[[[....]]]]]....[[[[...[[[.[[[[....]]]].]]].....]]]].....[[[[[[(((((((((((...]]]]]].)))))))))))[[[[[[[[.........]]].]]]]]....[[[.[[[[[...[[.......]]..]]]]]..]]].....,-39.375,-41.645
3,yang,...[[[[[[...[[[.[[[[[[...]]]]]]..]]]...]]]]]].[[[[....]]]]....[[[[[[[.[[[.[[[[....]]]].]]].[[....]]......]]]]]]](((((((((...[[[[[[[))))))))).[[[[[[[[[.........]]].]]]]]]..]].]]]]].....[[.[[[[.........]]]].]].....,-39.0132,-42.6832
5,manfredinvivo,...[[[[[[...[[[..[[[[.....]]]]...]]]...]]]]]][[[[[....]]]]][[[[[[[[[[.[[[.[[[[....]]]].]]]..[.......]....]]]]]]]]]].........[[[[[[[........(((((((([[[.........]]].))))))))]].]]]]].....[[.[[[[.........]]]].]].....,-38.81,-40.98
14,manfredinvivo,...((((((...[[[..[[[[.....]]]]...]]]...))))))[[[[[....]]]]][[[[[[[[[[.[[[.[[[[....]]]].]]]..[.......]....]]]]]]]]]].........[[[[[[[........[[[[[[[[[[[.........]]].]]]]]]]]]].]]]]].....[[.[[[[.........]]]].]].....,-38.81,-40.98
2,manfredinvivo,...[[[[[[...[[[..[[[[.....]]]]...]]]...]]]]]][[[[[....]]]]]((((((((((.[[[.[[[[....]]]].]]]..[.......]....)))))))))).........[[[[[[[........[[[[[[[[[[[.........]]].]]]]]]]]]].]]]]].....[[.[[[[.........]]]].]].....,-38.81,-40.98
5,yang,[[[[[[[[[...[[[.[[[[[[...]]]]]]..]]]...]]]]]].]]]....[[[[..[[[[[[[[[[.[[[.[[[[....]]]].]]].[[....]]......]]]]]]]]]].........[[[[[[[........(((((((([[[.........]]].))))))))]].]]]]].]]]][[.[[[[.........]]]].]].....,-38.15,-39.92
10,yang,[[[.[[[.....[[[.[[[[[[...]]]]]]..]]]...((((((([[[[....]]]].[[[[[[[[[[.[[[.[[[[....]]]].]]].[[....]]......]]]]]]]]]]......))))))).[[[.....[[[[[[[[[[[[[.........]]].]]]]]]]]...]]......]]]..[[[[.........]]]]]]]]]]..,-38.14,-38.59
8,yang,......[[[[[[.[[[[[[[[[...]]]]]...[[....[[[[[[[[[[[....]]]].[[[[[[[[[[.[[[.[[[[....]]]].]]].[[....]]......]]]]]]]]]]......]]]]]]]...]]........]]]].]]]]]].........(((((((....[[[.[[[[[))))))).........]]]]]..]]].....,-38.132,-41.272
12,manfredinvivo,...[[[[[[...[[[..[[[[.....]]]]...]]]...]]]]]].[[[[[[....((.((((((((((.[[[.[[[[....]]]].]]]..[.......]....)))))))))).))...]]]]]]..[[[[[.....[[[[[[[[[[[.........]]].]]]]]]]]..]]]]]......[[.[[[[.........]]]].]].....,-38.1,-40.82
6-11,manfredinvivo,...[[[[[[...[[[..[[[[.....]]]]...]]]...]]]]]].((((((....((.((((((((((.(((.[[[[....]]]].)))..[.......]....)))))))))).))...))))))..[[[[[.....[[[[[[[[[[[.........]]].]]]]]]]]..]]]]]......[[.[[[[.........]]]].]].....,-38.1,-40.82
15,huston,......[[[[[[.[[[[.(((((.....[[...[[[[[[[[[....]]]]]]]]]..]])))))[[[[[.[[[.[[[[....]]]].]]].....[[[....]]]]]]]].[[[[[[[[[[..........]]]]]]]]]]]]]].]]]]]][[[[[[[[[..[[[[[[....[[[..........]]]...]]]]]].]]]].]]]]]...,-37.92,-38.69
9,manfredinvivo,...[[[[[[...[[[..[[[[.....]]]]...]]]...]]]]]][[[[[....]]]]][[[[[[[[[[.[[[.[[[[....]]]].]]]..[.......]....]]]]]]]]]][[[[.....(((((...........[[[[[[[[[[.........]]].]]]]]]]]]]]))))).....[[.[[[[.........]]]].]].....,-37.804,-39.434
7,yang,.........((((((([[[[)))))))]]]]..[[[[[[[[[[[[[[[[[....]]]].[[[[[[[[[[.[[[.[[[[....]]]].]]].[[....]]......]]]]]]]]]]......]]]]]]].[[[.....[[[[[[[[[[[[[.........]]].]]]]]]]]...]]......]]]...............]]]]]]......,-37.7921,-38.9821
4,yang,[[[.[[[.[[[[[[..[[[[[[...]]]]]]..(((((((((....))))))))).[[.[[[[[[[[[[.[[[.[[[[....]]]].]]].[[....]]......]]]]]]]]]].]]..]]]]]]...[[[.....[[[[[[[[[[[[[.........]]].]]]]]]]]...]]......]]]..[[[[.........]]]]]]]]]]..,-37.76,-38.21
1,yang,...[[[[[[...[[[.[[[[[[...]]]]]]..]]]...]]]]]].[[[[....]]]].....[[[[...[[[.[[[[....]]]].]]].....]]]]....[[[[[[[(((((((((((...]]]]]]])))))))))))[[[[[[[[.........]]].]]]]].....[[[[[......[[.[[[[.........]]]].]]]]]]],-37.6998,-39.9898
7,manfredinvivo,....[[[..(((((((.]]]))))))).[[...[[....[[[[[[[[[[[....]]]].[[[[[[[[[[.[[[.[[[[....]]]].]]]..[.......]....]]]]]]]]]]......]]]]]]]...]]....]].[[[[[[[[[[.........]]].]]]]]]]..[[[.[[[[[...[[.......]]..]]]]]..]]].....,-37.6392,-40.2192
5,manfredinvivo,...[[[[[[...[[[..[[[[.....]]]]...]]]...]]]]]].[[[[[[....[[.[[[[[[[[[[.[[[.[[[[....]]]].]]]..[.......]....]]]]]]]]]].]]...]]]]]]............[[[[[[[[[[(((.((.((..]].]]]]]]]])))).))).....[[.[[[[.........]]]].]].....,-37.4393,-39.2193
7,yang,[[[[[[[[[...[[[.(((([[...]]))))..]]]...]]]]]].]]]....[[[[..[[[[[[[[[[.[[[.[[[[....]]]].]]].[[....]]......]]]]]]]]]].........[[[[[..[.......].[[[[[[[[[.........]]].]]]]]].....]]]]].]]]][[.[[[[.........]]]].]].....,-37.21,-38.98
2,yang,[[[[[[[[[...[[[.[[[[[[...]]]]]]..]]]...]]]]]].]]]....[[[[..((((((((((.[[[.[[[[....]]]].]]].[[....]]......)))))))))).........[[[[[..[.......].[[[[[[[[[.........]]].]]]]]].....]]]]].]]]][[.[[[[.........]]]].]].....,-37.21,-38.98
14,yang,[[[((((((...[[[.[[[[[[...]]]]]]..]]]...)))))).]]]....[[[[..[[[[[[[[[[.[[[.[[[[....]]]].]]].[[....]]......]]]]]]]]]].........[[[[[..[.......].[[[[[[[[[.........]]].]]]]]].....]]]]].]]]][[.[[[[.........]]]].]].....,-37.21,-38.98
17,huston,...[[[[[[...[[[.[[[[[[...]]]]]]..]]]...]]]]]][[[[[....]]]]][[[[[[[[[[.[[[...(((((((((..]]]...............]]]]]]]]]][[[[.[[[[[[[[[[[........[[[[[[[[[[[[[....]].]]].]]]]]]]]]].]]]]]...].]]].]]]].........)))))))))..,-36.8902,-37.8002
12,manfredinvivo,...[[[[[[...[[[..[[[[.....]]]]...]]]...]]]]]][[[[[....]]]]][[[[[[[[[[.....[[[[....]]]](((((..............]]]]]]]]]].....)))))[[[[[[........[[[[[[[[[[[.........]]].]]]]]]]]]].]]]]......[[.[[[[.........]]]].]].....,-36.7599,-39.3399
7,huston,[[[.[[[[[[[[[[[[[..[[[[[.[[[[....[[[..((((((.[[[[[....]]]]]..[[[......]]]..))))))]]]....]]]]]]]]]......]]]]....[[[[[[[[[[..........]]]]]]]]]][[[[[[[[[[[....]].]]].]]]]]].]]]]].[[[[[...[[[.....]]]..]]]]].]]]]]]]..,-36.61,-37.06
5,yang,...[[[[[[...[[[.[[[[[[...]]]]]]..]]]...]]]]]].[[[[....]]]].[[[[[[[[[[.[[[.[[[[....]]]].]]].[[....]]......]]]]]]]]]].(((......(((.[[[[[.....[[[[[[[[[[))).....)))]].]]]]]]]]..]]]]]......[[.[[[[.........]]]].]].....,-36.491,-40.181
7,yang,....((([[[[[[[[[.)))]]]..]]]]]]..[[[[[[[[[[[[[[[[[....]]]].[[[[[[[[[[.[[[.[[[[....]]]].]]].[[....]]......]]]]]]]]]]......]]]]]]].[[[.....[[[[[[[[[[[[[.........]]].]]]]]]]]...]]......]]]...............]]]]]]......,-36.3097,-37.5797
7,manfredinvivo,.......[[[[[[[[[(((.]]]]]]..]]].)))....[[[[[[[[[[[....]]]].[[[[[[[[[[.[[[.[[[[....]]]].]]]..[.......]....]]]]]]]]]]......]]]]]]].[[[[[.....[[[[[[[[[[[.........]]].]]]]]]]]..]]]]]......[[.[[[[.........]]]].]].....,-35.9186,-38.2186
17,huston,.(((((((((((.((((..((((..(((...(((((...(((((((.(((((.......((((((((((.(((.[[[[....]]]].))).....[[[....]]]))))))))))))))).))))))).)))))))))))))))).))))..[[[[[[)))).)))..........[[[[[...[[[.....]]]..]]]]].]]]]]]...,-35.781,-37.991
15,manfredinvivo,...[[[[[[...[[[...(((((..........]]]...]]]]]][[[[[....]]]]])))))[[[[[.[[[.[[[[....]]]].]]]..[.......]....]]]]].[[[[[[[[[[..........]]]]]]]]]].[[[[[[[[.........]]].]]]]]....[[[.[[[[[...[[.......]]..]]]]]..]]].....,-35.7174,-38.6874
12,huston,...[[[[[[...[[[.[[[[[[...]]]]]]..]]]...]]]]]][[[[[....]]]]][[[[[[[[[[[[[..[[[[....]]]](((((...]]]........]]]]]]]]]].....)))))[[[[[[........[[[[[[[[[[[[[....]].]]].]]]]]]]]]].]]]]......[[.[[[[.........]]]].]].....,-35.522,-38.102
19,manfredinvivo,......[[[[[[.[[[..((((((.....[...[[[...[[[[[[[[[[[....]]]].[[[[[[[[[[.[[[.[[[[....]]]].]]]..[.......]....]]]]]]]]]]......]]]]]]].]]]...]))))))]]].]]]]]]....................[[[.[[[[[...[[.......]]..]]]]]..]]].....,-35.52,-37.75
17,yang,...[[[[[[...[[[.[[[[[[...]]]]]]..]]]...]]]]]].[[[[....]]]].[[[[[[[[[[.[[[...(((((((((..]]]...............]]]]]]]]]][[[[.[[[[[[[[[..[.......].[[[[[[[[[.........]]].]]]]]].....]]]]...]].]]].]]]].........)))))))))..,-35.4302,-37.5202
10,manfredinvivo,..[.[[[.[......].]]].]......[[...[[....((((((([[[[....]]]].[[[[[[[[[[.[[[.[[[[....]]]].]]]..[.......]....]]]]]]]]]]......)))))))...]]....]].[[[[[[[[[[.........]]].]]]]]]]..[[[.[[[[[...[[.......]]..]]]]]..]]].....,-35.37,-38.83
17,manfredinvivo,...[[[[[[...[[[..[[[[.....]]]]...]]]...]]]]]][[[[[....]]]]][[[[[[[[[[.[[[...(((((((((..]]]...............]]]]]]]]]][[[......[[[[[[[........[[[[[[[[[[[.........]]].]]]]]]]]]].]]]]]....]]]...............)))))))))..,-35.3202,-36.2602
18,manfredinvivo,......((((((.[[[[..[[[[.....[....[[[...[[[[[[[[[[[....]]]].[[[[[[[[[[.[[[.[[[[....]]]].]]]..[.......]....]]]]]]]]]]......]]]]]]].]]]...].]]]]]]]].))))))....................[[[.[[[[[...[[.......]]..]]]]]..]]].....,-35.3,-37.53
12,yang,...[[[[[[...[[[.[[[[[[...]]]]]]..]]]...]]]]]].[[[[....]]]].[[[[[[[[[[.....[[[[....]]]](((((..............]]]]]]]]]].....)))))[[[[..[.......].[[[[[[[[[.........]]].]]]]]].....]]]]......[[.[[[[.........]]]].]].....,-35.1499,-38.9099
13,yang,[[[.[[[.[[[[[[...[[[[[....[((((..((((([[[[....]]]])))))...))))].[[[[[.[[[.[[[[....]]]].]]].[[....]]......]]]]]]]]]].....]]]]]]...[[[.....[[[[[[[[[[[[[.........]]].]]]]]]]]...]]......]]]..[[[[.........]]]]]]]]]]..,-34.65,-35.1
13,yang,[[[.[[[.[[[[[[...[[[[[....(((((..((((((([[....]])))))))...))))).[[[[[.[[[.[[[[....]]]].]]].[[....]]......]]]]]]]]]].....]]]]]]...[[[.....[[[[[[[[[[[[[.........]]].]]]]]]]]...]]......]]]..[[[[.........]]]]]]]]]]..,-34.65,-35.1
4,manfredinvivo,..[.[[[.[......].]]].]...........(((((((((....))))))))).[[.[[[[[[[[[[.[[[.[[[[....]]]].]]]..[.......]....]]]]]]]]]].]]......[[[[[[[........[[[[[[[[[[[.........]]].]]]]]]]]]].]]]]].....[[.[[[[.........]]]].]].....,-34.41,-38.52
13,manfredinvivo,....[[..[[...[[[[(((((((..]]]]...]]...]])))))))..[[[....[[.[[[[[[[[[[.[[[.[[[[....]]]].]]]..[.......]....]]]]]]]]]].]]...]]].[[[[[[........[[[[[[[[[[[.........]]].]]]]]]]]]].]]]]......[[.[[[[.........]]]].]].....,-34.1293,-37.5793
13,manfredinvivo,...[[[[[[...[[[[....]]]].((((((..((((((]]]]]]....))))))...))))))[[[[[.[[[.[[[[....]]]].]]]..[.......]....]]]]].[[[[[[[[[[..........]]]]]]]]]].[[[[[[[[.........]]].]]]]]....[[[.[[[[[...[[.......]]..]]]]]..]]].....,-34.1105,-37.7705
17,yang,.(((((((((((.((((..(((....(((....((....(((((((.((.......((.((((((((((.(((.[[[[....]]]].)))[[[..[[[[[.....)))))))))).)))).)))))))...))..)))))))))).))))........)))).))).......]]]]]..]]].[[.[[[[.........]]]].]].....,-33.9859,-36.1359
18,yang,......(((((([[[.[[[[[[...]]]]]]..]]]...[[[[[[[[[[[....]]]].[[[[[[[[[[.[[[.[[[[....]]]].]]].[[....]]......]]]]]]]]]]......]]]]]]].[[[[[.....[[[[[[[))))))............]]]]]]]..]]]]]......[[.[[[[.........]]]].]].....,-33.8763,-37.7063
11,huston,[[[....[[[[[[[[[....]]]]]]].]]....]]].((((((.[[[[[....]]]]]..[[[[[[[[[[[.[[..[[))))))..]]..]].]]]........]]]]]]]][[[[[[[[..........]]]]]]]][[[[[[[[[[[[[....]].]]].]]]]]]]].[[[.[[[[[...[[[.....]]]..]]]]]..]]].....,-33.776,-36.296
13,yang,..[[.[[[[[...[[[[(((((((..]]]]..]]]]].]])))))))......[[[[..[[[[[[[[[[.[[[.[[[[....]]]].]]].[[....]]......]]]]]]]]]].........[[[[[..[.......].[[[[[[[[[.........]]].]]]]]].....]]]]].]]]][[.[[[[.........]]]].]].....,-33.6702,-35.3902
6,yang,...[[[[[[...[[[.[[[[[[...]]]]]]..]]]...]]]]]].((((((....((.((((((((((.(((((.[[....]])).))).[[....]]......)))))))))).))...))))))..[[[[[.....[[[[[[[[[[[.........]]].]]]]]]]]..]]]]]......[[.[[[[.........]]]].]].....,-33.06,-35.78
15,yang,...[[[[[[...[[[.[[(((((......]]..]]]...]]]]]].[[[[....]]]].)))))......[[[.[[[[....]]]].]]][[[..[[[[[...[[[[[[[.[[[.......]]]]]]]]]]........[[[[[[[[[[[.........]]].]]]]]]]]..]]]]]..]]].[[.[[[[.........]]]].]].....,-33.0433,-35.3033
19,yang,.....[[[[[...[[[[.((((((..]]]]..]]]]]..[[[[[[[[[[[....]]]].[[[[[[[[[[.[[[.[[[[....]]]].]]].[[....]]......]]]]]]]]]]......]]]]]]]........))))))[[[[[[[[.........]]].]]]]].....[[[[[......[[.[[[[.........]]]].]]]]]]],-33.0108,-34.3008
20,huston,[[[.[[[[.((((((((.[[.[[[.[[[[[[..[[[[[[[[[....]]]]]]]]]...]]]]]].]]]]][[[.[[[[....]]]].]]]...[[[[[....]]]]]....)))))))).....[[[[[[[........[[[[[[[[[[[[[....]].]]].]]]]]]]]]].]]]]][[[[.[[[.....]]].]]]]...]]]]]]]..,-31.81,-32.26
11,yang,...[[[[[[...[[[.[[[[[[...]]]]]]..]]]...]]]]]].((((((....((.((((((((((.......((.....[[[[.....]]]].))......)))))))))).))...))))))..[[[[[.....[[[[[[[[[[[.........]]].]]]]]]]]..]]]]]......[[.[[[[.........]]]].]].....,-31.62,-34.34
20,manfredinvivo,..[[[....((((((((..[[[[.....[[...[[[[[[[[[....]]]]]]]]]..]]]]]].[[[[[.[[[.[[[[....]]]].]]]..[.......]....]]]]].)))))))).]]].[[[[[[[........[[[[[[[[[[[.........]]].]]]]]]]]]].]]]]].....[[.[[[[.........]]]].]].....,-30.67,-32.62
20,yang,..[.[[[..((((((((]]].]....[[[[[..[[[[[[[[[....]]]]]]]]]...]]]]][[[[[[.[[[.[[[[....]]]].]]].[[....]]......]]]]]])))))))).....[[[[[..[.......].[[[[[[[[[.........]]].]]]]]].....]]]]].....[[.[[[[.........]]]].]].....,-29.462,-32.432
*****************211************************
16,huston,..[[[[[[...[[[.[[[[[[...]]]]]]..]]]...]]]]]][[[[[....]]]]][[[[[[[[[[.[[[.[[[[....]]]].]]].....[[[....]]]]]]]]]]]]]....((((([[[[[[[........[[[[[[[[[[[)))))....]]].]]]]]]]]]].]]]]].....[[.[[[[.........]]]].]].....,-43.0259,-45.7659
9,huston,.....[[[[[[.[[[[..[[[[..[[[...[[[[[...[[[[[[[[[[[....]]]]][[[[[[[[[[.[[[.[[[[....]]]].]]].....[[[....]]]]]]]]]]]]].......]]]]]].]]]]]]]]]]]]]]]].]]]]]].........(((((((.[[.[[[.[[[[[))))))).........]]]]]..]]]]]...,-42.9003,-45.4503
8,huston,..[[[[[[...[[[.[[[[[[...]]]]]]..]]]...]]]]]][[[[[....]]]]]..[[[[[[[[.[[[.[[[[....]]]].]]].....[[[....]]]]]]]]]]][[[[[[[[.[[(((((]]]]]]]]]][[[[[[[[[[[[[....]].]]].]]]]]]]]...))))).....[[.[[[[.........]]]].]].....,-42.3794,-44.8694
3,huston,..[[[[[[...[[[.[[[[[[...]]]]]]..]]]...]]]]]][[[[[....]]]]]..[[[[[[[[.[[[.[[[[....]]]].]]].....[[[....]]]]]]]]]]]((((((((...[[[[[[[))))))))[[[[[[[[[[[[[....]].]]].]]]]]]]]]].]]]]].....[[.[[[[.........]]]].]].....,-42.3704,-44.6104
2,huston,.....[[[[[[.[[[[..[[[[..[[[...[[[[[...[[[[[[[[[[[....]]]]]((((((((((.[[[.[[[[....]]]].]]].....[[[....]]])))))))))).......]]]]]].]]]]]]]]]]]]]]]].]]]]]][[[[[[[[[..[[[[[[....[[[..........]]]...]]]]]].]]]].]]]]]...,-41.67,-42.44
18,huston,.....((((((.[[[[..[[[[..[[[...[[[[[...[[[[[[[[[[[....]]]]][[[[[[[[[[.[[[.[[[[....]]]].]]].....[[[....]]]]]]]]]]]]].......]]]]]].]]]]]]]]]]]]]]]].))))))[[[[[[[[[..[[[[[[....[[[..........]]]...]]]]]].]]]].]]]]]...,-41.67,-42.44
10,huston,.....[[[[[[.[[[[..[[[[..[[[...[[[[[...((((((([[[[....]]]].[[[[[[[[[[.[[[.[[[[....]]]].]]].....[[[....]]]]]]]]]]]]]......))))))).]]]]]]]]]]]]]]]].]]]]]][[[[[[[[[..[[[[[[....[[[..........]]]...]]]]]].]]]].]]]]]...,-41.61,-42.38
16,manfredinvivo,..[[[[[[...[[[..[[[[.....]]]]...]]]...]]]]]][[[[[....]]]]][[[[[[[[[[.[[[.[[[[....]]]].]]]..[.......]....]]]]]]]]]]....((((([[[[[[[........[[[[[[[[[[[)))))....]]].]]]]]]]]]].]]]]].....[[.[[[[.........]]]].]].....,-41.5259,-44.2659
16,manfredinvivo,..[[[[[[...[[[..[[[[.....]]]]...]]]...]]]]]][[[[[....]]]]][[[[[[[[[[.[[[.[[[[....]]]].]]]..[.......]....]]]]]]]]]]....[[[[[(((((((........(((((((((((]]]]]....))).)))))))))).))))).....[[.[[[[.........]]]].]].....,-41.5259,-44.2659
3,manfredinvivo,..[[[[[[...[[[..[[[[.....]]]]...]]]...]]]]]][[[[[....]]]]]..[[[[[[[[.[[[.[[[[....]]]].]]]..[.......]....]]]]]]]]((((((((...[[[[[[[))))))))[[[[[[[[[[[.........]]].]]]]]]]]]].]]]]].....[[.[[[[.........]]]].]].....,-41.4404,-43.6804
16,yang,..[[[[[[...[[[.[[[[[[...]]]]]]..]]]...]]]]]].[[[[....]]]].[[[[[[[[[[.[[[.[[[[....]]]].]]].[[....]]......]]]]]]]]]]....((((([[[[[[[........[[[[[[[[[[[)))))....]]].]]]]]]]]]].]]]]].....[[.[[[[.........]]]].]].....,-41.1159,-45.0359
3,huston,..[[[[[[...[[[.[[[[[[...]]]]]]..]]]...]]]]]][[[[[....]]]]]..[[[[.....[[[.[[[[....]]]].]]]...]]]]......(((((((.[[[[[[[[[[...)))))))]]]]]]]]]][[[[[[[[[[[....]].]]].]]]]]]...[[[.[[[[[...[[[.....]]]..]]]]]..]]].....,-41.0625,-43.3425
3,yang,..[[[[[[...[[[.[[[[[[...]]]]]]..]]]...]]]]]].[[[[....]]]]...[[[[[[[[.[[[.[[[[....]]]].]]].[[....]]......]]]]]]]]((((((((...[[[[[[[))))))))[[[[[[[[[[[.........]]].]]]]]]]]]].]]]]].....[[.[[[[.........]]]].]].....,-41.0304,-44.0304
8,yang,..[[[[[[...[[[.[[[[[[...]]]]]]..]]]...]]]]]].[[[[....]]]].[[[[[[[[[[.[[[.[[[[....]]]].]]].[[....]]......]]]]]]]]]][[[[[[.[[(((((]]]]]]]]..[[[[[[[[[[[.........]]].]]]]]]]]...))))).....[[.[[[[.........]]]].]].....,-41.0022,-44.7622
19,huston,.....[[[[[[.[[[..((((((..[[...[[[[[...[[[[[[[[[[[....]]]]][[[[[[[[[[.[[[.[[[[....]]]].]]].....[[[....]]]]]]]]]]]]].......]]]]]].]]]]]]]))))))]]].]]]]]][[[[[[[[[..[[[[[[....[[[..........]]]...]]]]]].]]]].]]]]]...,-41.0,-41.77
7,huston,..[[[[[[...[[[.(((([[...]]))))..]]]...]]]]]][[[[[....]]]]]..[[[[[[[[.[[[.[[[[....]]]].]]].....[[[....]]]]]]]]]]][[[[[[[[..........]]]]]]]][[[[[[[[[[[[[....]].]]].]]]]]]]].[[[.[[[[[...[[[.....]]]..]]]]]..]]].....,-40.71,-42.66
14,huston,..((((((...[[[.[[[[[[...]]]]]]..]]]...))))))[[[[[....]]]]]..[[[[[[[[.[[[.[[[[....]]]].]]].....[[[....]]]]]]]]]]][[[[[[[[..........]]]]]]]][[[[[[[[[[[[[....]].]]].]]]]]]]].[[[.[[[[[...[[[.....]]]..]]]]]..]]].....,-40.71,-42.66
5,huston,..[[[[[[...[[[.[[[[[[...]]]]]]..]]]...]]]]]][[[[[....]]]]]..[[[[[[[[.[[[.[[[[....]]]].]]].....[[[....]]]]]]]]]]][[[[[[[[..........]]]]]]]](((((((([[[[[....]].]]].)))))))).[[[.[[[[[...[[[.....]]]..]]]]]..]]].....,-40.71,-42.66
3,manfredinvivo,..[[[[[[...[[[..[[[[.....]]]]...]]]...]]]]]][[[[[....]]]]]....[[[[...[[[.[[[[....]]]].]]].....]]]]....(((((((.[[[[[[[[[[...)))))))]]]]]]]]]][[[[[[[[[.........]]].]]]]]]...[[[.[[[[[...[[.......]]..]]]]]..]]].....,-40.6125,-42.8925
3,huston,..[[[[[[...[[[.[[[[[[...]]]]]]..]]]...]]]]]][[[[[....]]]]]..[[[[.....[[[.[[[[....]]]].]]]...]]]]......[[[[[[[(((((((((((...]]]]]]])))))))))))[[[[[[[[[[....]].]]].]]]]]....[[[.[[[[[...[[[.....]]]..]]]]]..]]].....,-40.5598,-43.0598
5,huston,..[[[[[[...[[[.[[[[[[...]]]]]]..]]]...]]]]]][[[[[....]]]]].[[[[[[[[[.[[[.[[[[....]]]].]]].....[[[....]]]]]]]]]]]]((((.((((([[[[[[[........[[[[[[[[[[.))))).))))]].]]]]]]]]]].]]]]].....[[.[[[[.........]]]].]].....,-40.5295,-42.5095
13,huston,.....[[[[[[.[[[[.[[.[[[.((((((..((((((([[....]])))))))...)))))).]]]]][[[.[[[[....]]]].]]]...[[[[[....]]]]]....[[[[[[[[[[..........]]]]]]]]]]]]]].]]]]]][[[[[[[[[..[[[[[[....[[[..........]]]...]]]]]].]]]].]]]]]...,-40.38,-41.15
13,huston,.....[[[[[[.[[[[.[[.[[[.[[((((..((((([[[[....]]]])))))...))))]].]]]]][[[.[[[[....]]]].]]]...[[[[[....]]]]]....[[[[[[[[[[..........]]]]]]]]]]]]]].]]]]]][[[[[[[[[..[[[[[[....[[[..........]]]...]]]]]].]]]].]]]]]...,-40.38,-41.15
4,huston,.....[[[[[[.[[[[.[[.[[[.[[[[[[..(((((((((....)))))))))...]]]]]].]]]]][[[.[[[[....]]]].]]]...[[[[[....]]]]]....[[[[[[[[[[..........]]]]]]]]]]]]]].]]]]]][[[[[[[[[..[[[[[[....[[[..........]]]...]]]]]].]]]].]]]]]...,-40.38,-41.15
1,manfredinvivo,..[[[[[[...[[[..[[[[.....]]]]...]]]...]]]]]][[[[[....]]]]]....[[[[...[[[.[[[[....]]]].]]].....]]]].....((((((.[[[[[[[[[[...)))))).]]]]]]]]]][[[[[[[[[.........]]].]]]]]]...[[[.[[[[[...[[.......]]..]]]]]..]]].....,-39.8777,-41.9277
8,manfredinvivo,.....[[[[[[.[[[[..[[[[.....[....[[[...[[[[[[[[[[[....]]]].[[[[[[[[[[.[[[.[[[[....]]]].]]]..[.......]....]]]]]]]]]]......]]]]]]].]]]...].]]]]]]]].]]]]]].........(((((((....[[[.[[[[[))))))).........]]]]]..]]].....,-39.522,-42.662
1,manfredinvivo,..[[[[[[...[[[..[[[[.....]]]]...]]]...]]]]]][[[[[....]]]]]....[[[[...[[[.[[[[....]]]].]]].....]]]].....[[[[[[(((((((((((...]]]]]].)))))))))))[[[[[[[[.........]]].]]]]]....[[[.[[[[[...[[.......]]..]]]]]..]]].....,-39.375,-41.645
3,yang,..[[[[[[...[[[.[[[[[[...]]]]]]..]]]...]]]]]].[[[[....]]]]....[[[[[[[.[[[.[[[[....]]]].]]].[[....]]......]]]]]]](((((((((...[[[[[[[))))))))).[[[[[[[[[.........]]].]]]]]]..]].]]]]].....[[.[[[[.........]]]].]].....,-39.0132,-42.6832
5,manfredinvivo,..[[[[[[...[[[..[[[[.....]]]]...]]]...]]]]]][[[[[....]]]]][[[[[[[[[[.[[[.[[[[....]]]].]]]..[.......]....]]]]]]]]]].........[[[[[[[........(((((((([[[.........]]].))))))))]].]]]]].....[[.[[[[.........]]]].]].....,-38.81,-40.98
14,manfredinvivo,..((((((...[[[..[[[[.....]]]]...]]]...))))))[[[[[....]]]]][[[[[[[[[[.[[[.[[[[....]]]].]]]..[.......]....]]]]]]]]]].........[[[[[[[........[[[[[[[[[[[.........]]].]]]]]]]]]].]]]]].....[[.[[[[.........]]]].]].....,-38.81,-40.98
2,manfredinvivo,..[[[[[[...[[[..[[[[.....]]]]...]]]...]]]]]][[[[[....]]]]]((((((((((.[[[.[[[[....]]]].]]]..[.......]....)))))))))).........[[[[[[[........[[[[[[[[[[[.........]]].]]]]]]]]]].]]]]].....[[.[[[[.........]]]].]].....,-38.81,-40.98
6,yang,..[[[[[[...[[[.[[[[[[...]]]]]]..]]]...]]]]]].((((((....((.((((((((((.(((.[[[[....]]]].))).[[....]]......)))))))))).))...))))))..[[[[[.....[[[[[[[[[[[.........]]].]]]]]]]]..]]]]]......[[.[[[[.........]]]].]].....,-38.73,-41.45
5,yang,..[[[[[[...[[[.[[[[[[...]]]]]]..]]]...]]]]]].[[[[....]]]].[[[[[[[[[[.[[[.[[[[....]]]].]]].[[....]]......]]]]]]]]]].........[[[[[[[........(((((((([[[.........]]].))))))))]].]]]]].....[[.[[[[.........]]]].]].....,-38.4,-41.75
9,yang,.....[[[[[[.[[[[[[[[[...]]]]]...[[....[[[[[[[[[[[....]]]].[[[[[[[[[[.[[[.[[[[....]]]].]]].[[....]]......]]]]]]]]]]......]]]]]]]...]]........]]]].]]]]]].........(((((((....[[[.[[[[[))))))).........]]]]]..]]].....,-38.132,-41.272
12,manfredinvivo,..[[[[[[...[[[..[[[[.....]]]]...]]]...]]]]]].[[[[[[....((.((((((((((.[[[.[[[[....]]]].]]]..[.......]....)))))))))).))...]]]]]]..[[[[[.....[[[[[[[[[[[.........]]].]]]]]]]]..]]]]]......[[.[[[[.........]]]].]].....,-38.1,-40.82
6-11,manfredinvivo,..[[[[[[...[[[..[[[[.....]]]]...]]]...]]]]]].((((((....((.((((((((((.(((.[[[[....]]]].)))..[.......]....)))))))))).))...))))))..[[[[[.....[[[[[[[[[[[.........]]].]]]]]]]]..]]]]]......[[.[[[[.........]]]].]].....,-38.1,-40.82
15,huston,.....[[[[[[.[[[[.(((((.....[[...[[[[[[[[[....]]]]]]]]]..]])))))[[[[[.[[[.[[[[....]]]].]]].....[[[....]]]]]]]].[[[[[[[[[[..........]]]]]]]]]]]]]].]]]]]][[[[[[[[[..[[[[[[....[[[..........]]]...]]]]]].]]]].]]]]]...,-37.92,-38.69
9,manfredinvivo,..[[[[[[...[[[..[[[[.....]]]]...]]]...]]]]]][[[[[....]]]]][[[[[[[[[[.[[[.[[[[....]]]].]]]..[.......]....]]]]]]]]]][[[[.....(((((...........[[[[[[[[[[.........]]].]]]]]]]]]]]))))).....[[.[[[[.........]]]].]].....,-37.804,-39.434
7,yang,........((((((([[[[)))))))]]]]..[[[[[[[[[[[[[[[[[....]]]].[[[[[[[[[[.[[[.[[[[....]]]].]]].[[....]]......]]]]]]]]]]......]]]]]]].[[[.....[[[[[[[[[[[[[.........]]].]]]]]]]]...]]......]]]...............]]]]]]......,-37.7921,-38.9821
1,yang,..[[[[[[...[[[.[[[[[[...]]]]]]..]]]...]]]]]].[[[[....]]]].....[[[[...[[[.[[[[....]]]].]]].....]]]]....[[[[[[[(((((((((((...]]]]]]])))))))))))[[[[[[[[.........]]].]]]]].....[[[[[......[[.[[[[.........]]]].]]]]]]],-37.6998,-39.9898
7,manfredinvivo,...[[[..(((((((.]]]))))))).[[...[[....[[[[[[[[[[[....]]]].[[[[[[[[[[.[[[.[[[[....]]]].]]]..[.......]....]]]]]]]]]]......]]]]]]]...]]....]].[[[[[[[[[[.........]]].]]]]]]]..[[[.[[[[[...[[.......]]..]]]]]..]]].....,-37.6392,-40.2192
14,yang,..((((((...[[[.[[[[[[...]]]]]]..]]]...)))))).[[[[....]]]].[[[[[[[[[[.[[[.[[[[....]]]].]]].[[....]]......]]]]]]]]]].........[[[[[..[.......].[[[[[[[[[.........]]].]]]]]].....]]]]].....[[.[[[[.........]]]].]].....,-37.46,-40.81
2,yang,..[[[[[[...[[[.[[[[[[...]]]]]]..]]]...]]]]]].[[[[....]]]].((((((((((.[[[.[[[[....]]]].]]].[[....]]......)))))))))).........[[[[[..[.......].[[[[[[[[[.........]]].]]]]]].....]]]]].....[[.[[[[.........]]]].]].....,-37.46,-40.81
7,yang,..[[[[[[...[[[.(((([[...]]))))..]]]...]]]]]].[[[[....]]]].[[[[[[[[[[.[[[.[[[[....]]]].]]].[[....]]......]]]]]]]]]].........[[[[[..[.......].[[[[[[[[[.........]]].]]]]]].....]]]]].....[[.[[[[.........]]]].]].....,-37.46,-40.81
5,manfredinvivo,..[[[[[[...[[[..[[[[.....]]]]...]]]...]]]]]].[[[[[[....[[.[[[[[[[[[[.[[[.[[[[....]]]].]]]..[.......]....]]]]]]]]]].]]...]]]]]]............[[[[[[[[[[(((.((.((..]].]]]]]]]])))).))).....[[.[[[[.........]]]].]].....,-37.4393,-39.2193
4,yang,[[.[[[.[[[[[[..[[[[[[...]]]]]]..(((((((((....))))))))).[[.[[[[[[[[[[.[[[.[[[[....]]]].]]].[[....]]......]]]]]]]]]].]]..]]]]]]...[[[.....[[[[[[[[[[[[[.........]]].]]]]]]]]...]]......]]]..[[[[.........]]]]]]]]]...,-37.05,-37.5
10,yang,....[[[[[..[[[.[[[[[[...]]]]]]..]]]...((((((([[[[....]]]].[[[[[[[[[[.[[[.[[[[....]]]].]]].[[....]]......]]]]]]]]]]......)))))))...........[[[[[[[[[[[.........]]].]]]]]]]]...]]]]].....[[.[[[[.........]]]].]].....,-37.04,-38.6
17,huston,..[[[[[[...[[[.[[[[[[...]]]]]]..]]]...]]]]]][[[[[....]]]]][[[[[[[[[[.[[[...(((((((((..]]]...............]]]]]]]]]][[[[.[[[[[[[[[[[........[[[[[[[[[[[[[....]].]]].]]]]]]]]]].]]]]]...].]]].]]]].........)))))))))..,-36.8902,-37.8002
12,manfredinvivo,..[[[[[[...[[[..[[[[.....]]]]...]]]...]]]]]][[[[[....]]]]][[[[[[[[[[.....[[[[....]]]](((((..............]]]]]]]]]].....)))))[[[[[[........[[[[[[[[[[[.........]]].]]]]]]]]]].]]]]......[[.[[[[.........]]]].]].....,-36.7599,-39.3399
5,yang,..[[[[[[...[[[.[[[[[[...]]]]]]..]]]...]]]]]].[[[[....]]]].[[[[[[[[[[.[[[.[[[[....]]]].]]].[[....]]......]]]]]]]]]].(((......(((.[[[[[.....[[[[[[[[[[))).....)))]].]]]]]]]]..]]]]]......[[.[[[[.........]]]].]].....,-36.491,-40.181
7,manfredinvivo,......[[[[[[[[[(((.]]]]]]..]]].)))....[[[[[[[[[[[....]]]].[[[[[[[[[[.[[[.[[[[....]]]].]]]..[.......]....]]]]]]]]]]......]]]]]]].[[[[[.....[[[[[[[[[[[.........]]].]]]]]]]]..]]]]]......[[.[[[[.........]]]].]].....,-35.9186,-38.2186
6,huston,[[.[[[[[[[[[[[[[..[[[[[.[[[[....[[[..((((((.[[[[[....]]]]]..[[[......]]]..))))))]]]....]]]]]]]]]......]]]]....[[[[[[[[[[..........]]]]]]]]]][[[[[[[[[[[....]].]]].]]]]]].]]]]].[[[[[...[[[.....]]]..]]]]].]]]]]]...,-35.9,-36.35
17,huston,(((((((((((.((((..((((..(((...(((((...(((((((.(((((.......((((((((((.(((.[[[[....]]]].))).....[[[....]]]))))))))))))))).))))))).)))))))))))))))).))))..[[[[[[)))).)))..........[[[[[...[[[.....]]]..]]]]].]]]]]]...,-35.781,-37.671
15,manfredinvivo,..[[[[[[...[[[...(((((..........]]]...]]]]]][[[[[....]]]]])))))[[[[[.[[[.[[[[....]]]].]]]..[.......]....]]]]].[[[[[[[[[[..........]]]]]]]]]].[[[[[[[[.........]]].]]]]]....[[[.[[[[[...[[.......]]..]]]]]..]]].....,-35.7174,-38.6874
12,huston,..[[[[[[...[[[.[[[[[[...]]]]]]..]]]...]]]]]][[[[[....]]]]][[[[[[[[[[[[[..[[[[....]]]](((((...]]]........]]]]]]]]]].....)))))[[[[[[........[[[[[[[[[[[[[....]].]]].]]]]]]]]]].]]]]......[[.[[[[.........]]]].]].....,-35.522,-38.102
19,manfredinvivo,.....[[[[[[.[[[..((((((.....[...[[[...[[[[[[[[[[[....]]]].[[[[[[[[[[.[[[.[[[[....]]]].]]]..[.......]....]]]]]]]]]]......]]]]]]].]]]...]))))))]]].]]]]]]....................[[[.[[[[[...[[.......]]..]]]]]..]]].....,-35.52,-37.75
17,yang,..[[[[[[...[[[.[[[[[[...]]]]]]..]]]...]]]]]].[[[[....]]]].[[[[[[[[[[.[[[...(((((((((..]]]...............]]]]]]]]]][[[[.[[[[[[[[[..[.......].[[[[[[[[[.........]]].]]]]]].....]]]]...]].]]].]]]].........)))))))))..,-35.4302,-37.5202
10,manfredinvivo,.[.[[[.[......].]]].]......[[...[[....((((((([[[[....]]]].[[[[[[[[[[.[[[.[[[[....]]]].]]]..[.......]....]]]]]]]]]]......)))))))...]]....]].[[[[[[[[[[.........]]].]]]]]]]..[[[.[[[[[...[[.......]]..]]]]]..]]].....,-35.37,-38.83
17,manfredinvivo,..[[[[[[...[[[..[[[[.....]]]]...]]]...]]]]]][[[[[....]]]]][[[[[[[[[[.[[[...(((((((((..]]]...............]]]]]]]]]][[[......[[[[[[[........[[[[[[[[[[[.........]]].]]]]]]]]]].]]]]]....]]]...............)))))))))..,-35.3202,-36.2602
18,manfredinvivo,.....((((((.[[[[..[[[[.....[....[[[...[[[[[[[[[[[....]]]].[[[[[[[[[[.[[[.[[[[....]]]].]]]..[.......]....]]]]]]]]]]......]]]]]]].]]]...].]]]]]]]].))))))....................[[[.[[[[[...[[.......]]..]]]]]..]]].....,-35.3,-37.53
12,yang,..[[[[[[...[[[.[[[[[[...]]]]]]..]]]...]]]]]].[[[[....]]]].[[[[[[[[[[.....[[[[....]]]](((((..............]]]]]]]]]].....)))))[[[[..[.......].[[[[[[[[[.........]]].]]]]]].....]]]]......[[.[[[[.........]]]].]].....,-35.1499,-38.9099
13,yang,...[[[.[......].]]].[[...(((((..((((((([[....]])))))))...)))))...]]..[[[.[[[[....]]]].]]][[[..[[[[[...[[[[[[[.[[[.......]]]]]]]]]]........[[[[[[[[[[[.........]]].]]]]]]]]..]]]]]..]]].[[.[[[[.........]]]].]].....,-34.48,-36.73
4,manfredinvivo,.[.[[[.[......].]]].]...........(((((((((....))))))))).[[.[[[[[[[[[[.[[[.[[[[....]]]].]]]..[.......]....]]]]]]]]]].]]......[[[[[[[........[[[[[[[[[[[.........]]].]]]]]]]]]].]]]]].....[[.[[[[.........]]]].]].....,-34.41,-38.52
13,manfredinvivo,...[[..[[...[[[[(((((((..]]]]...]]...]])))))))..[[[....[[.[[[[[[[[[[.[[[.[[[[....]]]].]]]..[.......]....]]]]]]]]]].]]...]]].[[[[[[........[[[[[[[[[[[.........]]].]]]]]]]]]].]]]]......[[.[[[[.........]]]].]].....,-34.1293,-37.5793
13,manfredinvivo,..[[[[[[...[[[[....]]]].((((((..((((((]]]]]]....))))))...))))))[[[[[.[[[.[[[[....]]]].]]]..[.......]....]]]]].[[[[[[[[[[..........]]]]]]]]]].[[[[[[[[.........]]].]]]]]....[[[.[[[[[...[[.......]]..]]]]]..]]].....,-34.1105,-37.7705
17,yang,(((((((((((.((((..(((....(((....((....(((((((.((.......((.((((((((((.(((.[[[[....]]]].)))[[[..[[[[[.....)))))))))).)))).)))))))...))..)))))))))).))))........)))).))).......]]]]]..]]].[[.[[[[.........]]]].]].....,-33.9859,-35.8159
18,yang,.....(((((([[[.[[[[[[...]]]]]]..]]]...[[[[[[[[[[[....]]]].[[[[[[[[[[.[[[.[[[[....]]]].]]].[[....]]......]]]]]]]]]]......]]]]]]].[[[[[.....[[[[[[[))))))............]]]]]]]..]]]]]......[[.[[[[.........]]]].]].....,-33.8763,-37.7063
13,yang,.[[.[[[[[...[[[[(((((((..]]]]..]]]]].]])))))))......[[[[..[[[[[[[[[[.[[[.[[[[....]]]].]]].[[....]]......]]]]]]]]]].........[[[[[..[.......].[[[[[[[[[.........]]].]]]]]].....]]]]].]]]][[.[[[[.........]]]].]].....,-33.6702,-35.3902
11,huston,[[....[[[[[[[[[....]]]]]]].]]....]]..((((((.[[[[[....]]]]]..[[[[[[[[[[[.[[..[[))))))..]]..]].]]]........]]]]]]]][[[[[[[[..........]]]]]]]][[[[[[[[[[[[[....]].]]].]]]]]]]].[[[.[[[[[...[[[.....]]]..]]]]]..]]].....,-33.066,-35.716
15,yang,..[[[[[[...[[[.[[(((((......]]..]]]...]]]]]].[[[[....]]]].)))))......[[[.[[[[....]]]].]]][[[..[[[[[...[[[[[[[.[[[.......]]]]]]]]]]........[[[[[[[[[[[.........]]].]]]]]]]]..]]]]]..]]].[[.[[[[.........]]]].]].....,-33.0433,-35.3033
19,yang,....[[[[[...[[[[.((((((..]]]]..]]]]]..[[[[[[[[[[[....]]]].[[[[[[[[[[.[[[.[[[[....]]]].]]].[[....]]......]]]]]]]]]]......]]]]]]]........))))))[[[[[[[[.........]]].]]]]].....[[[[[......[[.[[[[.........]]]].]]]]]]],-33.0108,-34.3008
20,huston,.[[[....((((((((.[[.[[[.[[[[[[..[[[[[[[[[....]]]]]]]]]...]]]]]].]]]]][[[.[[[[....]]]].]]]...[[[[[....]]]]]....)))))))).]]].[[[[[[[........[[[[[[[[[[[[[....]].]]].]]]]]]]]]].]]]]].....[[.[[[[.........]]]].]].....,-32.77,-34.72
11,yang,..[[[[[[...[[[.[[[[[[...]]]]]]..]]]...]]]]]].((((((....((.((((((((((.......((.....[[[[.....]]]].))......)))))))))).))...))))))..[[[[[.....[[[[[[[[[[[.........]]].]]]]]]]]..]]]]]......[[.[[[[.........]]]].]].....,-31.62,-34.34
20,manfredinvivo,.[[[....((((((((..[[[[.....[[...[[[[[[[[[....]]]]]]]]]..]]]]]].[[[[[.[[[.[[[[....]]]].]]]..[.......]....]]]]].)))))))).]]].[[[[[[[........[[[[[[[[[[[.........]]].]]]]]]]]]].]]]]].....[[.[[[[.........]]]].]].....,-30.67,-32.62
20,yang,.[.[[[..((((((((]]].]....[[[[[..[[[[[[[[[....]]]]]]]]]...]]]]][[[[[[.[[[.[[[[....]]]].]]].[[....]]......]]]]]])))))))).....[[[[[..[.......].[[[[[[[[[.........]]].]]]]]].....]]]]].....[[.[[[[.........]]]].]].....,-29.462,-32.432
*****************210************************
16,huston,.[[[[[[...[[[.[[[[[[...]]]]]]..]]]...]]]]]][[[[[....]]]]][[[[[[[[[[.[[[.[[[[....]]]].]]].....[[[....]]]]]]]]]]]]]....((((([[[[[[[........[[[[[[[[[[[)))))....]]].]]]]]]]]]].]]]]].....[[.[[[[.........]]]].]].....,-43.0259,-45.7659
8,huston,....[[[[[[.[[[[..[[[[..[[[...[[[[[...[[[[[[[[[[[....]]]]][[[[[[[[[[.[[[.[[[[....]]]].]]].....[[[....]]]]]]]]]]]]].......]]]]]].]]]]]]]]]]]]]]]].]]]]]].........(((((((.[[.[[[.[[[[[))))))).........]]]]]..]]]]]...,-42.9003,-45.4503
9,huston,.[[[[[[...[[[.[[[[[[...]]]]]]..]]]...]]]]]][[[[[....]]]]]..[[[[[[[[.[[[.[[[[....]]]].]]].....[[[....]]]]]]]]]]][[[[[[[[.[[(((((]]]]]]]]]][[[[[[[[[[[[[....]].]]].]]]]]]]]...))))).....[[.[[[[.........]]]].]].....,-42.3794,-44.8694
3,huston,.[[[[[[...[[[.[[[[[[...]]]]]]..]]]...]]]]]][[[[[....]]]]]..[[[[[[[[.[[[.[[[[....]]]].]]].....[[[....]]]]]]]]]]]((((((((...[[[[[[[))))))))[[[[[[[[[[[[[....]].]]].]]]]]]]]]].]]]]].....[[.[[[[.........]]]].]].....,-42.3704,-44.6104
18,huston,....((((((.[[[[..[[[[..[[[...[[[[[...[[[[[[[[[[[....]]]]][[[[[[[[[[.[[[.[[[[....]]]].]]].....[[[....]]]]]]]]]]]]].......]]]]]].]]]]]]]]]]]]]]]].))))))[[[[[[[[[..[[[[[[....[[[..........]]]...]]]]]].]]]].]]]]]...,-41.67,-42.44
2,huston,....[[[[[[.[[[[..[[[[..[[[...[[[[[...[[[[[[[[[[[....]]]]]((((((((((.[[[.[[[[....]]]].]]].....[[[....]]])))))))))).......]]]]]].]]]]]]]]]]]]]]]].]]]]]][[[[[[[[[..[[[[[[....[[[..........]]]...]]]]]].]]]].]]]]]...,-41.67,-42.44
10,huston,....[[[[[[.[[[[..[[[[..[[[...[[[[[...((((((([[[[....]]]].[[[[[[[[[[.[[[.[[[[....]]]].]]].....[[[....]]]]]]]]]]]]]......))))))).]]]]]]]]]]]]]]]].]]]]]][[[[[[[[[..[[[[[[....[[[..........]]]...]]]]]].]]]].]]]]]...,-41.61,-42.38
16,manfredinvivo,.[[[[[[...[[[..[[[[.....]]]]...]]]...]]]]]][[[[[....]]]]][[[[[[[[[[.[[[.[[[[....]]]].]]]..[.......]....]]]]]]]]]]....((((([[[[[[[........[[[[[[[[[[[)))))....]]].]]]]]]]]]].]]]]].....[[.[[[[.........]]]].]].....,-41.5259,-44.2659
16,manfredinvivo,.[[[[[[...[[[..[[[[.....]]]]...]]]...]]]]]][[[[[....]]]]][[[[[[[[[[.[[[.[[[[....]]]].]]]..[.......]....]]]]]]]]]]....[[[[[(((((((........(((((((((((]]]]]....))).)))))))))).))))).....[[.[[[[.........]]]].]].....,-41.5259,-44.2659
3,manfredinvivo,.[[[[[[...[[[..[[[[.....]]]]...]]]...]]]]]][[[[[....]]]]]..[[[[[[[[.[[[.[[[[....]]]].]]]..[.......]....]]]]]]]]((((((((...[[[[[[[))))))))[[[[[[[[[[[.........]]].]]]]]]]]]].]]]]].....[[.[[[[.........]]]].]].....,-41.4404,-43.6804
16,yang,.[[[[[[...[[[.[[[[[[...]]]]]]..]]]...]]]]]].[[[[....]]]].[[[[[[[[[[.[[[.[[[[....]]]].]]].[[....]]......]]]]]]]]]]....((((([[[[[[[........[[[[[[[[[[[)))))....]]].]]]]]]]]]].]]]]].....[[.[[[[.........]]]].]].....,-41.1159,-45.0359
3,huston,.[[[[[[...[[[.[[[[[[...]]]]]]..]]]...]]]]]][[[[[....]]]]]..[[[[.....[[[.[[[[....]]]].]]]...]]]]......(((((((.[[[[[[[[[[...)))))))]]]]]]]]]][[[[[[[[[[[....]].]]].]]]]]]...[[[.[[[[[...[[[.....]]]..]]]]]..]]].....,-41.0625,-43.3425
3,yang,.[[[[[[...[[[.[[[[[[...]]]]]]..]]]...]]]]]].[[[[....]]]]...[[[[[[[[.[[[.[[[[....]]]].]]].[[....]]......]]]]]]]]((((((((...[[[[[[[))))))))[[[[[[[[[[[.........]]].]]]]]]]]]].]]]]].....[[.[[[[.........]]]].]].....,-41.0304,-44.0304
9,yang,.[[[[[[...[[[.[[[[[[...]]]]]]..]]]...]]]]]].[[[[....]]]].[[[[[[[[[[.[[[.[[[[....]]]].]]].[[....]]......]]]]]]]]]][[[[[[.[[(((((]]]]]]]]..[[[[[[[[[[[.........]]].]]]]]]]]...))))).....[[.[[[[.........]]]].]].....,-41.0022,-44.7622
19,huston,....[[[[[[.[[[..((((((..[[...[[[[[...[[[[[[[[[[[....]]]]][[[[[[[[[[.[[[.[[[[....]]]].]]].....[[[....]]]]]]]]]]]]].......]]]]]].]]]]]]]))))))]]].]]]]]][[[[[[[[[..[[[[[[....[[[..........]]]...]]]]]].]]]].]]]]]...,-41.0,-41.77
7,huston,.[[[[[[...[[[.(((([[...]]))))..]]]...]]]]]][[[[[....]]]]]..[[[[[[[[.[[[.[[[[....]]]].]]].....[[[....]]]]]]]]]]][[[[[[[[..........]]]]]]]][[[[[[[[[[[[[....]].]]].]]]]]]]].[[[.[[[[[...[[[.....]]]..]]]]]..]]].....,-40.71,-42.66
14,huston,.((((((...[[[.[[[[[[...]]]]]]..]]]...))))))[[[[[....]]]]]..[[[[[[[[.[[[.[[[[....]]]].]]].....[[[....]]]]]]]]]]][[[[[[[[..........]]]]]]]][[[[[[[[[[[[[....]].]]].]]]]]]]].[[[.[[[[[...[[[.....]]]..]]]]]..]]].....,-40.71,-42.66
5,huston,.[[[[[[...[[[.[[[[[[...]]]]]]..]]]...]]]]]][[[[[....]]]]]..[[[[[[[[.[[[.[[[[....]]]].]]].....[[[....]]]]]]]]]]][[[[[[[[..........]]]]]]]](((((((([[[[[....]].]]].)))))))).[[[.[[[[[...[[[.....]]]..]]]]]..]]].....,-40.71,-42.66
3,manfredinvivo,.[[[[[[...[[[..[[[[.....]]]]...]]]...]]]]]][[[[[....]]]]]....[[[[...[[[.[[[[....]]]].]]].....]]]]....(((((((.[[[[[[[[[[...)))))))]]]]]]]]]][[[[[[[[[.........]]].]]]]]]...[[[.[[[[[...[[.......]]..]]]]]..]]].....,-40.6125,-42.8925
3,huston,.[[[[[[...[[[.[[[[[[...]]]]]]..]]]...]]]]]][[[[[....]]]]]..[[[[.....[[[.[[[[....]]]].]]]...]]]]......[[[[[[[(((((((((((...]]]]]]])))))))))))[[[[[[[[[[....]].]]].]]]]]....[[[.[[[[[...[[[.....]]]..]]]]]..]]].....,-40.5598,-43.0598
5,huston,.[[[[[[...[[[.[[[[[[...]]]]]]..]]]...]]]]]][[[[[....]]]]].[[[[[[[[[.[[[.[[[[....]]]].]]].....[[[....]]]]]]]]]]]]((((.((((([[[[[[[........[[[[[[[[[[.))))).))))]].]]]]]]]]]].]]]]].....[[.[[[[.........]]]].]].....,-40.5295,-42.5095
13,huston,....[[[[[[.[[[[.[[.[[[.[[((((..((((([[[[....]]]])))))...))))]].]]]]][[[.[[[[....]]]].]]]...[[[[[....]]]]]....[[[[[[[[[[..........]]]]]]]]]]]]]].]]]]]][[[[[[[[[..[[[[[[....[[[..........]]]...]]]]]].]]]].]]]]]...,-40.38,-41.15
4,huston,....[[[[[[.[[[[.[[.[[[.[[[[[[..(((((((((....)))))))))...]]]]]].]]]]][[[.[[[[....]]]].]]]...[[[[[....]]]]]....[[[[[[[[[[..........]]]]]]]]]]]]]].]]]]]][[[[[[[[[..[[[[[[....[[[..........]]]...]]]]]].]]]].]]]]]...,-40.38,-41.15
13,huston,....[[[[[[.[[[[.[[.[[[.((((((..((((((([[....]])))))))...)))))).]]]]][[[.[[[[....]]]].]]]...[[[[[....]]]]]....[[[[[[[[[[..........]]]]]]]]]]]]]].]]]]]][[[[[[[[[..[[[[[[....[[[..........]]]...]]]]]].]]]].]]]]]...,-40.38,-41.15
1,manfredinvivo,.[[[[[[...[[[..[[[[.....]]]]...]]]...]]]]]][[[[[....]]]]]....[[[[...[[[.[[[[....]]]].]]].....]]]].....((((((.[[[[[[[[[[...)))))).]]]]]]]]]][[[[[[[[[.........]]].]]]]]]...[[[.[[[[[...[[.......]]..]]]]]..]]].....,-39.8777,-41.9277
8,manfredinvivo,....[[[[[[.[[[[..[[[[.....[....[[[...[[[[[[[[[[[....]]]].[[[[[[[[[[.[[[.[[[[....]]]].]]]..[.......]....]]]]]]]]]]......]]]]]]].]]]...].]]]]]]]].]]]]]].........(((((((....[[[.[[[[[))))))).........]]]]]..]]].....,-39.522,-42.662
1,manfredinvivo,.[[[[[[...[[[..[[[[.....]]]]...]]]...]]]]]][[[[[....]]]]]....[[[[...[[[.[[[[....]]]].]]].....]]]].....[[[[[[(((((((((((...]]]]]].)))))))))))[[[[[[[[.........]]].]]]]]....[[[.[[[[[...[[.......]]..]]]]]..]]].....,-39.375,-41.645
3,yang,.[[[[[[...[[[.[[[[[[...]]]]]]..]]]...]]]]]].[[[[....]]]]....[[[[[[[.[[[.[[[[....]]]].]]].[[....]]......]]]]]]](((((((((...[[[[[[[))))))))).[[[[[[[[[.........]]].]]]]]]..]].]]]]].....[[.[[[[.........]]]].]].....,-39.0132,-42.6832
2,manfredinvivo,.[[[[[[...[[[..[[[[.....]]]]...]]]...]]]]]][[[[[....]]]]]((((((((((.[[[.[[[[....]]]].]]]..[.......]....)))))))))).........[[[[[[[........[[[[[[[[[[[.........]]].]]]]]]]]]].]]]]].....[[.[[[[.........]]]].]].....,-38.81,-40.98
14,manfredinvivo,.((((((...[[[..[[[[.....]]]]...]]]...))))))[[[[[....]]]]][[[[[[[[[[.[[[.[[[[....]]]].]]]..[.......]....]]]]]]]]]].........[[[[[[[........[[[[[[[[[[[.........]]].]]]]]]]]]].]]]]].....[[.[[[[.........]]]].]].....,-38.81,-40.98
5,manfredinvivo,.[[[[[[...[[[..[[[[.....]]]]...]]]...]]]]]][[[[[....]]]]][[[[[[[[[[.[[[.[[[[....]]]].]]]..[.......]....]]]]]]]]]].........[[[[[[[........(((((((([[[.........]]].))))))))]].]]]]].....[[.[[[[.........]]]].]].....,-38.81,-40.98
6,yang,.[[[[[[...[[[.[[[[[[...]]]]]]..]]]...]]]]]].((((((....((.((((((((((.(((.[[[[....]]]].))).[[....]]......)))))))))).))...))))))..[[[[[.....[[[[[[[[[[[.........]]].]]]]]]]]..]]]]]......[[.[[[[.........]]]].]].....,-38.73,-41.45
5,yang,.[[[[[[...[[[.[[[[[[...]]]]]]..]]]...]]]]]].[[[[....]]]].[[[[[[[[[[.[[[.[[[[....]]]].]]].[[....]]......]]]]]]]]]].........[[[[[[[........(((((((([[[.........]]].))))))))]].]]]]].....[[.[[[[.........]]]].]].....,-38.4,-41.75
8,yang,....[[[[[[.[[[[[[[[[...]]]]]...[[....[[[[[[[[[[[....]]]].[[[[[[[[[[.[[[.[[[[....]]]].]]].[[....]]......]]]]]]]]]]......]]]]]]]...]]........]]]].]]]]]].........(((((((....[[[.[[[[[))))))).........]]]]]..]]].....,-38.132,-41.272
12,manfredinvivo,.[[[[[[...[[[..[[[[.....]]]]...]]]...]]]]]].[[[[[[....((.((((((((((.[[[.[[[[....]]]].]]]..[.......]....)))))))))).))...]]]]]]..[[[[[.....[[[[[[[[[[[.........]]].]]]]]]]]..]]]]]......[[.[[[[.........]]]].]].....,-38.1,-40.82
7-11,manfredinvivo,.[[[[[[...[[[..[[[[.....]]]]...]]]...]]]]]].((((((....((.((((((((((.(((.[[[[....]]]].)))..[.......]....)))))))))).))...))))))..[[[[[.....[[[[[[[[[[[.........]]].]]]]]]]]..]]]]]......[[.[[[[.........]]]].]].....,-38.1,-40.82
15,huston,....[[[[[[.[[[[.(((((.....[[...[[[[[[[[[....]]]]]]]]]..]])))))[[[[[.[[[.[[[[....]]]].]]].....[[[....]]]]]]]].[[[[[[[[[[..........]]]]]]]]]]]]]].]]]]]][[[[[[[[[..[[[[[[....[[[..........]]]...]]]]]].]]]].]]]]]...,-37.92,-38.69
9,manfredinvivo,.[[[[[[...[[[..[[[[.....]]]]...]]]...]]]]]][[[[[....]]]]][[[[[[[[[[.[[[.[[[[....]]]].]]]..[.......]....]]]]]]]]]][[[[.....(((((...........[[[[[[[[[[.........]]].]]]]]]]]]]]))))).....[[.[[[[.........]]]].]].....,-37.804,-39.434
7,yang,.......((((((([[[[)))))))]]]]..[[[[[[[[[[[[[[[[[....]]]].[[[[[[[[[[.[[[.[[[[....]]]].]]].[[....]]......]]]]]]]]]]......]]]]]]].[[[.....[[[[[[[[[[[[[.........]]].]]]]]]]]...]]......]]]...............]]]]]]......,-37.7921,-38.9821
1,yang,.[[[[[[...[[[.[[[[[[...]]]]]]..]]]...]]]]]].[[[[....]]]].....[[[[...[[[.[[[[....]]]].]]].....]]]]....[[[[[[[(((((((((((...]]]]]]])))))))))))[[[[[[[[.........]]].]]]]].....[[[[[......[[.[[[[.........]]]].]]]]]]],-37.6998,-39.9898
6,manfredinvivo,..[[[..(((((((.]]]))))))).[[...[[....[[[[[[[[[[[....]]]].[[[[[[[[[[.[[[.[[[[....]]]].]]]..[.......]....]]]]]]]]]]......]]]]]]]...]]....]].[[[[[[[[[[.........]]].]]]]]]]..[[[.[[[[[...[[.......]]..]]]]]..]]].....,-37.6392,-40.2192
7,yang,.[[[[[[...[[[.(((([[...]]))))..]]]...]]]]]].[[[[....]]]].[[[[[[[[[[.[[[.[[[[....]]]].]]].[[....]]......]]]]]]]]]].........[[[[[..[.......].[[[[[[[[[.........]]].]]]]]].....]]]]].....[[.[[[[.........]]]].]].....,-37.46,-40.81
14,yang,.((((((...[[[.[[[[[[...]]]]]]..]]]...)))))).[[[[....]]]].[[[[[[[[[[.[[[.[[[[....]]]].]]].[[....]]......]]]]]]]]]].........[[[[[..[.......].[[[[[[[[[.........]]].]]]]]].....]]]]].....[[.[[[[.........]]]].]].....,-37.46,-40.81
2,yang,.[[[[[[...[[[.[[[[[[...]]]]]]..]]]...]]]]]].[[[[....]]]].((((((((((.[[[.[[[[....]]]].]]].[[....]]......)))))))))).........[[[[[..[.......].[[[[[[[[[.........]]].]]]]]].....]]]]].....[[.[[[[.........]]]].]].....,-37.46,-40.81
5,manfredinvivo,.[[[[[[...[[[..[[[[.....]]]]...]]]...]]]]]].[[[[[[....[[.[[[[[[[[[[.[[[.[[[[....]]]].]]]..[.......]....]]]]]]]]]].]]...]]]]]]............[[[[[[[[[[(((.((.((..]].]]]]]]]])))).))).....[[.[[[[.........]]]].]].....,-37.4393,-39.2193
10,yang,...[[[[[..[[[.[[[[[[...]]]]]]..]]]...((((((([[[[....]]]].[[[[[[[[[[.[[[.[[[[....]]]].]]].[[....]]......]]]]]]]]]]......)))))))...........[[[[[[[[[[[.........]]].]]]]]]]]...]]]]].....[[.[[[[.........]]]].]].....,-37.04,-38.6
17,huston,.[[[[[[...[[[.[[[[[[...]]]]]]..]]]...]]]]]][[[[[....]]]]][[[[[[[[[[.[[[...(((((((((..]]]...............]]]]]]]]]][[[[.[[[[[[[[[[[........[[[[[[[[[[[[[....]].]]].]]]]]]]]]].]]]]]...].]]].]]]].........)))))))))..,-36.8902,-37.8002
4,yang,..[[[.[[[[[[..[[[[[[...]]]]]]..(((((((((....))))))))).[[.[[[[[[[[[[.[[[.[[[[....]]]].]]].[[....]]......]]]]]]]]]].]]..]]]]]]...[[[.....[[[[[[[[[[[[[.........]]].]]]]]]]]...]]......]]]..[[[[.........]]]]]]].....,-36.88,-37.92
12,manfredinvivo,.[[[[[[...[[[..[[[[.....]]]]...]]]...]]]]]][[[[[....]]]]][[[[[[[[[[.....[[[[....]]]](((((..............]]]]]]]]]].....)))))[[[[[[........[[[[[[[[[[[.........]]].]]]]]]]]]].]]]]......[[.[[[[.........]]]].]].....,-36.7599,-39.3399
5,yang,.[[[[[[...[[[.[[[[[[...]]]]]]..]]]...]]]]]].[[[[....]]]].[[[[[[[[[[.[[[.[[[[....]]]].]]].[[....]]......]]]]]]]]]].(((......(((.[[[[[.....[[[[[[[[[[))).....)))]].]]]]]]]]..]]]]]......[[.[[[[.........]]]].]].....,-36.491,-40.181
6,manfredinvivo,.....[[[[[[[[[(((.]]]]]]..]]].)))....[[[[[[[[[[[....]]]].[[[[[[[[[[.[[[.[[[[....]]]].]]]..[.......]....]]]]]]]]]]......]]]]]]].[[[[[.....[[[[[[[[[[[.........]]].]]]]]]]]..]]]]]......[[.[[[[.........]]]].]].....,-35.9186,-38.2186
15,manfredinvivo,.[[[[[[...[[[...(((((..........]]]...]]]]]][[[[[....]]]]])))))[[[[[.[[[.[[[[....]]]].]]]..[.......]....]]]]].[[[[[[[[[[..........]]]]]]]]]].[[[[[[[[.........]]].]]]]]....[[[.[[[[[...[[.......]]..]]]]]..]]].....,-35.7174,-38.6874
6,huston,....[[[[[[.[[[[..[[[[[.[[[[....[[[..((((((.[[[[[....]]]]]..[[[......]]]..))))))]]]....]]]]]]]]]......]]]][[[[[[[[[[[[[[..........]]]]]]]]]]].]]]]]]]]][[[[[[[[[..[[[[[[....[[[..........]]]...]]]]]].]]]].]]]]]...,-35.58,-36.35
12,huston,.[[[[[[...[[[.[[[[[[...]]]]]]..]]]...]]]]]][[[[[....]]]]][[[[[[[[[[[[[..[[[[....]]]](((((...]]]........]]]]]]]]]].....)))))[[[[[[........[[[[[[[[[[[[[....]].]]].]]]]]]]]]].]]]]......[[.[[[[.........]]]].]].....,-35.522,-38.102
19,manfredinvivo,....[[[[[[.[[[..((((((.....[...[[[...[[[[[[[[[[[....]]]].[[[[[[[[[[.[[[.[[[[....]]]].]]]..[.......]....]]]]]]]]]]......]]]]]]].]]]...]))))))]]].]]]]]]....................[[[.[[[[[...[[.......]]..]]]]]..]]].....,-35.52,-37.75
17,yang,.[[[[[[...[[[.[[[[[[...]]]]]]..]]]...]]]]]].[[[[....]]]].[[[[[[[[[[.[[[...(((((((((..]]]...............]]]]]]]]]][[[[.[[[[[[[[[..[.......].[[[[[[[[[.........]]].]]]]]].....]]]]...]].]]].]]]].........)))))))))..,-35.4302,-37.5202
10,manfredinvivo,[.[[[.[......].]]].]......[[...[[....((((((([[[[....]]]].[[[[[[[[[[.[[[.[[[[....]]]].]]]..[.......]....]]]]]]]]]]......)))))))...]]....]].[[[[[[[[[[.........]]].]]]]]]]..[[[.[[[[[...[[.......]]..]]]]]..]]].....,-35.37,-38.74
17,manfredinvivo,.[[[[[[...[[[..[[[[.....]]]]...]]]...]]]]]][[[[[....]]]]][[[[[[[[[[.[[[...(((((((((..]]]...............]]]]]]]]]][[[......[[[[[[[........[[[[[[[[[[[.........]]].]]]]]]]]]].]]]]]....]]]...............)))))))))..,-35.3202,-36.2602
18,manfredinvivo,....((((((.[[[[..[[[[.....[....[[[...[[[[[[[[[[[....]]]].[[[[[[[[[[.[[[.[[[[....]]]].]]]..[.......]....]]]]]]]]]]......]]]]]]].]]]...].]]]]]]]].))))))....................[[[.[[[[[...[[.......]]..]]]]]..]]].....,-35.3,-37.53
12,yang,.[[[[[[...[[[.[[[[[[...]]]]]]..]]]...]]]]]].[[[[....]]]].[[[[[[[[[[.....[[[[....]]]](((((..............]]]]]]]]]].....)))))[[[[..[.......].[[[[[[[[[.........]]].]]]]]].....]]]]......[[.[[[[.........]]]].]].....,-35.1499,-38.9099
13,yang,..[[[.[......].]]].[[...(((((..((((((([[....]])))))))...)))))...]]..[[[.[[[[....]]]].]]][[[..[[[[[...[[[[[[[.[[[.......]]]]]]]]]]........[[[[[[[[[[[.........]]].]]]]]]]]..]]]]]..]]].[[.[[[[.........]]]].]].....,-34.48,-36.73
17,yang,.(((((((((.((((..(((....(((....((....(((((((.((.......((.((((((((((.(((.[[[[....]]]].))).[[....]]......)))))))))).)))).)))))))...))..)))))))))).))))))...[[[.[[[.)))......]]].]]].....[[.[[[[.........]]]].]].....,-34.4487,-37.3587
17,huston,((.((((((((.((.(..(((((((((.....(((((((.((((((((((....((.((((((((((.(((.[[[[....]]]].))).....[[[....]]])))))))))).))...))))))......))))))))..))).....)))..))))))..).))..))))).)))..)).[[.[[[[.........]]]].]].....,-34.42,-35.83
4,manfredinvivo,[.[[[.[......].]]].]...........(((((((((....))))))))).[[.[[[[[[[[[[.[[[.[[[[....]]]].]]]..[.......]....]]]]]]]]]].]]......[[[[[[[........[[[[[[[[[[[.........]]].]]]]]]]]]].]]]]].....[[.[[[[.........]]]].]].....,-34.41,-38.43
13,manfredinvivo,..[[..[[...[[[[(((((((..]]]]...]]...]])))))))..[[[....[[.[[[[[[[[[[.[[[.[[[[....]]]].]]]..[.......]....]]]]]]]]]].]]...]]].[[[[[[........[[[[[[[[[[[.........]]].]]]]]]]]]].]]]]......[[.[[[[.........]]]].]].....,-34.1293,-37.5793
13,manfredinvivo,.[[[[[[...[[[[....]]]].((((((..((((((]]]]]]....))))))...))))))[[[[[.[[[.[[[[....]]]].]]]..[.......]....]]]]].[[[[[[[[[[..........]]]]]]]]]].[[[[[[[[.........]]].]]]]]....[[[.[[[[[...[[.......]]..]]]]]..]]].....,-34.1105,-37.7705
18,yang,....(((((([[[.[[[[[[...]]]]]]..]]]...[[[[[[[[[[[....]]]].[[[[[[[[[[.[[[.[[[[....]]]].]]].[[....]]......]]]]]]]]]]......]]]]]]].[[[[[.....[[[[[[[))))))............]]]]]]]..]]]]]......[[.[[[[.........]]]].]].....,-33.8763,-37.7063
13,yang,[[.[[[[[...[[[[(((((((..]]]]..]]]]].]])))))))......[[[[..[[[[[[[[[[.[[[.[[[[....]]]].]]].[[....]]......]]]]]]]]]].........[[[[[..[.......].[[[[[[[[[.........]]].]]]]]].....]]]]].]]]][[.[[[[.........]]]].]].....,-33.6702,-35.3002
15,yang,.[[[[[[...[[[.[[(((((......]]..]]]...]]]]]].[[[[....]]]].)))))......[[[.[[[[....]]]].]]][[[..[[[[[...[[[[[[[.[[[.......]]]]]]]]]]........[[[[[[[[[[[.........]]].]]]]]]]]..]]]]]..]]].[[.[[[[.........]]]].]].....,-33.0433,-35.3033
19,yang,...[[[[[...[[[[.((((((..]]]]..]]]]]..[[[[[[[[[[[....]]]].[[[[[[[[[[.[[[.[[[[....]]]].]]].[[....]]......]]]]]]]]]]......]]]]]]]........))))))[[[[[[[[.........]]].]]]]].....[[[[[......[[.[[[[.........]]]].]]]]]]],-33.0108,-34.3008
11,huston,.[[..[[[[[[[[[....]]]]]]..]]]...]]..((((((.[[[[[....]]]]]..[[[[[[[[[[[.[[..[[))))))..]]..]].]]]........]]]]]]]][[[[[[[[..........]]]]]]]][[[[[[[[[[[[[....]].]]].]]]]]]]].[[[.[[[[[...[[[.....]]]..]]]]]..]]].....,-32.706,-35.426
20,huston,.......((((((((..[[[[[.[[[[[[..[[[[[[[[[....]]]]]]]]]...]]]]]]......[[[.[[[[....]]]].]]]..]]]]]...[[[[[[[[[[.)))))))).....]]]]]]].]]]....[[[[[[[[[[[[[....]].]]].]]]]]]]].[[[.[[[[[...[[[.....]]]..]]]]]..]]].....,-31.6548,-34.1248
11,yang,.[[[[[[...[[[.[[[[[[...]]]]]]..]]]...]]]]]].((((((....((.((((((((((.......((.....[[[[.....]]]].))......)))))))))).))...))))))..[[[[[.....[[[[[[[[[[[.........]]].]]]]]]]]..]]]]]......[[.[[[[.........]]]].]].....,-31.62,-34.34
20,manfredinvivo,[[[....((((((((..[[[[.....[[...[[[[[[[[[....]]]]]]]]]..]]]]]].[[[[[.[[[.[[[[....]]]].]]]..[.......]....]]]]].)))))))).]]].[[[[[[[........[[[[[[[[[[[.........]]].]]]]]]]]]].]]]]].....[[.[[[[.........]]]].]].....,-30.67,-32.53
11,yang,..........[[[.[[[[[[...]]]]]]..]]]..((((((..[[[[[[....[[.[[[[[[[[[[.......[[.))))))............]]......]]]]]]]]]].]]...]]]]]]..[[[[[.....[[[[[[[[[[[.........]]].]]]]]]]]..]]]]]......[[.[[[[.........]]]].]].....,-29.7759,-33.2559
20,yang,[.[[[..((((((((]]].]....[[[[[..[[[[[[[[[....]]]]]]]]]...]]]]][[[[[[.[[[.[[[[....]]]].]]].[[....]]......]]]]]])))))))).....[[[[[..[.......].[[[[[[[[[.........]]].]]]]]].....]]]]].....[[.[[[[.........]]]].]].....,-29.462,-32.342
*****************209************************
16,huston,[[[[[[...[[[.[[[[[[...]]]]]]..]]]...]]]]]][[[[[....]]]]][[[[[[[[[[.[[[.[[[[....]]]].]]].....[[[....]]]]]]]]]]]]]....((((([[[[[[[........[[[[[[[[[[[)))))....]]].]]]]]]]]]].]]]]].....[[.[[[[.........]]]].]].....,-43.0259,-45.6959
9,huston,...[[[[[[.[[[[..[[[[..[[[...[[[[[...[[[[[[[[[[[....]]]]][[[[[[[[[[.[[[.[[[[....]]]].]]].....[[[....]]]]]]]]]]]]].......]]]]]].]]]]]]]]]]]]]]]].]]]]]].........(((((((.[[.[[[.[[[[[))))))).........]]]]]..]]]]]...,-42.9003,-45.4503
8,huston,[[[[[[...[[[.[[[[[[...]]]]]]..]]]...]]]]]][[[[[....]]]]]..[[[[[[[[.[[[.[[[[....]]]].]]].....[[[....]]]]]]]]]]][[[[[[[[.[[(((((]]]]]]]]]][[[[[[[[[[[[[....]].]]].]]]]]]]]...))))).....[[.[[[[.........]]]].]].....,-42.3794,-44.7994
3,huston,[[[[[[...[[[.[[[[[[...]]]]]]..]]]...]]]]]][[[[[....]]]]]..[[[[[[[[.[[[.[[[[....]]]].]]].....[[[....]]]]]]]]]]]((((((((...[[[[[[[))))))))[[[[[[[[[[[[[....]].]]].]]]]]]]]]].]]]]].....[[.[[[[.........]]]].]].....,-42.3704,-44.5404
18,huston,...((((((.[[[[..[[[[..[[[...[[[[[...[[[[[[[[[[[....]]]]][[[[[[[[[[.[[[.[[[[....]]]].]]].....[[[....]]]]]]]]]]]]].......]]]]]].]]]]]]]]]]]]]]]].))))))[[[[[[[[[..[[[[[[....[[[..........]]]...]]]]]].]]]].]]]]]...,-41.67,-42.44
2,huston,...[[[[[[.[[[[..[[[[..[[[...[[[[[...[[[[[[[[[[[....]]]]]((((((((((.[[[.[[[[....]]]].]]].....[[[....]]])))))))))).......]]]]]].]]]]]]]]]]]]]]]].]]]]]][[[[[[[[[..[[[[[[....[[[..........]]]...]]]]]].]]]].]]]]]...,-41.67,-42.44
10,huston,...[[[[[[.[[[[..[[[[..[[[...[[[[[...((((((([[[[....]]]].[[[[[[[[[[.[[[.[[[[....]]]].]]].....[[[....]]]]]]]]]]]]]......))))))).]]]]]]]]]]]]]]]].]]]]]][[[[[[[[[..[[[[[[....[[[..........]]]...]]]]]].]]]].]]]]]...,-41.61,-42.38
16,manfredinvivo,[[[[[[...[[[..[[[[.....]]]]...]]]...]]]]]][[[[[....]]]]][[[[[[[[[[.[[[.[[[[....]]]].]]]..[.......]....]]]]]]]]]]....[[[[[(((((((........(((((((((((]]]]]....))).)))))))))).))))).....[[.[[[[.........]]]].]].....,-41.5259,-44.1959
16,manfredinvivo,[[[[[[...[[[..[[[[.....]]]]...]]]...]]]]]][[[[[....]]]]][[[[[[[[[[.[[[.[[[[....]]]].]]]..[.......]....]]]]]]]]]]....((((([[[[[[[........[[[[[[[[[[[)))))....]]].]]]]]]]]]].]]]]].....[[.[[[[.........]]]].]].....,-41.5259,-44.1959
3,manfredinvivo,[[[[[[...[[[..[[[[.....]]]]...]]]...]]]]]][[[[[....]]]]]..[[[[[[[[.[[[.[[[[....]]]].]]]..[.......]....]]]]]]]]((((((((...[[[[[[[))))))))[[[[[[[[[[[.........]]].]]]]]]]]]].]]]]].....[[.[[[[.........]]]].]].....,-41.4404,-43.6104
16,yang,[[[[[[...[[[.[[[[[[...]]]]]]..]]]...]]]]]].[[[[....]]]].[[[[[[[[[[.[[[.[[[[....]]]].]]].[[....]]......]]]]]]]]]]....((((([[[[[[[........[[[[[[[[[[[)))))....]]].]]]]]]]]]].]]]]].....[[.[[[[.........]]]].]].....,-41.1159,-44.9659
3,huston,[[[[[[...[[[.[[[[[[...]]]]]]..]]]...]]]]]][[[[[....]]]]]..[[[[.....[[[.[[[[....]]]].]]]...]]]]......(((((((.[[[[[[[[[[...)))))))]]]]]]]]]][[[[[[[[[[[....]].]]].]]]]]]...[[[.[[[[[...[[[.....]]]..]]]]]..]]].....,-41.0625,-43.2725
3,yang,[[[[[[...[[[.[[[[[[...]]]]]]..]]]...]]]]]].[[[[....]]]]...[[[[[[[[.[[[.[[[[....]]]].]]].[[....]]......]]]]]]]]((((((((...[[[[[[[))))))))[[[[[[[[[[[.........]]].]]]]]]]]]].]]]]].....[[.[[[[.........]]]].]].....,-41.0304,-43.9604
8,yang,[[[[[[...[[[.[[[[[[...]]]]]]..]]]...]]]]]].[[[[....]]]].[[[[[[[[[[.[[[.[[[[....]]]].]]].[[....]]......]]]]]]]]]][[[[[[.[[(((((]]]]]]]]..[[[[[[[[[[[.........]]].]]]]]]]]...))))).....[[.[[[[.........]]]].]].....,-41.0022,-44.6922
19,huston,...[[[[[[.[[[..((((((..[[...[[[[[...[[[[[[[[[[[....]]]]][[[[[[[[[[.[[[.[[[[....]]]].]]].....[[[....]]]]]]]]]]]]].......]]]]]].]]]]]]]))))))]]].]]]]]][[[[[[[[[..[[[[[[....[[[..........]]]...]]]]]].]]]].]]]]]...,-41.0,-41.77
6,huston,[[[[[[...[[[.(((([[...]]))))..]]]...]]]]]][[[[[....]]]]]..[[[[[[[[.[[[.[[[[....]]]].]]].....[[[....]]]]]]]]]]][[[[[[[[..........]]]]]]]][[[[[[[[[[[[[....]].]]].]]]]]]]].[[[.[[[[[...[[[.....]]]..]]]]]..]]].....,-40.71,-42.59
14,huston,((((((...[[[.[[[[[[...]]]]]]..]]]...))))))[[[[[....]]]]]..[[[[[[[[.[[[.[[[[....]]]].]]].....[[[....]]]]]]]]]]][[[[[[[[..........]]]]]]]][[[[[[[[[[[[[....]].]]].]]]]]]]].[[[.[[[[[...[[[.....]]]..]]]]]..]]].....,-40.71,-42.59
5,huston,[[[[[[...[[[.[[[[[[...]]]]]]..]]]...]]]]]][[[[[....]]]]]..[[[[[[[[.[[[.[[[[....]]]].]]].....[[[....]]]]]]]]]]][[[[[[[[..........]]]]]]]](((((((([[[[[....]].]]].)))))))).[[[.[[[[[...[[[.....]]]..]]]]]..]]].....,-40.71,-42.59
3,manfredinvivo,[[[[[[...[[[..[[[[.....]]]]...]]]...]]]]]][[[[[....]]]]]....[[[[...[[[.[[[[....]]]].]]].....]]]]....(((((((.[[[[[[[[[[...)))))))]]]]]]]]]][[[[[[[[[.........]]].]]]]]]...[[[.[[[[[...[[.......]]..]]]]]..]]].....,-40.6125,-42.8225
3,huston,[[[[[[...[[[.[[[[[[...]]]]]]..]]]...]]]]]][[[[[....]]]]]..[[[[.....[[[.[[[[....]]]].]]]...]]]]......[[[[[[[(((((((((((...]]]]]]])))))))))))[[[[[[[[[[....]].]]].]]]]]....[[[.[[[[[...[[[.....]]]..]]]]]..]]].....,-40.5598,-42.9898
5,huston,[[[[[[...[[[.[[[[[[...]]]]]]..]]]...]]]]]][[[[[....]]]]].[[[[[[[[[.[[[.[[[[....]]]].]]].....[[[....]]]]]]]]]]]]((((.((((([[[[[[[........[[[[[[[[[[.))))).))))]].]]]]]]]]]].]]]]].....[[.[[[[.........]]]].]].....,-40.5295,-42.4395
13,huston,...[[[[[[.[[[[.[[.[[[.((((((..((((((([[....]])))))))...)))))).]]]]][[[.[[[[....]]]].]]]...[[[[[....]]]]]....[[[[[[[[[[..........]]]]]]]]]]]]]].]]]]]][[[[[[[[[..[[[[[[....[[[..........]]]...]]]]]].]]]].]]]]]...,-40.38,-41.15
4,huston,...[[[[[[.[[[[.[[.[[[.[[[[[[..(((((((((....)))))))))...]]]]]].]]]]][[[.[[[[....]]]].]]]...[[[[[....]]]]]....[[[[[[[[[[..........]]]]]]]]]]]]]].]]]]]][[[[[[[[[..[[[[[[....[[[..........]]]...]]]]]].]]]].]]]]]...,-40.38,-41.15
13,huston,...[[[[[[.[[[[.[[.[[[.[[((((..((((([[[[....]]]])))))...))))]].]]]]][[[.[[[[....]]]].]]]...[[[[[....]]]]]....[[[[[[[[[[..........]]]]]]]]]]]]]].]]]]]][[[[[[[[[..[[[[[[....[[[..........]]]...]]]]]].]]]].]]]]]...,-40.38,-41.15
1,manfredinvivo,[[[[[[...[[[..[[[[.....]]]]...]]]...]]]]]][[[[[....]]]]]....[[[[...[[[.[[[[....]]]].]]].....]]]].....((((((.[[[[[[[[[[...)))))).]]]]]]]]]][[[[[[[[[.........]]].]]]]]]...[[[.[[[[[...[[.......]]..]]]]]..]]].....,-39.8777,-41.8577
9,manfredinvivo,...[[[[[[.[[[[..[[[[.....[....[[[...[[[[[[[[[[[....]]]].[[[[[[[[[[.[[[.[[[[....]]]].]]]..[.......]....]]]]]]]]]]......]]]]]]].]]]...].]]]]]]]].]]]]]].........(((((((....[[[.[[[[[))))))).........]]]]]..]]].....,-39.522,-42.662
1,manfredinvivo,[[[[[[...[[[..[[[[.....]]]]...]]]...]]]]]][[[[[....]]]]]....[[[[...[[[.[[[[....]]]].]]].....]]]].....[[[[[[(((((((((((...]]]]]].)))))))))))[[[[[[[[.........]]].]]]]]....[[[.[[[[[...[[.......]]..]]]]]..]]].....,-39.375,-41.575
3,yang,[[[[[[...[[[.[[[[[[...]]]]]]..]]]...]]]]]].[[[[....]]]]....[[[[[[[.[[[.[[[[....]]]].]]].[[....]]......]]]]]]](((((((((...[[[[[[[))))))))).[[[[[[[[[.........]]].]]]]]]..]].]]]]].....[[.[[[[.........]]]].]].....,-39.0132,-42.6132
2,manfredinvivo,[[[[[[...[[[..[[[[.....]]]]...]]]...]]]]]][[[[[....]]]]]((((((((((.[[[.[[[[....]]]].]]]..[.......]....)))))))))).........[[[[[[[........[[[[[[[[[[[.........]]].]]]]]]]]]].]]]]].....[[.[[[[.........]]]].]].....,-38.81,-40.91
5,manfredinvivo,[[[[[[...[[[..[[[[.....]]]]...]]]...]]]]]][[[[[....]]]]][[[[[[[[[[.[[[.[[[[....]]]].]]]..[.......]....]]]]]]]]]].........[[[[[[[........(((((((([[[.........]]].))))))))]].]]]]].....[[.[[[[.........]]]].]].....,-38.81,-40.91
14,manfredinvivo,((((((...[[[..[[[[.....]]]]...]]]...))))))[[[[[....]]]]][[[[[[[[[[.[[[.[[[[....]]]].]]]..[.......]....]]]]]]]]]].........[[[[[[[........[[[[[[[[[[[.........]]].]]]]]]]]]].]]]]].....[[.[[[[.........]]]].]].....,-38.81,-40.91
7,yang,[[[[[[...[[[.[[[[[[...]]]]]]..]]]...]]]]]].((((((....((.((((((((((.(((.[[[[....]]]].))).[[....]]......)))))))))).))...))))))..[[[[[.....[[[[[[[[[[[.........]]].]]]]]]]]..]]]]]......[[.[[[[.........]]]].]].....,-38.73,-41.38
5,yang,[[[[[[...[[[.[[[[[[...]]]]]]..]]]...]]]]]].[[[[....]]]].[[[[[[[[[[.[[[.[[[[....]]]].]]].[[....]]......]]]]]]]]]].........[[[[[[[........(((((((([[[.........]]].))))))))]].]]]]].....[[.[[[[.........]]]].]].....,-38.4,-41.68
9,yang,...[[[[[[.[[[[[[[[[...]]]]]...[[....[[[[[[[[[[[....]]]].[[[[[[[[[[.[[[.[[[[....]]]].]]].[[....]]......]]]]]]]]]]......]]]]]]]...]]........]]]].]]]]]].........(((((((....[[[.[[[[[))))))).........]]]]]..]]].....,-38.132,-41.272
12,manfredinvivo,[[[[[[...[[[..[[[[.....]]]]...]]]...]]]]]].[[[[[[....((.((((((((((.[[[.[[[[....]]]].]]]..[.......]....)))))))))).))...]]]]]]..[[[[[.....[[[[[[[[[[[.........]]].]]]]]]]]..]]]]]......[[.[[[[.........]]]].]].....,-38.1,-40.75
7-11,manfredinvivo,[[[[[[...[[[..[[[[.....]]]]...]]]...]]]]]].((((((....((.((((((((((.(((.[[[[....]]]].)))..[.......]....)))))))))).))...))))))..[[[[[.....[[[[[[[[[[[.........]]].]]]]]]]]..]]]]]......[[.[[[[.........]]]].]].....,-38.1,-40.75
15,huston,...[[[[[[.[[[[.(((((.....[[...[[[[[[[[[....]]]]]]]]]..]])))))[[[[[.[[[.[[[[....]]]].]]].....[[[....]]]]]]]].[[[[[[[[[[..........]]]]]]]]]]]]]].]]]]]][[[[[[[[[..[[[[[[....[[[..........]]]...]]]]]].]]]].]]]]]...,-37.92,-38.69
8,manfredinvivo,[[[[[[...[[[..[[[[.....]]]]...]]]...]]]]]][[[[[....]]]]][[[[[[[[[[.[[[.[[[[....]]]].]]]..[.......]....]]]]]]]]]][[[[.....(((((...........[[[[[[[[[[.........]]].]]]]]]]]]]]))))).....[[.[[[[.........]]]].]].....,-37.804,-39.364
6,yang,......((((((([[[[)))))))]]]]..[[[[[[[[[[[[[[[[[....]]]].[[[[[[[[[[.[[[.[[[[....]]]].]]].[[....]]......]]]]]]]]]]......]]]]]]].[[[.....[[[[[[[[[[[[[.........]]].]]]]]]]]...]]......]]]...............]]]]]]......,-37.7921,-38.9821
1,yang,[[[[[[...[[[.[[[[[[...]]]]]]..]]]...]]]]]].[[[[....]]]].....[[[[...[[[.[[[[....]]]].]]].....]]]]....[[[[[[[(((((((((((...]]]]]]])))))))))))[[[[[[[[.........]]].]]]]].....[[[[[......[[.[[[[.........]]]].]]]]]]],-37.6998,-39.9198
6,manfredinvivo,.[[[..(((((((.]]]))))))).[[...[[....[[[[[[[[[[[....]]]].[[[[[[[[[[.[[[.[[[[....]]]].]]]..[.......]....]]]]]]]]]]......]]]]]]]...]]....]].[[[[[[[[[[.........]]].]]]]]]]..[[[.[[[[[...[[.......]]..]]]]]..]]].....,-37.6392,-40.2192
2,yang,[[[[[[...[[[.[[[[[[...]]]]]]..]]]...]]]]]].[[[[....]]]].((((((((((.[[[.[[[[....]]]].]]].[[....]]......)))))))))).........[[[[[..[.......].[[[[[[[[[.........]]].]]]]]].....]]]]].....[[.[[[[.........]]]].]].....,-37.46,-40.74
6,yang,[[[[[[...[[[.(((([[...]]))))..]]]...]]]]]].[[[[....]]]].[[[[[[[[[[.[[[.[[[[....]]]].]]].[[....]]......]]]]]]]]]].........[[[[[..[.......].[[[[[[[[[.........]]].]]]]]].....]]]]].....[[.[[[[.........]]]].]].....,-37.46,-40.74
14,yang,((((((...[[[.[[[[[[...]]]]]]..]]]...)))))).[[[[....]]]].[[[[[[[[[[.[[[.[[[[....]]]].]]].[[....]]......]]]]]]]]]].........[[[[[..[.......].[[[[[[[[[.........]]].]]]]]].....]]]]].....[[.[[[[.........]]]].]].....,-37.46,-40.74
5,manfredinvivo,[[[[[[...[[[..[[[[.....]]]]...]]]...]]]]]].[[[[[[....[[.[[[[[[[[[[.[[[.[[[[....]]]].]]]..[.......]....]]]]]]]]]].]]...]]]]]]............[[[[[[[[[[(((.((.((..]].]]]]]]]])))).))).....[[.[[[[.........]]]].]].....,-37.4393,-39.1493
4,manfredinvivo,...[[[.[[[[[[....]]]]]].......(((((((((....))))))))).[[.[[[[[[[[[[.[[[.[[[[....]]]].]]]..[.......]....]]]]]]]]]].]]......[[[[[[[........[[[[[[[[[[[.........]]].]]]]]]]]]].]]]]]...]]]..[[[[.........]]]]........,-37.41,-38.98
10,yang,..[[[[[..[[[.[[[[[[...]]]]]]..]]]...((((((([[[[....]]]].[[[[[[[[[[.[[[.[[[[....]]]].]]].[[....]]......]]]]]]]]]]......)))))))...........[[[[[[[[[[[.........]]].]]]]]]]]...]]]]].....[[.[[[[.........]]]].]].....,-37.04,-38.6
17,huston,[[[[[[...[[[.[[[[[[...]]]]]]..]]]...]]]]]][[[[[....]]]]][[[[[[[[[[.[[[...(((((((((..]]]...............]]]]]]]]]][[[[.[[[[[[[[[[[........[[[[[[[[[[[[[....]].]]].]]]]]]]]]].]]]]]...].]]].]]]].........)))))))))..,-36.8902,-37.7302
4,yang,.[[[.[[[[[[..[[[[[[...]]]]]]..(((((((((....))))))))).[[.[[[[[[[[[[.[[[.[[[[....]]]].]]].[[....]]......]]]]]]]]]].]]..]]]]]]...[[[.....[[[[[[[[[[[[[.........]]].]]]]]]]]...]]......]]]..[[[[.........]]]]]]].....,-36.88,-37.92
12,manfredinvivo,[[[[[[...[[[..[[[[.....]]]]...]]]...]]]]]][[[[[....]]]]][[[[[[[[[[.....[[[[....]]]](((((..............]]]]]]]]]].....)))))[[[[[[........[[[[[[[[[[[.........]]].]]]]]]]]]].]]]]......[[.[[[[.........]]]].]].....,-36.7599,-39.2699
5,yang,[[[[[[...[[[.[[[[[[...]]]]]]..]]]...]]]]]].[[[[....]]]].[[[[[[[[[[.[[[.[[[[....]]]].]]].[[....]]......]]]]]]]]]].(((......(((.[[[[[.....[[[[[[[[[[))).....)))]].]]]]]]]]..]]]]]......[[.[[[[.........]]]].]].....,-36.491,-40.111
6,manfredinvivo,....[[[[[[[[[(((.]]]]]]..]]].)))....[[[[[[[[[[[....]]]].[[[[[[[[[[.[[[.[[[[....]]]].]]]..[.......]....]]]]]]]]]]......]]]]]]].[[[[[.....[[[[[[[[[[[.........]]].]]]]]]]]..]]]]]......[[.[[[[.........]]]].]].....,-35.9186,-38.2186
15,manfredinvivo,[[[[[[...[[[...(((((..........]]]...]]]]]][[[[[....]]]]])))))[[[[[.[[[.[[[[....]]]].]]]..[.......]....]]]]].[[[[[[[[[[..........]]]]]]]]]].[[[[[[[[.........]]].]]]]]....[[[.[[[[[...[[.......]]..]]]]]..]]].....,-35.7174,-38.6174
7,huston,...[[[[[[.[[[[..[[[[[.[[[[....[[[..((((((.[[[[[....]]]]]..[[[......]]]..))))))]]]....]]]]]]]]]......]]]][[[[[[[[[[[[[[..........]]]]]]]]]]].]]]]]]]]][[[[[[[[[..[[[[[[....[[[..........]]]...]]]]]].]]]].]]]]]...,-35.58,-36.35
12,huston,[[[[[[...[[[.[[[[[[...]]]]]]..]]]...]]]]]][[[[[....]]]]][[[[[[[[[[[[[..[[[[....]]]](((((...]]]........]]]]]]]]]].....)))))[[[[[[........[[[[[[[[[[[[[....]].]]].]]]]]]]]]].]]]]......[[.[[[[.........]]]].]].....,-35.522,-38.032
17,huston,..((((((((.((.(..(((((((((.....(((((((.((((((((((....((.((((((((((.(((.[[[[....]]]].))).....[[[....]]])))))))))).))...))))))......))))))))..))).....)))..))))))..).))..))))).))).....[[.[[[[.........]]]].]].....,-35.52,-37.08
19,manfredinvivo,...[[[[[[.[[[..((((((.....[...[[[...[[[[[[[[[[[....]]]].[[[[[[[[[[.[[[.[[[[....]]]].]]]..[.......]....]]]]]]]]]]......]]]]]]].]]]...]))))))]]].]]]]]]....................[[[.[[[[[...[[.......]]..]]]]]..]]].....,-35.52,-37.75
17,yang,[[[[[[...[[[.[[[[[[...]]]]]]..]]]...]]]]]].[[[[....]]]].[[[[[[[[[[.[[[...(((((((((..]]]...............]]]]]]]]]][[[[.[[[[[[[[[..[.......].[[[[[[[[[.........]]].]]]]]].....]]]]...]].]]].]]]].........)))))))))..,-35.4302,-37.4502
10,manfredinvivo,.[[[.[......].]]]........[[...[[....((((((([[[[....]]]].[[[[[[[[[[.[[[.[[[[....]]]].]]]..[.......]....]]]]]]]]]]......)))))))...]]....]].[[[[[[[[[[.........]]].]]]]]]]..[[[.[[[[[...[[.......]]..]]]]]..]]].....,-35.39,-38.27
17,manfredinvivo,[[[[[[...[[[..[[[[.....]]]]...]]]...]]]]]][[[[[....]]]]][[[[[[[[[[.[[[...(((((((((..]]]...............]]]]]]]]]][[[......[[[[[[[........[[[[[[[[[[[.........]]].]]]]]]]]]].]]]]]....]]]...............)))))))))..,-35.3202,-36.1902
18,manfredinvivo,...((((((.[[[[..[[[[.....[....[[[...[[[[[[[[[[[....]]]].[[[[[[[[[[.[[[.[[[[....]]]].]]]..[.......]....]]]]]]]]]]......]]]]]]].]]]...].]]]]]]]].))))))....................[[[.[[[[[...[[.......]]..]]]]]..]]].....,-35.3,-37.53
12,yang,[[[[[[...[[[.[[[[[[...]]]]]]..]]]...]]]]]].[[[[....]]]].[[[[[[[[[[.....[[[[....]]]](((((..............]]]]]]]]]].....)))))[[[[..[.......].[[[[[[[[[.........]]].]]]]]].....]]]]......[[.[[[[.........]]]].]].....,-35.1499,-38.8399
13,yang,.[[[.[......].]]].[[...(((((..((((((([[....]])))))))...)))))...]]..[[[.[[[[....]]]].]]][[[..[[[[[...[[[[[[[.[[[.......]]]]]]]]]]........[[[[[[[[[[[.........]]].]]]]]]]]..]]]]]..]]].[[.[[[[.........]]]].]].....,-34.48,-36.73
17,yang,(((((((((.((((..(((....(((....((....(((((((.((.......((.((((((((((.(((.[[[[....]]]].))).[[....]]......)))))))))).)))).)))))))...))..)))))))))).))))))...[[[.[[[.)))......]]].]]].....[[.[[[[.........]]]].]].....,-34.4487,-37.2887
13,manfredinvivo,.[[..[[...[[[[(((((((..]]]]...]]...]])))))))..[[[....[[.[[[[[[[[[[.[[[.[[[[....]]]].]]]..[.......]....]]]]]]]]]].]]...]]].[[[[[[........[[[[[[[[[[[.........]]].]]]]]]]]]].]]]]......[[.[[[[.........]]]].]].....,-34.1293,-37.5793
13,manfredinvivo,[[[[[[...[[[[....]]]].((((((..((((((]]]]]]....))))))...))))))[[[[[.[[[.[[[[....]]]].]]]..[.......]....]]]]].[[[[[[[[[[..........]]]]]]]]]].[[[[[[[[.........]]].]]]]]....[[[.[[[[[...[[.......]]..]]]]]..]]].....,-34.1105,-37.7005
18,yang,...(((((([[[.[[[[[[...]]]]]]..]]]...[[[[[[[[[[[....]]]].[[[[[[[[[[.[[[.[[[[....]]]].]]].[[....]]......]]]]]]]]]]......]]]]]]].[[[[[.....[[[[[[[))))))............]]]]]]]..]]]]]......[[.[[[[.........]]]].]].....,-33.8763,-37.7063
15,yang,[[[[[[...[[[.[[(((((......]]..]]]...]]]]]].[[[[....]]]].)))))......[[[.[[[[....]]]].]]][[[..[[[[[...[[[[[[[.[[[.......]]]]]]]]]]........[[[[[[[[[[[.........]]].]]]]]]]]..]]]]]..]]].[[.[[[[.........]]]].]].....,-33.0433,-35.2333
19,yang,..[[[[[...[[[[.((((((..]]]]..]]]]]..[[[[[[[[[[[....]]]].[[[[[[[[[[.[[[.[[[[....]]]].]]].[[....]]......]]]]]]]]]]......]]]]]]]........))))))[[[[[[[[.........]]].]]]]].....[[[[[......[[.[[[[.........]]]].]]]]]]],-33.0108,-34.3008
11,huston,[[..[[[[[[[[[....]]]]]]..]]]...]]..((((((.[[[[[....]]]]]..[[[[[[[[[[[.[[..[[))))))..]]..]].]]]........]]]]]]]][[[[[[[[..........]]]]]]]][[[[[[[[[[[[[....]].]]].]]]]]]]].[[[.[[[[[...[[[.....]]]..]]]]]..]]].....,-32.706,-35.356
13,yang,.[[[[[[...[[[[(((((((..]]]]..]]]]..]])))))))......[[[[..[[[[[[[[[[.[[[.[[[[....]]]].]]].[[....]]......]]]]]]]]]].........[[[[[..[.......].[[[[[[[[[.........]]].]]]]]].....]]]]].]]]][[.[[[[.........]]]].]].....,-32.4972,-34.2172
20,huston,......((((((((..[[[[[.[[[[[[..[[[[[[[[[....]]]]]]]]]...]]]]]]......[[[.[[[[....]]]].]]]..]]]]]...[[[[[[[[[[.)))))))).....]]]]]]].]]]....[[[[[[[[[[[[[....]].]]].]]]]]]]].[[[.[[[[[...[[[.....]]]..]]]]]..]]].....,-31.6548,-34.1248
11,yang,[[[[[[...[[[.[[[[[[...]]]]]]..]]]...]]]]]].((((((....((.((((((((((.......((.....[[[[.....]]]].))......)))))))))).))...))))))..[[[[[.....[[[[[[[[[[[.........]]].]]]]]]]]..]]]]]......[[.[[[[.........]]]].]].....,-31.62,-34.27
20,manfredinvivo,......((((((((..[[[[.....[[...[[[[[[[[[....]]]]]]]]]..]]]]]].[[[[[.[[[.[[[[....]]]].]]]..[.......]....]]]]].)))))))).....[[[[[[[........[[[[[[[[[[[.........]]].]]]]]]]]]].]]]]].....[[.[[[[.........]]]].]].....,-30.41,-32.29
11,yang,.........[[[.[[[[[[...]]]]]]..]]]..((((((..[[[[[[....[[.[[[[[[[[[[.......[[.))))))............]]......]]]]]]]]]].]]...]]]]]]..[[[[[.....[[[[[[[[[[[.........]]].]]]]]]]]..]]]]]......[[.[[[[.........]]]].]].....,-29.7759,-33.2559
20,yang,.[[[..((((((((]]]......[[[[[..[[[[[[[[[....]]]]]]]]]...]]]]][[[[[[.[[[.[[[[....]]]].]]].[[....]]......]]]]]])))))))).....[[[[[..[.......].[[[[[[[[[.........]]].]]]]]].....]]]]].....[[.[[[[.........]]]].]].....,-29.3568,-31.7468
*****************208************************
8,huston,..[[[[[[.[[[[..[[[[..[[[...[[[[[...[[[[[[[[[[[....]]]]][[[[[[[[[[.[[[.[[[[....]]]].]]].....[[[....]]]]]]]]]]]]].......]]]]]].]]]]]]]]]]]]]]]].]]]]]].........(((((((.[[.[[[.[[[[[))))))).........]]]]]..]]]]]...,-42.9003,-45.4503
15,huston,[[[[[...[[[.[[[[[[...]]]]]]..]]]...]]]]].[[[[[....]]]]][[[[[[[[[[.[[[.[[[[....]]]].]]].....[[[....]]]]]]]]]]]]]....((((([[[[[[[........[[[[[[[[[[[)))))....]]].]]]]]]]]]].]]]]].....[[.[[[[.........]]]].]].....,-42.2059,-45.4159
2,huston,..[[[[[[.[[[[..[[[[..[[[...[[[[[...[[[[[[[[[[[....]]]]]((((((((((.[[[.[[[[....]]]].]]].....[[[....]]])))))))))).......]]]]]].]]]]]]]]]]]]]]]].]]]]]][[[[[[[[[..[[[[[[....[[[..........]]]...]]]]]].]]]].]]]]]...,-41.67,-42.44
17,huston,..((((((.[[[[..[[[[..[[[...[[[[[...[[[[[[[[[[[....]]]]][[[[[[[[[[.[[[.[[[[....]]]].]]].....[[[....]]]]]]]]]]]]].......]]]]]].]]]]]]]]]]]]]]]].))))))[[[[[[[[[..[[[[[[....[[[..........]]]...]]]]]].]]]].]]]]]...,-41.67,-42.44
10,huston,..[[[[[[.[[[[..[[[[..[[[...[[[[[...((((((([[[[....]]]].[[[[[[[[[[.[[[.[[[[....]]]].]]].....[[[....]]]]]]]]]]]]]......))))))).]]]]]]]]]]]]]]]].]]]]]][[[[[[[[[..[[[[[[....[[[..........]]]...]]]]]].]]]].]]]]]...,-41.61,-42.38
9,huston,[[[[[...[[[.[[[[[[...]]]]]]..]]]...]]]]].[[[[[....]]]]]..[[[[[[[[.[[[.[[[[....]]]].]]].....[[[....]]]]]]]]]]][[[[[[[[.[[(((((]]]]]]]]]][[[[[[[[[[[[[....]].]]].]]]]]]]]...))))).....[[.[[[[.........]]]].]].....,-41.5594,-44.5194
3,huston,[[[[[...[[[.[[[[[[...]]]]]]..]]]...]]]]].[[[[[....]]]]]..[[[[[[[[.[[[.[[[[....]]]].]]].....[[[....]]]]]]]]]]]((((((((...[[[[[[[))))))))[[[[[[[[[[[[[....]].]]].]]]]]]]]]].]]]]].....[[.[[[[.........]]]].]].....,-41.5504,-44.2604
18,huston,..[[[[[[.[[[..((((((..[[...[[[[[...[[[[[[[[[[[....]]]]][[[[[[[[[[.[[[.[[[[....]]]].]]].....[[[....]]]]]]]]]]]]].......]]]]]].]]]]]]]))))))]]].]]]]]][[[[[[[[[..[[[[[[....[[[..........]]]...]]]]]].]]]].]]]]]...,-41.0,-41.77
15,manfredinvivo,[[[[[...[[[..[[[[.....]]]]...]]]...]]]]].[[[[[....]]]]][[[[[[[[[[.[[[.[[[[....]]]].]]]..[.......]....]]]]]]]]]]....[[[[[(((((((........(((((((((((]]]]]....))).)))))))))).))))).....[[.[[[[.........]]]].]].....,-40.7059,-43.9159
15,manfredinvivo,[[[[[...[[[..[[[[.....]]]]...]]]...]]]]].[[[[[....]]]]][[[[[[[[[[.[[[.[[[[....]]]].]]]..[.......]....]]]]]]]]]]....((((([[[[[[[........[[[[[[[[[[[)))))....]]].]]]]]]]]]].]]]]].....[[.[[[[.........]]]].]].....,-40.7059,-43.9159
3,manfredinvivo,[[[[[...[[[..[[[[.....]]]]...]]]...]]]]].[[[[[....]]]]]..[[[[[[[[.[[[.[[[[....]]]].]]]..[.......]....]]]]]]]]((((((((...[[[[[[[))))))))[[[[[[[[[[[.........]]].]]]]]]]]]].]]]]].....[[.[[[[.........]]]].]].....,-40.6204,-43.3304
13,huston,..[[[[[[.[[[[.[[.[[[.[[((((..((((([[[[....]]]])))))...))))]].]]]]][[[.[[[[....]]]].]]]...[[[[[....]]]]]....[[[[[[[[[[..........]]]]]]]]]]]]]].]]]]]][[[[[[[[[..[[[[[[....[[[..........]]]...]]]]]].]]]].]]]]]...,-40.38,-41.15
4,huston,..[[[[[[.[[[[.[[.[[[.[[[[[[..(((((((((....)))))))))...]]]]]].]]]]][[[.[[[[....]]]].]]]...[[[[[....]]]]]....[[[[[[[[[[..........]]]]]]]]]]]]]].]]]]]][[[[[[[[[..[[[[[[....[[[..........]]]...]]]]]].]]]].]]]]]...,-40.38,-41.15
13,huston,..[[[[[[.[[[[.[[.[[[.((((((..((((((([[....]])))))))...)))))).]]]]][[[.[[[[....]]]].]]]...[[[[[....]]]]]....[[[[[[[[[[..........]]]]]]]]]]]]]].]]]]]][[[[[[[[[..[[[[[[....[[[..........]]]...]]]]]].]]]].]]]]]...,-40.38,-41.15
15,yang,[[[[[...[[[.[[[[[[...]]]]]]..]]]...]]]]]..[[[[....]]]].[[[[[[[[[[.[[[.[[[[....]]]].]]].[[....]]......]]]]]]]]]]....((((([[[[[[[........[[[[[[[[[[[)))))....]]].]]]]]]]]]].]]]]].....[[.[[[[.........]]]].]].....,-40.2959,-44.6859
3,huston,[[[[[...[[[.[[[[[[...]]]]]]..]]]...]]]]].[[[[[....]]]]]..[[[[.....[[[.[[[[....]]]].]]]...]]]]......(((((((.[[[[[[[[[[...)))))))]]]]]]]]]][[[[[[[[[[[....]].]]].]]]]]]...[[[.[[[[[...[[[.....]]]..]]]]]..]]].....,-40.2425,-42.9925
3,yang,[[[[[...[[[.[[[[[[...]]]]]]..]]]...]]]]]..[[[[....]]]]...[[[[[[[[.[[[.[[[[....]]]].]]].[[....]]......]]]]]]]]((((((((...[[[[[[[))))))))[[[[[[[[[[[.........]]].]]]]]]]]]].]]]]].....[[.[[[[.........]]]].]].....,-40.2104,-43.6804
9,yang,[[[[[...[[[.[[[[[[...]]]]]]..]]]...]]]]]..[[[[....]]]].[[[[[[[[[[.[[[.[[[[....]]]].]]].[[....]]......]]]]]]]]]][[[[[[.[[(((((]]]]]]]]..[[[[[[[[[[[.........]]].]]]]]]]]...))))).....[[.[[[[.........]]]].]].....,-40.1822,-44.4122
7,huston,[[[[[...[[[.(((([[...]]))))..]]]...]]]]].[[[[[....]]]]]..[[[[[[[[.[[[.[[[[....]]]].]]].....[[[....]]]]]]]]]]][[[[[[[[..........]]]]]]]][[[[[[[[[[[[[....]].]]].]]]]]]]].[[[.[[[[[...[[[.....]]]..]]]]]..]]].....,-39.89,-42.31
5,huston,[[[[[...[[[.[[[[[[...]]]]]]..]]]...]]]]].[[[[[....]]]]]..[[[[[[[[.[[[.[[[[....]]]].]]].....[[[....]]]]]]]]]]][[[[[[[[..........]]]]]]]](((((((([[[[[....]].]]].)))))))).[[[.[[[[[...[[[.....]]]..]]]]]..]]].....,-39.89,-42.31
3,manfredinvivo,[[[[[...[[[..[[[[.....]]]]...]]]...]]]]].[[[[[....]]]]]....[[[[...[[[.[[[[....]]]].]]].....]]]]....(((((((.[[[[[[[[[[...)))))))]]]]]]]]]][[[[[[[[[.........]]].]]]]]]...[[[.[[[[[...[[.......]]..]]]]]..]]].....,-39.7925,-42.5425
5,huston,[[[[[...[[[.[[[[[[...]]]]]]..]]]...]]]]].[[[[[....]]]]].[[[[[[[[[.[[[.[[[[....]]]].]]].....[[[....]]]]]]]]]]]]((((.((((([[[[[[[........[[[[[[[[[[.))))).))))]].]]]]]]]]]].]]]]].....[[.[[[[.........]]]].]].....,-39.7095,-42.1595
9,manfredinvivo,..[[[[[[.[[[[..[[[[.....[....[[[...[[[[[[[[[[[....]]]].[[[[[[[[[[.[[[.[[[[....]]]].]]]..[.......]....]]]]]]]]]]......]]]]]]].]]]...].]]]]]]]].]]]]]].........(((((((....[[[.[[[[[))))))).........]]]]]..]]].....,-39.522,-42.662
1,manfredinvivo,[[[[[...[[[..[[[[.....]]]]...]]]...]]]]].[[[[[....]]]]]....[[[[...[[[.[[[[....]]]].]]].....]]]].....((((((.[[[[[[[[[[...)))))).]]]]]]]]]][[[[[[[[[.........]]].]]]]]]...[[[.[[[[[...[[.......]]..]]]]]..]]].....,-39.0577,-41.5777
1,manfredinvivo,[[[[[...[[[..[[[[.....]]]]...]]]...]]]]].[[[[[....]]]]]....[[[[...[[[.[[[[....]]]].]]].....]]]].....[[[[[[(((((((((((...]]]]]].)))))))))))[[[[[[[[.........]]].]]]]]....[[[.[[[[[...[[.......]]..]]]]]..]]].....,-38.555,-41.295
8,yang,..[[[[[[.[[[[[[[[[...]]]]]...[[....[[[[[[[[[[[....]]]].[[[[[[[[[[.[[[.[[[[....]]]].]]].[[....]]......]]]]]]]]]]......]]]]]]]...]]........]]]].]]]]]].........(((((((....[[[.[[[[[))))))).........]]]]]..]]].....,-38.132,-41.272
2,manfredinvivo,[[[[[...[[[..[[[[.....]]]]...]]]...]]]]].[[[[[....]]]]]((((((((((.[[[.[[[[....]]]].]]]..[.......]....)))))))))).........[[[[[[[........[[[[[[[[[[[.........]]].]]]]]]]]]].]]]]].....[[.[[[[.........]]]].]].....,-37.99,-40.63
5,manfredinvivo,[[[[[...[[[..[[[[.....]]]]...]]]...]]]]].[[[[[....]]]]][[[[[[[[[[.[[[.[[[[....]]]].]]]..[.......]....]]]]]]]]]].........[[[[[[[........(((((((([[[.........]]].))))))))]].]]]]].....[[.[[[[.........]]]].]].....,-37.99,-40.63
14,huston,..[[[[[[.[[[[.(((((.....[[...[[[[[[[[[....]]]]]]]]]..]])))))[[[[[.[[[.[[[[....]]]].]]].....[[[....]]]]]]]].[[[[[[[[[[..........]]]]]]]]]]]]]].]]]]]][[[[[[[[[..[[[[[[....[[[..........]]]...]]]]]].]]]].]]]]]...,-37.92,-38.69
7,yang,[[[[[...[[[.[[[[[[...]]]]]]..]]]...]]]]]..((((((....((.((((((((((.(((.[[[[....]]]].))).[[....]]......)))))))))).))...))))))..[[[[[.....[[[[[[[[[[[.........]]].]]]]]]]]..]]]]]......[[.[[[[.........]]]].]].....,-37.91,-41.1
6,yang,.....((((((([[[[)))))))]]]]..[[[[[[[[[[[[[[[[[....]]]].[[[[[[[[[[.[[[.[[[[....]]]].]]].[[....]]......]]]]]]]]]]......]]]]]]].[[[.....[[[[[[[[[[[[[.........]]].]]]]]]]]...]]......]]]...............]]]]]]......,-37.7921,-38.9821
6,manfredinvivo,[[[..(((((((.]]]))))))).[[...[[....[[[[[[[[[[[....]]]].[[[[[[[[[[.[[[.[[[[....]]]].]]]..[.......]....]]]]]]]]]]......]]]]]]]...]]....]].[[[[[[[[[[.........]]].]]]]]]]..[[[.[[[[[...[[.......]]..]]]]]..]]].....,-37.6392,-40.1292
5,yang,[[[[[...[[[.[[[[[[...]]]]]]..]]]...]]]]]..[[[[....]]]].[[[[[[[[[[.[[[.[[[[....]]]].]]].[[....]]......]]]]]]]]]].........[[[[[[[........(((((((([[[.........]]].))))))))]].]]]]].....[[.[[[[.........]]]].]].....,-37.58,-41.4
4,manfredinvivo,..[[[.[[[[[[....]]]]]].......(((((((((....))))))))).[[.[[[[[[[[[[.[[[.[[[[....]]]].]]]..[.......]....]]]]]]]]]].]]......[[[[[[[........[[[[[[[[[[[.........]]].]]]]]]]]]].]]]]]...]]]..[[[[.........]]]]........,-37.41,-38.98
7-11,manfredinvivo,[[[[[...[[[..[[[[.....]]]]...]]]...]]]]]..((((((....((.((((((((((.(((.[[[[....]]]].)))..[.......]....)))))))))).))...))))))..[[[[[.....[[[[[[[[[[[.........]]].]]]]]]]]..]]]]]......[[.[[[[.........]]]].]].....,-37.28,-40.47
12,manfredinvivo,[[[[[...[[[..[[[[.....]]]]...]]]...]]]]]..[[[[[[....((.((((((((((.[[[.[[[[....]]]].]]]..[.......]....)))))))))).))...]]]]]]..[[[[[.....[[[[[[[[[[[.........]]].]]]]]]]]..]]]]]......[[.[[[[.........]]]].]].....,-37.28,-40.47
10,yang,.[[[[[..[[[.[[[[[[...]]]]]]..]]]...((((((([[[[....]]]].[[[[[[[[[[.[[[.[[[[....]]]].]]].[[....]]......]]]]]]]]]]......)))))))...........[[[[[[[[[[[.........]]].]]]]]]]]...]]]]].....[[.[[[[.........]]]].]].....,-37.04,-38.6
8,manfredinvivo,[[[[[...[[[..[[[[.....]]]]...]]]...]]]]].[[[[[....]]]]][[[[[[[[[[.[[[.[[[[....]]]].]]]..[.......]....]]]]]]]]]][[[[.....(((((...........[[[[[[[[[[.........]]].]]]]]]]]]]]))))).....[[.[[[[.........]]]].]].....,-36.984,-39.084
4,yang,[[[.[[[[[[..[[[[[[...]]]]]]..(((((((((....))))))))).[[.[[[[[[[[[[.[[[.[[[[....]]]].]]].[[....]]......]]]]]]]]]].]]..]]]]]]...[[[.....[[[[[[[[[[[[[.........]]].]]]]]]]]...]]......]]]..[[[[.........]]]]]]].....,-36.88,-37.83
1,yang,[[[[[...[[[.[[[[[[...]]]]]]..]]]...]]]]]..[[[[....]]]].....[[[[...[[[.[[[[....]]]].]]].....]]]]....[[[[[[[(((((((((((...]]]]]]])))))))))))[[[[[[[[.........]]].]]]]].....[[[[[......[[.[[[[.........]]]].]]]]]]],-36.8798,-39.6398
2,yang,[[[[[...[[[.[[[[[[...]]]]]]..]]]...]]]]]..[[[[....]]]].((((((((((.[[[.[[[[....]]]].]]].[[....]]......)))))))))).........[[[[[..[.......].[[[[[[[[[.........]]].]]]]]].....]]]]].....[[.[[[[.........]]]].]].....,-36.64,-40.46
6,yang,[[[[[...[[[.(((([[...]]))))..]]]...]]]]]..[[[[....]]]].[[[[[[[[[[.[[[.[[[[....]]]].]]].[[....]]......]]]]]]]]]].........[[[[[..[.......].[[[[[[[[[.........]]].]]]]]].....]]]]].....[[.[[[[.........]]]].]].....,-36.64,-40.46
5,manfredinvivo,[[[[[...[[[..[[[[.....]]]]...]]]...]]]]]..[[[[[[....[[.[[[[[[[[[[.[[[.[[[[....]]]].]]]..[.......]....]]]]]]]]]].]]...]]]]]]............[[[[[[[[[[(((.((.((..]].]]]]]]]])))).))).....[[.[[[[.........]]]].]].....,-36.6193,-38.8693
20,huston,[[[[[...[[[.[[[[[[...]]]]]]..]]]...]]]]].[[[[[....]]]]]((((([[[[[.[[[.[[[[....]]]].]]].....[[[....]]]]]]]]..[[[[[[[[[..........]]]]]]]]]))))).......[[[[[[[[[..[[[[[[....[[[..........]]]...]]]]]].]]]].]]]]]...,-36.26,-37.69
16,huston,[[[[[...[[[.[[[[[[...]]]]]]..]]]...]]]]].[[[[[....]]]]][[[[[[[[[[.[[[...(((((((((..]]]...............]]]]]]]]]][[[[.[[[[[[[[[[[........[[[[[[[[[[[[[....]].]]].]]]]]]]]]].]]]]]...].]]].]]]].........)))))))))..,-36.0702,-37.4502
12,manfredinvivo,[[[[[...[[[..[[[[.....]]]]...]]]...]]]]].[[[[[....]]]]][[[[[[[[[[.....[[[[....]]]](((((..............]]]]]]]]]].....)))))[[[[[[........[[[[[[[[[[[.........]]].]]]]]]]]]].]]]]......[[.[[[[.........]]]].]].....,-35.9399,-38.9899
6,manfredinvivo,...[[[[[[[[[(((.]]]]]]..]]].)))....[[[[[[[[[[[....]]]].[[[[[[[[[[.[[[.[[[[....]]]].]]]..[.......]....]]]]]]]]]]......]]]]]]].[[[[[.....[[[[[[[[[[[.........]]].]]]]]]]]..]]]]]......[[.[[[[.........]]]].]].....,-35.9186,-38.2186
5,yang,[[[[[...[[[.[[[[[[...]]]]]]..]]]...]]]]]..[[[[....]]]].[[[[[[[[[[.[[[.[[[[....]]]].]]].[[....]]......]]]]]]]]]].(((......(((.[[[[[.....[[[[[[[[[[))).....)))]].]]]]]]]]..]]]]]......[[.[[[[.........]]]].]].....,-35.671,-39.831
6,huston,..[[[[[[.[[[[..[[[[[.[[[[....[[[..((((((.[[[[[....]]]]]..[[[......]]]..))))))]]]....]]]]]]]]]......]]]][[[[[[[[[[[[[[..........]]]]]]]]]]].]]]]]]]]][[[[[[[[[..[[[[[[....[[[..........]]]...]]]]]].]]]].]]]]]...,-35.58,-36.35
18,manfredinvivo,..[[[[[[.[[[..((((((.....[...[[[...[[[[[[[[[[[....]]]].[[[[[[[[[[.[[[.[[[[....]]]].]]]..[.......]....]]]]]]]]]]......]]]]]]].]]]...]))))))]]].]]]]]]....................[[[.[[[[[...[[.......]]..]]]]]..]]].....,-35.52,-37.75
16,huston,.((((((((.((.(..(((((((((.....(((((((.((((((((((....((.((((((((((.(((.[[[[....]]]].))).....[[[....]]])))))))))).))...))))))......))))))))..))).....)))..))))))..).))..))))).))).....[[.[[[[.........]]]].]].....,-35.52,-37.08
10,manfredinvivo,[[[.[......].]]]........[[...[[....((((((([[[[....]]]].[[[[[[[[[[.[[[.[[[[....]]]].]]]..[.......]....]]]]]]]]]]......)))))))...]]....]].[[[[[[[[[[.........]]].]]]]]]]..[[[.[[[[[...[[.......]]..]]]]]..]]].....,-35.39,-38.18
17,manfredinvivo,..((((((.[[[[..[[[[.....[....[[[...[[[[[[[[[[[....]]]].[[[[[[[[[[.[[[.[[[[....]]]].]]]..[.......]....]]]]]]]]]]......]]]]]]].]]]...].]]]]]]]].))))))....................[[[.[[[[[...[[.......]]..]]]]]..]]].....,-35.3,-37.53
14,manfredinvivo,[[[[[...[[[...(((((..........]]]...]]]]].[[[[[....]]]]])))))[[[[[.[[[.[[[[....]]]].]]]..[.......]....]]]]].[[[[[[[[[[..........]]]]]]]]]].[[[[[[[[.........]]].]]]]]....[[[.[[[[[...[[.......]]..]]]]]..]]].....,-34.9826,-38.4226
16,yang,[[[[[...[[[.[[[[[[...]]]]]]..]]]...]]]]]..[[[[....]]]].[[[[[[[[[[.[[[...(((((((((..]]]...............]]]]]]]]]][[[[.[[[[[[[[[..[.......].[[[[[[[[[.........]]].]]]]]].....]]]]...]].]]].]]]].........)))))))))..,-34.6102,-37.1702
16,manfredinvivo,[[[[[...[[[..[[[[.....]]]]...]]]...]]]]].[[[[[....]]]]][[[[[[[[[[.[[[...(((((((((..]]]...............]]]]]]]]]][[[......[[[[[[[........[[[[[[[[[[[.........]]].]]]]]]]]]].]]]]]....]]]...............)))))))))..,-34.5002,-35.9102
13,yang,[[[.[......].]]].[[...(((((..((((((([[....]])))))))...)))))...]]..[[[.[[[[....]]]].]]][[[..[[[[[...[[[[[[[.[[[.......]]]]]]]]]]........[[[[[[[[[[[.........]]].]]]]]]]]..]]]]]..]]].[[.[[[[.........]]]].]].....,-34.48,-36.64
12,yang,[[[[[...[[[.[[[[[[...]]]]]]..]]]...]]]]]..[[[[....]]]].[[[[[[[[[[.....[[[[....]]]](((((..............]]]]]]]]]].....)))))[[[[..[.......].[[[[[[[[[.........]]].]]]]]].....]]]]......[[.[[[[.........]]]].]].....,-34.3299,-38.5599
13,manfredinvivo,[[..[[...[[[[(((((((..]]]]...]]...]])))))))..[[[....[[.[[[[[[[[[[.[[[.[[[[....]]]].]]]..[.......]....]]]]]]]]]].]]...]]].[[[[[[........[[[[[[[[[[[.........]]].]]]]]]]]]].]]]]......[[.[[[[.........]]]].]].....,-34.1293,-37.4893
11,huston,..[[[[[[.[[[[[[[[[...]]]]]]...[[..((((((.[[[[[....]]]]]....[[[.......]]]...))))))..]]....[[[[[....]]]]]...[[[[[[[[[[[..........]]]]]]]]]]]]]].]]]]]][[[[[[[[[..[[[[[[....[[[..........]]]...]]]]]].]]]].]]]]]...,-34.09,-34.86
17,yang,..(((((([[[.[[[[[[...]]]]]]..]]]...[[[[[[[[[[[....]]]].[[[[[[[[[[.[[[.[[[[....]]]].]]].[[....]]......]]]]]]]]]]......]]]]]]].[[[[[.....[[[[[[[))))))............]]]]]]]..]]]]]......[[.[[[[.........]]]].]].....,-33.8763,-37.7063
12,huston,[[[[[[[....[[.[[.[[[.[[[[[[..[[[[[[[[[....]]]]]]]]]...]]]]]].]]]]].]]..]]]...]]]].(((((..[[[[[....]]]]]....[[[[[[[[[))))).......]]]]]]]]][[[[[[[[[[[....]].]]].]]]]]]...[[[.[[[[[...[[[.....]]]..]]]]]..]]].....,-33.4848,-37.2848
18,yang,.[[[[[...[[[[.((((((..]]]]..]]]]]..[[[[[[[[[[[....]]]].[[[[[[[[[[.[[[.[[[[....]]]].]]].[[....]]......]]]]]]]]]]......]]]]]]]........))))))[[[[[[[[.........]]].]]]]].....[[[[[......[[.[[[[.........]]]].]]]]]]],-33.0108,-34.3008
20,yang,[[[[[...[[[.[[[[[[...]]]]]]..]]]...]]]]]..[[[[....]]]].[[[[[((((..(((((...(((...((((..(((..(((((.......((.((((((((.(((((.(((.((.........]]]]].)).)))....))))).)))))))).)))))))..))).)))).....)))..)))))...))))..,-32.6558,-34.8258
13,yang,[[[[[[...[[[[(((((((..]]]]..]]]]..]])))))))......[[[[..[[[[[[[[[[.[[[.[[[[....]]]].]]].[[....]]......]]]]]]]]]].........[[[[[..[.......].[[[[[[[[[.........]]].]]]]]].....]]]]].]]]][[.[[[[.........]]]].]].....,-32.4972,-34.1272
14,yang,[[[[[...[[[.[[(((((......]]..]]]...]]]]]..[[[[....]]]].)))))......[[[.[[[[....]]]].]]][[[..[[[[[...[[[[[[[.[[[.......]]]]]]]]]]........[[[[[[[[[[[.........]]].]]]]]]]]..]]]]]..]]].[[.[[[[.........]]]].]].....,-32.3085,-35.0385
20,manfredinvivo,[[[[[...[[[..[[[[.....]]]]...]]]...]]]]].[[[[[....]]]]]((((([[[[[.[[[.[[[[....]]]].]]]..[.......]....]]]]][[[[[[[[.[[[[[.[[[.[[.........))))).]].]]]....]]]]].]]]]]]]]..[[[.[[[[[...[[.......]]..]]]]]..]]].....,-32.226,-34.156
20,manfredinvivo,[[[[[...[[[..[[[[.....]]]]...]]]...]]]]].[[[[[....]]]]][[[[[((((..(((((...(((...((((((.....(((((.......((.((((((((.(((((.(((.((.........]]]]].)).)))....))))).)))))))).)))))))...)).)))).....)))..)))))...))))..,-31.8786,-32.8686
19,huston,.....((((((((..[[[[[.[[[[[[..[[[[[[[[[....]]]]]]]]]...]]]]]]......[[[.[[[[....]]]].]]]..]]]]]...[[[[[[[[[[.)))))))).....]]]]]]].]]]....[[[[[[[[[[[[[....]].]]].]]]]]]]].[[[.[[[[[...[[[.....]]]..]]]]]..]]].....,-31.6548,-34.1248
11,yang,[[[[[...[[[.[[[[[[...]]]]]]..]]]...]]]]]..((((((....((.((((((((((.......((.....[[[[.....]]]].))......)))))))))).))...))))))..[[[[[.....[[[[[[[[[[[.........]]].]]]]]]]]..]]]]]......[[.[[[[.........]]]].]].....,-30.8,-33.99
19,manfredinvivo,.....((((((((..[[[[.....[[...[[[[[[[[[....]]]]]]]]]..]]]]]].[[[[[.[[[.[[[[....]]]].]]]..[.......]....]]]]].)))))))).....[[[[[[[........[[[[[[[[[[[.........]]].]]]]]]]]]].]]]]].....[[.[[[[.........]]]].]].....,-30.41,-32.29
20,yang,[[[[[...[[[.[[[[[[...]]]]]]..]]]...]]]]]..[[[[....]]]].((((([[[[[.[[[.[[[[....]]]].]]].[[....]]......]]]]][[[[[[[[.[[[[[.[[[.[[.........))))).]].]]]....]]]]].]]]]]]]]...[[[[[......[[.[[[[.........]]]].]]]]]]],-30.076,-32.216
11,yang,........[[[.[[[[[[...]]]]]]..]]]..((((((..[[[[[[....[[.[[[[[[[[[[.......[[.))))))............]]......]]]]]]]]]].]]...]]]]]]..[[[[[.....[[[[[[[[[[[.........]]].]]]]]]]]..]]]]]......[[.[[[[.........]]]].]].....,-29.7759,-33.2559
19,yang,[[[..((((((((]]]......[[[[[..[[[[[[[[[....]]]]]]]]]...]]]]][[[[[[.[[[.[[[[....]]]].]]].[[....]]......]]]]]])))))))).....[[[[[..[.......].[[[[[[[[[.........]]].]]]]]].....]]]]].....[[.[[[[.........]]]].]].....,-29.3568,-31.6568
16,manfredinvivo,.((((((((((((((((....(((.(...(((...(((....((((((.[[[((.((((((((((.(((.[[[[....]]]].)))..[.......]....)))))))))).))...))))))..)))....)))...).)))...)))........))))..))))...)))))..]]][[.[[[[.........]]]].]].....,-29.3493,-31.1393
*****************207************************
9,huston,.[[[[[[.[[[[..[[[[..[[[...[[[[[...[[[[[[[[[[[....]]]]][[[[[[[[[[.[[[.[[[[....]]]].]]].....[[[....]]]]]]]]]]]]].......]]]]]].]]]]]]]]]]]]]]]].]]]]]].........(((((((.[[.[[[.[[[[[))))))).........]]]]]..]]]]]...,-42.9003,-45.4503
17,huston,.((((((.[[[[..[[[[..[[[...[[[[[...[[[[[[[[[[[....]]]]][[[[[[[[[[.[[[.[[[[....]]]].]]].....[[[....]]]]]]]]]]]]].......]]]]]].]]]]]]]]]]]]]]]].))))))[[[[[[[[[..[[[[[[....[[[..........]]]...]]]]]].]]]].]]]]]...,-41.67,-42.44
2,huston,.[[[[[[.[[[[..[[[[..[[[...[[[[[...[[[[[[[[[[[....]]]]]((((((((((.[[[.[[[[....]]]].]]].....[[[....]]])))))))))).......]]]]]].]]]]]]]]]]]]]]]].]]]]]][[[[[[[[[..[[[[[[....[[[..........]]]...]]]]]].]]]].]]]]]...,-41.67,-42.44
10,huston,.[[[[[[.[[[[..[[[[..[[[...[[[[[...((((((([[[[....]]]].[[[[[[[[[[.[[[.[[[[....]]]].]]].....[[[....]]]]]]]]]]]]]......))))))).]]]]]]]]]]]]]]]].]]]]]][[[[[[[[[..[[[[[[....[[[..........]]]...]]]]]].]]]].]]]]]...,-41.61,-42.38
18,huston,.[[[[[[.[[[..((((((..[[...[[[[[...[[[[[[[[[[[....]]]]][[[[[[[[[[.[[[.[[[[....]]]].]]].....[[[....]]]]]]]]]]]]].......]]]]]].]]]]]]]))))))]]].]]]]]][[[[[[[[[..[[[[[[....[[[..........]]]...]]]]]].]]]].]]]]]...,-41.0,-41.77
13,huston,.[[[[[[.[[[[.[[.[[[.[[((((..((((([[[[....]]]])))))...))))]].]]]]][[[.[[[[....]]]].]]]...[[[[[....]]]]]....[[[[[[[[[[..........]]]]]]]]]]]]]].]]]]]][[[[[[[[[..[[[[[[....[[[..........]]]...]]]]]].]]]].]]]]]...,-40.38,-41.15
4,huston,.[[[[[[.[[[[.[[.[[[.[[[[[[..(((((((((....)))))))))...]]]]]].]]]]][[[.[[[[....]]]].]]]...[[[[[....]]]]]....[[[[[[[[[[..........]]]]]]]]]]]]]].]]]]]][[[[[[[[[..[[[[[[....[[[..........]]]...]]]]]].]]]].]]]]]...,-40.38,-41.15
13,huston,.[[[[[[.[[[[.[[.[[[.((((((..((((((([[....]])))))))...)))))).]]]]][[[.[[[[....]]]].]]]...[[[[[....]]]]]....[[[[[[[[[[..........]]]]]]]]]]]]]].]]]]]][[[[[[[[[..[[[[[[....[[[..........]]]...]]]]]].]]]].]]]]]...,-40.38,-41.15
3,huston,.[[[[[[.[[[..[[.[[[.[[[[[[..[[[[[[[[[....]]]]]]]]]...]]]]]].]]]]][[[.[[[[....]]]].]]]...[[[[[....]]]]]...(((((((((((..........)))))))))))]]].]]]]]][[[[[[[[[..[[[[[[....[[[..........]]]...]]]]]].]]]].]]]]]...,-40.34,-41.11
15,huston,..[[[[[[[[[....]]]]]]..]]]..[[[[[[[[[....]]]]]]]]].[[.[[[[[[[[[[.[[[.[[[[....]]]].]]].....[[[....]]]]]]]]]]]]].]].((((([[[[[[[........[[[[[[[[[[[)))))....]]].]]]]]]]]]].]]]]].....[[.[[[[.........]]]].]].....,-39.8659,-43.5059
8,huston,....[[[[[[[....]]]]]]].[[[..[[[[[[[[[....]]]]]]]]]...]]][[[[[[[[.[[[.[[[[....]]]].]]].....[[[....]]]]]]]]]]][[[[[[[[.[[(((((]]]]]]]]]][[[[[[[[[[[[[....]].]]].]]]]]]]]...))))).....[[.[[[[.........]]]].]].....,-39.7294,-41.6594
3,huston,....[[[[[[[....]]]]]]].[[[..[[[[[[[[[....]]]]]]]]]...]]][[[[[[[[.[[[.[[[[....]]]].]]].....[[[....]]]]]]]]]]]((((((((...[[[[[[[))))))))[[[[[[[[[[[[[....]].]]].]]]]]]]]]].]]]]].....[[.[[[[.........]]]].]].....,-39.7204,-41.4004
8,manfredinvivo,.[[[[[[.[[[[..[[[[.....[....[[[...[[[[[[[[[[[....]]]].[[[[[[[[[[.[[[.[[[[....]]]].]]]..[.......]....]]]]]]]]]]......]]]]]]].]]]...].]]]]]]]].]]]]]].........(((((((....[[[.[[[[[))))))).........]]]]]..]]].....,-39.522,-42.662
5,huston,[[[[[[[[[[[....]]]]]][[[..[[[[[...[[[[[[[[[[[....]]]]][[[[[[[[[[.[[[.[[[[....]]]].]]].....[[[....]]]]]]]]]]]]].......]]]]]].]]]]].]]].(((((((([[[[[....]].]]].))))))))...]]]]].....[[.[[[[.........]]]].]].....,-39.04,-40.53
3,huston,.....[[[[[[....]]]]]][[[[[..[[[[[[[[[....]]]]]]]]]...]]]]][[[[...[[[.[[[[....]]]].]]].....]]]]....(((((((.[[[[[[[[[[...)))))))]]]]]]]]]][[[[[[[[[[[....]].]]].]]]]]]...[[[.[[[[[...[[[.....]]]..]]]]]..]]].....,-38.9925,-40.7825
15,manfredinvivo,[[[[...[[[..[[[[.....]]]]...]]]...]]]]..[[[[[....]]]]][[[[[[[[[[.[[[.[[[[....]]]].]]]..[.......]....]]]]]]]]]]....[[[[[(((((((........(((((((((((]]]]]....))).)))))))))).))))).....[[.[[[[.........]]]].]].....,-38.7159,-42.1259
15,manfredinvivo,[[[[...[[[..[[[[.....]]]]...]]]...]]]]..[[[[[....]]]]][[[[[[[[[[.[[[.[[[[....]]]].]]]..[.......]....]]]]]]]]]]....((((([[[[[[[........[[[[[[[[[[[)))))....]]].]]]]]]]]]].]]]]].....[[.[[[[.........]]]].]].....,-38.7159,-42.1259
3,manfredinvivo,[[[[...[[[..[[[[.....]]]]...]]]...]]]]..[[[[[....]]]]]..[[[[[[[[.[[[.[[[[....]]]].]]]..[.......]....]]]]]]]]((((((((...[[[[[[[))))))))[[[[[[[[[[[.........]]].]]]]]]]]]].]]]]].....[[.[[[[.........]]]].]].....,-38.6304,-41.5404
6,huston,....((((((([[[[)))))))]]]][[[[[...[[[[[[[[[[[....]]]]][[[[[[[[[[.[[[.[[[[....]]]].]]].....[[[....]]]]]]]]]]]]].......]]]]]].]]]]].....[[[[[[[[[[[[[....]].]]].]]]]]]]].[[[.[[[[[...[[[.....]]]..]]]]]..]]].....,-38.5721,-40.1721
6,huston,....[[[[[[[((((]]]]]]]))))[[[[[...[[[[[[[[[[[....]]]]][[[[[[[[[[.[[[.[[[[....]]]].]]].....[[[....]]]]]]]]]]]]].......]]]]]].]]]]].....[[[[[[[[[[[[[....]].]]].]]]]]]]].[[[.[[[[[...[[[.....]]]..]]]]]..]]].....,-38.5721,-40.1721
15,yang,[[[[...[[[.[[[[[[...]]]]]]..]]]...]]]]...[[[[....]]]].[[[[[[[[[[.[[[.[[[[....]]]].]]].[[....]]......]]]]]]]]]]....((((([[[[[[[........[[[[[[[[[[[)))))....]]].]]]]]]]]]].]]]]].....[[.[[[[.........]]]].]].....,-38.3059,-42.8359
3,yang,[[[[...[[[.[[[[[[...]]]]]]..]]]...]]]]...[[[[....]]]]...[[[[[[[[.[[[.[[[[....]]]].]]].[[....]]......]]]]]]]]((((((((...[[[[[[[))))))))[[[[[[[[[[[.........]]].]]]]]]]]]].]]]]].....[[.[[[[.........]]]].]].....,-38.2204,-41.8304
8,yang,[[[[...[[[.[[[[[[...]]]]]]..]]]...]]]]...[[[[....]]]].[[[[[[[[[[.[[[.[[[[....]]]].]]].[[....]]......]]]]]]]]]][[[[[[.[[(((((]]]]]]]]..[[[[[[[[[[[.........]]].]]]]]]]]...))))).....[[.[[[[.........]]]].]].....,-38.1922,-42.5622
9,yang,.[[[[[[.[[[[[[[[[...]]]]]...[[....[[[[[[[[[[[....]]]].[[[[[[[[[[.[[[.[[[[....]]]].]]].[[....]]......]]]]]]]]]]......]]]]]]]...]]........]]]].]]]]]].........(((((((....[[[.[[[[[))))))).........]]]]]..]]].....,-38.132,-41.272
14,huston,.[[[[[[.[[[[.(((((.....[[...[[[[[[[[[....]]]]]]]]]..]])))))[[[[[.[[[.[[[[....]]]].]]].....[[[....]]]]]]]].[[[[[[[[[[..........]]]]]]]]]]]]]].]]]]]][[[[[[[[[..[[[[[[....[[[..........]]]...]]]]]].]]]].]]]]]...,-37.92,-38.69
3,manfredinvivo,[[[[...[[[..[[[[.....]]]]...]]]...]]]]..[[[[[....]]]]]....[[[[...[[[.[[[[....]]]].]]].....]]]]....(((((((.[[[[[[[[[[...)))))))]]]]]]]]]][[[[[[[[[.........]]].]]]]]]...[[[.[[[[[...[[.......]]..]]]]]..]]].....,-37.8025,-40.7525
7,yang,....((((((([[[[)))))))]]]]..[[[[[[[[[[[[[[[[[....]]]].[[[[[[[[[[.[[[.[[[[....]]]].]]].[[....]]......]]]]]]]]]]......]]]]]]].[[[.....[[[[[[[[[[[[[.........]]].]]]]]]]]...]]......]]]...............]]]]]]......,-37.7921,-38.9821
5,huston,[[[[...[[[.[[[[[[...]]]]]]..]]]...]]]]..[[[[[....]]]]].[[[[[[[[[.[[[.[[[[....]]]].]]].....[[[....]]]]]]]]]]]]((((.((((([[[[[[[........[[[[[[[[[[.))))).))))]].]]]]]]]]]].]]]]].....[[.[[[[.........]]]].]].....,-37.7195,-40.3695
7,manfredinvivo,....((((((([[[[)))))))]]]]..[[[[[[[[[[[[[[[[[....]]]].[[[[[[[[[[.[[[.[[[[....]]]].]]]..[.......]....]]]]]]]]]]......]]]]]]].[[[.....[[[[[[[[[[[[[.........]]].]]]]]]]]...]]......]]]...............]]]]]]......,-37.5321,-38.7221
4,manfredinvivo,.[[[.[[[[[[....]]]]]].......(((((((((....))))))))).[[.[[[[[[[[[[.[[[.[[[[....]]]].]]]..[.......]....]]]]]]]]]].]]......[[[[[[[........[[[[[[[[[[[.........]]].]]]]]]]]]].]]]]]...]]]..[[[[.........]]]]........,-37.41,-38.98
1,manfredinvivo,[[[[...[[[..[[[[.....]]]]...]]]...]]]]..[[[[[....]]]]]....[[[[...[[[.[[[[....]]]].]]].....]]]].....((((((.[[[[[[[[[[...)))))).]]]]]]]]]][[[[[[[[[.........]]].]]]]]]...[[[.[[[[[...[[.......]]..]]]]]..]]].....,-37.0677,-39.7877
10,yang,[[[[[..[[[.[[[[[[...]]]]]]..]]]...((((((([[[[....]]]].[[[[[[[[[[.[[[.[[[[....]]]].]]].[[....]]......]]]]]]]]]]......)))))))...........[[[[[[[[[[[.........]]].]]]]]]]]...]]]]].....[[.[[[[.........]]]].]].....,-37.04,-38.53
5,yang,[[[[[..[[[.[[[[[[...]]]]]]..]]]...[[[[[[[[[[[....]]]].[[[[[[[[[[.[[[.[[[[....]]]].]]].[[....]]......]]]]]]]]]]......]]]]]]]...........(((((((([[[.........]]].))))))))...]]]]].....[[.[[[[.........]]]].]].....,-37.04,-38.53
7,yang,[[[[[..[[[.(((([[...]]))))..]]]...[[[[[[[[[[[....]]]].[[[[[[[[[[.[[[.[[[[....]]]].]]].[[....]]......]]]]]]]]]]......]]]]]]]...........[[[[[[[[[[[.........]]].]]]]]]]]...]]]]].....[[.[[[[.........]]]].]].....,-37.04,-38.53
2,yang,[[[[[..[[[.[[[[[[...]]]]]]..]]]...[[[[[[[[[[[....]]]].((((((((((.[[[.[[[[....]]]].]]].[[....]]......))))))))))......]]]]]]]...........[[[[[[[[[[[.........]]].]]]]]]]]...]]]]].....[[.[[[[.........]]]].]].....,-37.04,-38.53
1,manfredinvivo,[[[[...[[[..[[[[.....]]]]...]]]...]]]]..[[[[[....]]]]]....[[[[...[[[.[[[[....]]]].]]].....]]]].....[[[[[[(((((((((((...]]]]]].)))))))))))[[[[[[[[.........]]].]]]]]....[[[.[[[[[...[[.......]]..]]]]]..]]].....,-36.565,-39.505
2,manfredinvivo,.....[[[[[[....]]]]]]..[[...[[....[[[[[[[[[[[....]]]].((((((((((.[[[.[[[[....]]]].]]]..[.......]....))))))))))......]]]]]]]...]]....]].[[[[[[[[[[.........]]].]]]]]]]..[[[.[[[[[...[[.......]]..]]]]]..]]].....,-36.43,-39.71
10,manfredinvivo,.....[[[[[[....]]]]]]..[[...[[....((((((([[[[....]]]].[[[[[[[[[[.[[[.[[[[....]]]].]]]..[.......]....]]]]]]]]]]......)))))))...]]....]].[[[[[[[[[[.........]]].]]]]]]]..[[[.[[[[[...[[.......]]..]]]]]..]]].....,-36.43,-39.71
6,yang,[[[[...[[[.[[[[[[...]]]]]]..]]]...]]]]...((((((....((.((((((((((.(((.[[[[....]]]].))).[[....]]......)))))))))).))...))))))..[[[[[.....[[[[[[[[[[[.........]]].]]]]]]]]..]]]]]......[[.[[[[.........]]]].]].....,-35.92,-39.25
7,manfredinvivo,..[[[[[[[[[(((.]]]]]]..]]].)))....[[[[[[[[[[[....]]]].[[[[[[[[[[.[[[.[[[[....]]]].]]]..[.......]....]]]]]]]]]]......]]]]]]].[[[[[.....[[[[[[[[[[[.........]]].]]]]]]]]..]]]]]......[[.[[[[.........]]]].]].....,-35.9186,-38.2186
5,manfredinvivo,.[[[...[[[..[[[[.....]]]]...]]]...[[[[[[[[[[[....]]]].[[[[[[[[[[.[[[.[[[[....]]]].]]]..[.......]....]]]]]]]]]]......]]]]]]].[[[[[.....(((((((([[[.........]]].))))))))..]]]]]....]]]..[[[[.........]]]]........,-35.61,-37.18
7,huston,.[[[[[[.[[[[..[[[[[.[[[[....[[[..((((((.[[[[[....]]]]]..[[[......]]]..))))))]]]....]]]]]]]]]......]]]][[[[[[[[[[[[[[..........]]]]]]]]]]].]]]]]]]]][[[[[[[[[..[[[[[[....[[[..........]]]...]]]]]].]]]].]]]]]...,-35.58,-36.35
16,huston,((((((((.((.(..(((((((((.....(((((((.((((((((((....((.((((((((((.(((.[[[[....]]]].))).....[[[....]]])))))))))).))...))))))......))))))))..))).....)))..))))))..).))..))))).))).....[[.[[[[.........]]]].]].....,-35.52,-37.01
18,manfredinvivo,.[[[[[[.[[[..((((((.....[...[[[...[[[[[[[[[[[....]]]].[[[[[[[[[[.[[[.[[[[....]]]].]]]..[.......]....]]]]]]]]]]......]]]]]]].]]]...]))))))]]].]]]]]]....................[[[.[[[[[...[[.......]]..]]]]]..]]].....,-35.52,-37.75
4,yang,.[.[[[[[[..[[[[[[...]]]]]]..(((((((((....))))))))).[[.[[[[[[[[[[.[[[.[[[[....]]]].]]].[[....]]......]]]]]]]]]].]]..]]]]]].].[[[[[.....[[[[[[[[[[[.........]]].]]]]]]]]..]]]]]......[[.[[[[.........]]]].]].....,-35.47,-37.93
5,manfredinvivo,.....[[[[[[....]]]]]]..[[...[[....[[[[[[[[[[[....]]]].[[[[[[[[[[.[[[.[[[[....]]]].]]]..[.......]....]]]]]]]]]]......]]]]]]]...]]....]].[[[[[[[[[(((.((.((..]].]]]]]]].)))).))).....[[.[[[[.........]]]].]].....,-35.3694,-38.4094
17,manfredinvivo,.((((((.[[[[..[[[[.....[....[[[...[[[[[[[[[[[....]]]].[[[[[[[[[[.[[[.[[[[....]]]].]]]..[.......]....]]]]]]]]]]......]]]]]]].]]]...].]]]]]]]].))))))....................[[[.[[[[[...[[.......]]..]]]]]..]]].....,-35.3,-37.53
12,manfredinvivo,[[[[...[[[..[[[[.....]]]]...]]]...]]]]...[[[[[[....((.((((((((((.[[[.[[[[....]]]].]]]..[.......]....)))))))))).))...]]]]]]..[[[[[.....[[[[[[[[[[[.........]]].]]]]]]]]..]]]]]......[[.[[[[.........]]]].]].....,-35.29,-38.62
6-11,manfredinvivo,[[[[...[[[..[[[[.....]]]]...]]]...]]]]...((((((....((.((((((((((.(((.[[[[....]]]].)))..[.......]....)))))))))).))...))))))..[[[[[.....[[[[[[[[[[[.........]]].]]]]]]]]..]]]]]......[[.[[[[.........]]]].]].....,-35.29,-38.62
9,manfredinvivo,[[[[...[[[..[[[[.....]]]]...]]]...]]]]..[[[[[....]]]]][[[[[[[[[[.[[[.[[[[....]]]].]]]..[.......]....]]]]]]]]]][[[[.....(((((...........[[[[[[[[[[.........]]].]]]]]]]]]]]))))).....[[.[[[[.........]]]].]].....,-34.994,-37.294
1,yang,[[[[...[[[.[[[[[[...]]]]]]..]]]...]]]]...[[[[....]]]].....[[[[...[[[.[[[[....]]]].]]].....]]]]....[[[[[[[(((((((((((...]]]]]]])))))))))))[[[[[[[[.........]]].]]]]].....[[[[[......[[.[[[[.........]]]].]]]]]]],-34.8898,-37.7898
20,huston,.[[[[[[....[[[[[[...]]]]]]..[[[[[[[[[....]]]]]]]]]....((((([[[[[.[[[.[[[[....]]]].]]].....[[[....]]]]]]]]..[[[[[[[[[..........]]]]]]]]]))))).]]]]]][[[[[[[[[..[[[[[[....[[[..........]]]...]]]]]].]]]].]]]]]...,-34.6,-35.37
11,huston,.[[[[[[.[[[[[[[[[...]]]]]]...[[..((((((.[[[[[....]]]]]....[[[.......]]]...))))))..]]....[[[[[....]]]]]...[[[[[[[[[[[..........]]]]]]]]]]]]]].]]]]]][[[[[[[[[..[[[[[[....[[[..........]]]...]]]]]].]]]].]]]]]...,-34.09,-34.86
12,manfredinvivo,[[[[...[[[..[[[[.....]]]]...]]]...]]]]..[[[[[....]]]]][[[[[[[[[[.....[[[[....]]]](((((..............]]]]]]]]]].....)))))[[[[[[........[[[[[[[[[[[.........]]].]]]]]]]]]].]]]]......[[.[[[[.........]]]].]].....,-33.9499,-37.1999
17,yang,.(((((([[[.[[[[[[...]]]]]]..]]]...[[[[[[[[[[[....]]]].[[[[[[[[[[.[[[.[[[[....]]]].]]].[[....]]......]]]]]]]]]]......]]]]]]].[[[[[.....[[[[[[[))))))............]]]]]]]..]]]]]......[[.[[[[.........]]]].]].....,-33.8763,-37.7063
5,yang,[[[[...[[[.[[[[[[...]]]]]]..]]]...]]]]...[[[[....]]]].[[[[[[[[[[.[[[.[[[[....]]]].]]].[[....]]......]]]]]]]]]].(((......(((.[[[[[.....[[[[[[[[[[))).....)))]].]]]]]]]]..]]]]]......[[.[[[[.........]]]].]].....,-33.681,-37.981
13,manfredinvivo,.[[[[...[[[[(((((((..]]]]..]]]]....)))))))..[[[....[[.[[[[[[[[[[.[[[.[[[[....]]]].]]]..[.......]....]]]]]]]]]].]]...]]].[[[[[[........[[[[[[[[[[[.........]]].]]]]]]]]]].]]]]......[[.[[[[.........]]]].]].....,-33.2139,-36.6839
20,huston,.....[[.[[[[..[[[[[.[[[[[[..[[[[[[[[[....]]]]]]]]]...]]]]]]((((..(((((..((((...((((..(((..(((((.......((.((((((((.(((((((...((((...]]]]]]]]].]])))).)).))))).)))))))).)))))))..))).)))).....)))).)))))...))))..,-33.076,-33.576
18,yang,[[[[[...[[[[.((((((..]]]]..]]]]]..[[[[[[[[[[[....]]]].[[[[[[[[[[.[[[.[[[[....]]]].]]].[[....]]......]]]]]]]]]]......]]]]]]]........))))))[[[[[[[[.........]]].]]]]].....[[[[[......[[.[[[[.........]]]].]]]]]]],-33.0108,-34.2308
13,yang,[[[[[...[[[[(((((((..]]]]..]]]]]...)))))))......[[[[..[[[[[[[[[[.[[[.[[[[....]]]].]]].[[....]]......]]]]]]]]]].........[[[[[..[.......].[[[[[[[[[.........]]].]]]]]].....]]]]].]]]][[.[[[[.........]]]].]].....,-32.8407,-34.7907
16,yang,[[[[...[[[.[[[[[[...]]]]]]..]]]...]]]]...[[[[....]]]].[[[[[[[[[[.[[[...(((((((((..]]]...............]]]]]]]]]][[[[.[[[[[[[[[..[.......].[[[[[[[[[.........]]].]]]]]].....]]]]...]].]]].]]]].........)))))))))..,-32.6202,-35.3202
16,manfredinvivo,[[[[...[[[..[[[[.....]]]]...]]]...]]]]..[[[[[....]]]]][[[[[[[[[[.[[[...(((((((((..]]]...............]]]]]]]]]][[[......[[[[[[[........[[[[[[[[[[[.........]]].]]]]]]]]]].]]]]]....]]]...............)))))))))..,-32.5102,-34.1202
13,yang,.[.[[[[[[...[[[[[....(((((..((((((([[....]])))))))...))))).[[[[[.[[[.[[[[....]]]].]]].[[....]]......]]]]]]]]]].....]]]]]].].[[[[[.....[[[[[[[[[[[.........]]].]]]]]]]]..]]]]]......[[.[[[[.........]]]].]].....,-32.36,-34.82
13,yang,.[.[[[[[[...[[[[[....[((((..((((([[[[....]]]])))))...))))].[[[[[.[[[.[[[[....]]]].]]].[[....]]......]]]]]]]]]].....]]]]]].].[[[[[.....[[[[[[[[[[[.........]]].]]]]]]]]..]]]]]......[[.[[[[.........]]]].]].....,-32.36,-34.82
12,huston,..[[[[[[[[[....]]]]]]..]]]..[[[[[[[[[....]]]]]]]]].[[.[[[[[[[[[[[[[..[[[[....]]]](((((...]]]........]]]]]]]]]].]]..)))))[[[[[[........[[[[[[[[[[[[[....]].]]].]]]]]]]]]].]]]]......[[.[[[[.........]]]].]].....,-32.3474,-36.1474
12,yang,[[[[...[[[.[[[[[[...]]]]]]..]]]...]]]]...[[[[....]]]].[[[[[[[[[[.....[[[[....]]]](((((..............]]]]]]]]]].....)))))[[[[..[.......].[[[[[[[[[.........]]].]]]]]].....]]]]......[[.[[[[.........]]]].]].....,-32.3399,-36.7099
19,huston,....((((((((..[[[[[.[[[[[[..[[[[[[[[[....]]]]]]]]]...]]]]]]......[[[.[[[[....]]]].]]]..]]]]]...[[[[[[[[[[.)))))))).....]]]]]]].]]]....[[[[[[[[[[[[[....]].]]].]]]]]]]].[[[.[[[[[...[[[.....]]]..]]]]]..]]].....,-31.6548,-34.1248
20,yang,[[[[...[[[.[[[[[[...]]]]]]..]]]...]]]]...[[[[....]]]].[[[[[((((..(((((...(((...((((..(((..(((((.......((.((((((((.(((((.(((.((.........]]]]].)).)))....))))).)))))))).)))))))..))).)))).....)))..)))))...))))..,-30.6658,-32.9758
14,yang,[[[[...[[[.[[(((((......]]..]]]...]]]]...[[[[....]]]].)))))......[[[.[[[[....]]]].]]][[[..[[[[[...[[[[[[[.[[[.......]]]]]]]]]]........[[[[[[[[[[[.........]]].]]]]]]]]..]]]]]..]]].[[.[[[[.........]]]].]].....,-30.4224,-33.2924
19,manfredinvivo,....((((((((..[[[[.....[[...[[[[[[[[[....]]]]]]]]]..]]]]]].[[[[[.[[[.[[[[....]]]].]]]..[.......]....]]]]].)))))))).....[[[[[[[........[[[[[[[[[[[.........]]].]]]]]]]]]].]]]]].....[[.[[[[.........]]]].]].....,-30.41,-32.29
16,huston,[[[[[[[[[[[....]]]]]][[[[[..[[[[[[[[[....]]]]]]]]]...]]]]][[[[[[.[[[...(((((((((..]]]...............]]]]]][[[[[[[[[[..........]]]]]]]]]][[[[[[[[[[[....]].]]].]]]]]].....]]]]][[[[.[[[.....]]].]]]].)))))))))..,-30.3617,-30.8817
20,manfredinvivo,[[[[...[[[..[[[[.....]]]]...]]]...]]]]..[[[[[....]]]]]((((([[[[[.[[[.[[[[....]]]].]]]..[.......]....]]]]][[[[[[[[.[[[[[.[[[.[[.........))))).]].]]]....]]]]].]]]]]]]]..[[[.[[[[[...[[.......]]..]]]]]..]]].....,-30.236,-32.366
20,manfredinvivo,[[[[...[[[..[[[[.....]]]]...]]]...]]]]..[[[[[....]]]]][[[[[((((..(((((...(((...((((((.....(((((.......((.((((((((.(((((.(((.((.........]]]]].)).)))....))))).)))))))).)))))))...)).)))).....)))..)))))...))))..,-29.8886,-31.0786
11,yang,.......[[[.[[[[[[...]]]]]]..]]]..((((((..[[[[[[....[[.[[[[[[[[[[.......[[.))))))............]]......]]]]]]]]]].]]...]]]]]]..[[[[[.....[[[[[[[[[[[.........]]].]]]]]]]]..]]]]]......[[.[[[[.........]]]].]].....,-29.7759,-33.2559
14,manfredinvivo,.[[[.[[[[[[[.(((((.....[[...[[[[[[[[[....]]]]]]]]]..]])))))[[[[[.[[[.[[[[....]]]].]]]..[.......]....]]]]].]]]]]]]......[[[[[[[........[[[[[[[[[[[.........]]].]]]]]]]]]].]]]]]...]]]..[[[[.........]]]]........,-29.48,-31.05
16,manfredinvivo,((((((((((((((((....(((.(...(((...(((....((((((.[[[((.((((((((((.(((.[[[[....]]]].)))..[.......]....)))))))))).))...))))))..)))....)))...).)))...)))........))))..))))...)))))..]]][[.[[[[.........]]]].]].....,-29.3493,-31.0693
19,yang,....((((((((.[[[[....[[[[[..[[[[[[[[[....]]]]]]]]]...]]]]][[[[[[.[[[.[[[[....]]]].]]].[[....]]......]]]]]]))))))))..]]]][[[[..[.......].[[[[[[[[[.........]]].]]]]]].....]]]]......[[.[[[[.........]]]].]].....,-28.9359,-31.2059
11,yang,[[[[...[[[.[[[[[[...]]]]]]..]]]...]]]]...((((((....((.((((((((((.......((.....[[[[.....]]]].))......)))))))))).))...))))))..[[[[[.....[[[[[[[[[[[.........]]].]]]]]]]]..]]]]]......[[.[[[[.........]]]].]].....,-28.81,-32.14
20,yang,[[[[...[[[.[[[[[[...]]]]]]..]]]...]]]]...[[[[....]]]].((((([[[[[.[[[.[[[[....]]]].]]].[[....]]......]]]]][[[[[[[[.[[[[[.[[[.[[.........))))).]].]]]....]]]]].]]]]]]]]...[[[[[......[[.[[[[.........]]]].]]]]]]],-28.086,-30.366
*****************206************************
9,huston,[[[[[[.[[[[..[[[[..[[[...[[[[[...[[[[[[[[[[[....]]]]][[[[[[[[[[.[[[.[[[[....]]]].]]].....[[[....]]]]]]]]]]]]].......]]]]]].]]]]]]]]]]]]]]]].]]]]]].........(((((((.[[.[[[.[[[[[))))))).........]]]]]..]]]]]...,-42.9003,-45.1303
17,huston,((((((.[[[[..[[[[..[[[...[[[[[...[[[[[[[[[[[....]]]]][[[[[[[[[[.[[[.[[[[....]]]].]]].....[[[....]]]]]]]]]]]]].......]]]]]].]]]]]]]]]]]]]]]].))))))[[[[[[[[[..[[[[[[....[[[..........]]]...]]]]]].]]]].]]]]]...,-41.67,-42.12
2,huston,[[[[[[.[[[[..[[[[..[[[...[[[[[...[[[[[[[[[[[....]]]]]((((((((((.[[[.[[[[....]]]].]]].....[[[....]]])))))))))).......]]]]]].]]]]]]]]]]]]]]]].]]]]]][[[[[[[[[..[[[[[[....[[[..........]]]...]]]]]].]]]].]]]]]...,-41.67,-42.12
10,huston,[[[[[[.[[[[..[[[[..[[[...[[[[[...((((((([[[[....]]]].[[[[[[[[[[.[[[.[[[[....]]]].]]].....[[[....]]]]]]]]]]]]]......))))))).]]]]]]]]]]]]]]]].]]]]]][[[[[[[[[..[[[[[[....[[[..........]]]...]]]]]].]]]].]]]]]...,-41.61,-42.06
18,huston,[[[[[[.[[[..((((((..[[...[[[[[...[[[[[[[[[[[....]]]]][[[[[[[[[[.[[[.[[[[....]]]].]]].....[[[....]]]]]]]]]]]]].......]]]]]].]]]]]]]))))))]]].]]]]]][[[[[[[[[..[[[[[[....[[[..........]]]...]]]]]].]]]].]]]]]...,-41.0,-41.45
13,huston,[[[[[[.[[[[.[[.[[[.((((((..((((((([[....]])))))))...)))))).]]]]][[[.[[[[....]]]].]]]...[[[[[....]]]]]....[[[[[[[[[[..........]]]]]]]]]]]]]].]]]]]][[[[[[[[[..[[[[[[....[[[..........]]]...]]]]]].]]]].]]]]]...,-40.38,-40.83
13,huston,[[[[[[.[[[[.[[.[[[.[[((((..((((([[[[....]]]])))))...))))]].]]]]][[[.[[[[....]]]].]]]...[[[[[....]]]]]....[[[[[[[[[[..........]]]]]]]]]]]]]].]]]]]][[[[[[[[[..[[[[[[....[[[..........]]]...]]]]]].]]]].]]]]]...,-40.38,-40.83
4,huston,[[[[[[.[[[[.[[.[[[.[[[[[[..(((((((((....)))))))))...]]]]]].]]]]][[[.[[[[....]]]].]]]...[[[[[....]]]]]....[[[[[[[[[[..........]]]]]]]]]]]]]].]]]]]][[[[[[[[[..[[[[[[....[[[..........]]]...]]]]]].]]]].]]]]]...,-40.38,-40.83
3,huston,[[[[[[.[[[..[[.[[[.[[[[[[..[[[[[[[[[....]]]]]]]]]...]]]]]].]]]]][[[.[[[[....]]]].]]]...[[[[[....]]]]]...(((((((((((..........)))))))))))]]].]]]]]][[[[[[[[[..[[[[[[....[[[..........]]]...]]]]]].]]]].]]]]]...,-40.34,-40.79
15,huston,.[[[[[[[[[....]]]]]]..]]]..[[[[[[[[[....]]]]]]]]].[[.[[[[[[[[[[.[[[.[[[[....]]]].]]].....[[[....]]]]]]]]]]]]].]].((((([[[[[[[........[[[[[[[[[[[)))))....]]].]]]]]]]]]].]]]]].....[[.[[[[.........]]]].]].....,-39.8659,-43.5059
8,huston,...[[[[[[[....]]]]]]].[[[..[[[[[[[[[....]]]]]]]]]...]]][[[[[[[[.[[[.[[[[....]]]].]]].....[[[....]]]]]]]]]]][[[[[[[[.[[(((((]]]]]]]]]][[[[[[[[[[[[[....]].]]].]]]]]]]]...))))).....[[.[[[[.........]]]].]].....,-39.7294,-41.6594
3,huston,...[[[[[[[....]]]]]]].[[[..[[[[[[[[[....]]]]]]]]]...]]][[[[[[[[.[[[.[[[[....]]]].]]].....[[[....]]]]]]]]]]]((((((((...[[[[[[[))))))))[[[[[[[[[[[[[....]].]]].]]]]]]]]]].]]]]].....[[.[[[[.........]]]].]].....,-39.7204,-41.4004
9,manfredinvivo,[[[[[[.[[[[..[[[[.....[....[[[...[[[[[[[[[[[....]]]].[[[[[[[[[[.[[[.[[[[....]]]].]]]..[.......]....]]]]]]]]]]......]]]]]]].]]]...].]]]]]]]].]]]]]].........(((((((....[[[.[[[[[))))))).........]]]]]..]]].....,-39.522,-42.342
3,huston,....[[[[[[....]]]]]][[[[[..[[[[[[[[[....]]]]]]]]]...]]]]][[[[...[[[.[[[[....]]]].]]].....]]]]....(((((((.[[[[[[[[[[...)))))))]]]]]]]]]][[[[[[[[[[[....]].]]].]]]]]]...[[[.[[[[[...[[[.....]]]..]]]]]..]]].....,-38.9925,-40.7825
5,huston,....[[[[[[....]]]]]][[[..[[[[[...[[[[[[[[[[[....]]]]][[[[[[[[[[.[[[.[[[[....]]]].]]].....[[[....]]]]]]]]]]]]].......]]]]]].]]]]].]]].(((((((([[[[[....]].]]].)))))))).[[[.[[[[[...[[[.....]]]..]]]]]..]]].....,-38.58,-40.09
7,huston,...((((((([[[[)))))))]]]][[[[[...[[[[[[[[[[[....]]]]][[[[[[[[[[.[[[.[[[[....]]]].]]].....[[[....]]]]]]]]]]]]].......]]]]]].]]]]].....[[[[[[[[[[[[[....]].]]].]]]]]]]].[[[.[[[[[...[[[.....]]]..]]]]]..]]].....,-38.5721,-40.1721
7,huston,...[[[[[[[((((]]]]]]]))))[[[[[...[[[[[[[[[[[....]]]]][[[[[[[[[[.[[[.[[[[....]]]].]]].....[[[....]]]]]]]]]]]]].......]]]]]].]]]]].....[[[[[[[[[[[[[....]].]]].]]]]]]]].[[[.[[[[[...[[[.....]]]..]]]]]..]]].....,-38.5721,-40.1721
9,yang,[[[[[[.[[[[[[[[[...]]]]]...[[....[[[[[[[[[[[....]]]].[[[[[[[[[[.[[[.[[[[....]]]].]]].[[....]]......]]]]]]]]]]......]]]]]]]...]]........]]]].]]]]]].........(((((((....[[[.[[[[[))))))).........]]]]]..]]].....,-38.132,-40.952
14,huston,[[[[[[.[[[[.(((((.....[[...[[[[[[[[[....]]]]]]]]]..]])))))[[[[[.[[[.[[[[....]]]].]]].....[[[....]]]]]]]].[[[[[[[[[[..........]]]]]]]]]]]]]].]]]]]][[[[[[[[[..[[[[[[....[[[..........]]]...]]]]]].]]]].]]]]]...,-37.92,-38.37
6,yang,...((((((([[[[)))))))]]]]..[[[[[[[[[[[[[[[[[....]]]].[[[[[[[[[[.[[[.[[[[....]]]].]]].[[....]]......]]]]]]]]]]......]]]]]]].[[[.....[[[[[[[[[[[[[.........]]].]]]]]]]]...]]......]]]...............]]]]]]......,-37.7921,-38.9821
15,manfredinvivo,[[[...[[[..[[[[.....]]]]...]]]...]]]...[[[[[....]]]]][[[[[[[[[[.[[[.[[[[....]]]].]]]..[.......]....]]]]]]]]]]....[[[[[(((((((........(((((((((((]]]]]....))).)))))))))).))))).....[[.[[[[.........]]]].]].....,-37.6759,-41.2659
15,manfredinvivo,[[[...[[[..[[[[.....]]]]...]]]...]]]...[[[[[....]]]]][[[[[[[[[[.[[[.[[[[....]]]].]]]..[.......]....]]]]]]]]]]....((((([[[[[[[........[[[[[[[[[[[)))))....]]].]]]]]]]]]].]]]]].....[[.[[[[.........]]]].]].....,-37.6759,-41.2659
3,manfredinvivo,[[[...[[[..[[[[.....]]]]...]]]...]]]...[[[[[....]]]]]..[[[[[[[[.[[[.[[[[....]]]].]]]..[.......]....]]]]]]]]((((((((...[[[[[[[))))))))[[[[[[[[[[[.........]]].]]]]]]]]]].]]]]].....[[.[[[[.........]]]].]].....,-37.5904,-40.6804
6,manfredinvivo,...((((((([[[[)))))))]]]]..[[[[[[[[[[[[[[[[[....]]]].[[[[[[[[[[.[[[.[[[[....]]]].]]]..[.......]....]]]]]]]]]]......]]]]]]].[[[.....[[[[[[[[[[[[[.........]]].]]]]]]]]...]]......]]]...............]]]]]]......,-37.5321,-38.7221
15,yang,[[[...[[[.[[[[[[...]]]]]]..]]]...]]]....[[[[....]]]].[[[[[[[[[[.[[[.[[[[....]]]].]]].[[....]]......]]]]]]]]]]....((((([[[[[[[........[[[[[[[[[[[)))))....]]].]]]]]]]]]].]]]]].....[[.[[[[.........]]]].]].....,-37.2659,-41.9759
3,yang,[[[...[[[.[[[[[[...]]]]]]..]]]...]]]....[[[[....]]]]...[[[[[[[[.[[[.[[[[....]]]].]]].[[....]]......]]]]]]]]((((((((...[[[[[[[))))))))[[[[[[[[[[[.........]]].]]]]]]]]]].]]]]].....[[.[[[[.........]]]].]].....,-37.1804,-40.9704
8,yang,[[[...[[[.[[[[[[...]]]]]]..]]]...]]]....[[[[....]]]].[[[[[[[[[[.[[[.[[[[....]]]].]]].[[....]]......]]]]]]]]]][[[[[[.[[(((((]]]]]]]]..[[[[[[[[[[[.........]]].]]]]]]]]...))))).....[[.[[[[.........]]]].]].....,-37.1522,-41.7022
3,manfredinvivo,[[[...[[[..[[[[.....]]]]...]]]...]]].[.[[[[[....]]]]].]..[[[[...[[[.[[[[....]]]].]]].....]]]]....(((((((.[[[[[[[[[[...)))))))]]]]]]]]]][[[[[[[[[.........]]].]]]]]]...[[[.[[[[[...[[.......]]..]]]]]..]]].....,-36.4425,-40.0725
10,manfredinvivo,....[[[[[[....]]]]]]..[[...[[....((((((([[[[....]]]].[[[[[[[[[[.[[[.[[[[....]]]].]]]..[.......]....]]]]]]]]]]......)))))))...]]....]].[[[[[[[[[[.........]]].]]]]]]]..[[[.[[[[[...[[.......]]..]]]]]..]]].....,-36.43,-39.71
2,manfredinvivo,....[[[[[[....]]]]]]..[[...[[....[[[[[[[[[[[....]]]].((((((((((.[[[.[[[[....]]]].]]]..[.......]....))))))))))......]]]]]]]...]]....]].[[[[[[[[[[.........]]].]]]]]]]..[[[.[[[[[...[[.......]]..]]]]]..]]].....,-36.43,-39.71
5,huston,.[[[[[[[[[....]]]]]]..]]]..[[[[[[[[[....]]]]]]]]].....[[[[[[[[[.[[[.[[[[....]]]].]]].....[[[....]]]]]]]]]]]]((((.((((([[[[[[[........[[[[[[[[[[.))))).))))]].]]]]]]]]]].]]]]].....[[.[[[[.........]]]].]].....,-36.3595,-39.5295
5,manfredinvivo,....[[[[[[....]]]]]].......[[[[[[[[[[[[[[[[[....]]]].[[[[[[[[[[.[[[.[[[[....]]]].]]]..[.......]....]]]]]]]]]]......]]]]]]].[[[.....[[(((((((([[[.........]]].))))))))...]]......]]]...............]]]]]]......,-36.1,-37.82
5,yang,[[[[..[[[.[[[[[[...]]]]]]..]]]...[[[[[[[[[[[....]]]].[[[[[[[[[[.[[[.[[[[....]]]].]]].[[....]]......]]]]]]]]]]......]]]]]]]...........(((((((([[[.........]]].))))))))...]]]]......[[.[[[[.........]]]].]].....,-36.0,-37.9
6,yang,[[[[..[[[.(((([[...]]))))..]]]...[[[[[[[[[[[....]]]].[[[[[[[[[[.[[[.[[[[....]]]].]]].[[....]]......]]]]]]]]]]......]]]]]]]...........[[[[[[[[[[[.........]]].]]]]]]]]...]]]]......[[.[[[[.........]]]].]].....,-36.0,-37.9
10,yang,[[[[..[[[.[[[[[[...]]]]]]..]]]...((((((([[[[....]]]].[[[[[[[[[[.[[[.[[[[....]]]].]]].[[....]]......]]]]]]]]]]......)))))))...........[[[[[[[[[[[.........]]].]]]]]]]]...]]]]......[[.[[[[.........]]]].]].....,-36.0,-37.9
2,yang,[[[[..[[[.[[[[[[...]]]]]]..]]]...[[[[[[[[[[[....]]]].((((((((((.[[[.[[[[....]]]].]]].[[....]]......))))))))))......]]]]]]]...........[[[[[[[[[[[.........]]].]]]]]]]]...]]]]......[[.[[[[.........]]]].]].....,-36.0,-37.9
6,manfredinvivo,.[[[[[[[[[(((.]]]]]]..]]].)))....[[[[[[[[[[[....]]]].[[[[[[[[[[.[[[.[[[[....]]]].]]]..[.......]....]]]]]]]]]]......]]]]]]].[[[[[.....[[[[[[[[[[[.........]]].]]]]]]]]..]]]]]......[[.[[[[.........]]]].]].....,-35.9186,-38.2186
1,manfredinvivo,[[[...[[[..[[[[.....]]]]...]]]...]]].[.[[[[[....]]]]].]..[[[[...[[[.[[[[....]]]].]]].....]]]].....((((((.[[[[[[[[[[...)))))).]]]]]]]]]][[[[[[[[[.........]]].]]]]]]...[[[.[[[[[...[[.......]]..]]]]]..]]].....,-35.7077,-39.1077
6,huston,[[[[[[.[[[[..[[[[[.[[[[....[[[..((((((.[[[[[....]]]]]..[[[......]]]..))))))]]]....]]]]]]]]]......]]]][[[[[[[[[[[[[[..........]]]]]]]]]]].]]]]]]]]][[[[[[[[[..[[[[[[....[[[..........]]]...]]]]]].]]]].]]]]]...,-35.58,-36.03
18,manfredinvivo,[[[[[[.[[[..((((((.....[...[[[...[[[[[[[[[[[....]]]].[[[[[[[[[[.[[[.[[[[....]]]].]]]..[.......]....]]]]]]]]]]......]]]]]]].]]]...]))))))]]].]]]]]]....................[[[.[[[[[...[[.......]]..]]]]]..]]].....,-35.52,-37.43
4,manfredinvivo,....[[[[[[....]]]]]].......(((((((((....))))))))).[[.[[[[[[[[[[.[[[.[[[[....]]]].]]]..[.......]....]]]]]]]]]].]]......[[[[[[[........[[[[[[[[[[[.........]]].]]]]]]]]]].]]]]].....[[.[[[[.........]]]].]].....,-35.47,-39.4
4,yang,[.[[[[[[..[[[[[[...]]]]]]..(((((((((....))))))))).[[.[[[[[[[[[[.[[[.[[[[....]]]].]]].[[....]]......]]]]]]]]]].]]..]]]]]].].[[[[[.....[[[[[[[[[[[.........]]].]]]]]]]]..]]]]]......[[.[[[[.........]]]].]].....,-35.47,-37.61
5,manfredinvivo,....[[[[[[....]]]]]]..[[...[[....[[[[[[[[[[[....]]]].[[[[[[[[[[.[[[.[[[[....]]]].]]]..[.......]....]]]]]]]]]]......]]]]]]]...]]....]].[[[[[[[[[(((.((.((..]].]]]]]]].)))).))).....[[.[[[[.........]]]].]].....,-35.3694,-38.4094
17,manfredinvivo,((((((.[[[[..[[[[.....[....[[[...[[[[[[[[[[[....]]]].[[[[[[[[[[.[[[.[[[[....]]]].]]]..[.......]....]]]]]]]]]]......]]]]]]].]]]...].]]]]]]]].))))))....................[[[.[[[[[...[[.......]]..]]]]]..]]].....,-35.3,-37.21
16,huston,.((((((.((.(..(((((((((.....(((((((.((((((((((....((.((((((((((.(((.[[[[....]]]].))).....[[[....]]])))))))))).))...))))))......))))))))..))).....)))..))))))..).))..))))))........[[.[[[[.........]]]].]].....,-35.22,-37.34
1,manfredinvivo,[[[...[[[..[[[[.....]]]]...]]]...]]].[.[[[[[....]]]]].]..[[[[...[[[.[[[[....]]]].]]].....]]]].....[[[[[[(((((((((((...]]]]]].)))))))))))[[[[[[[[.........]]].]]]]]....[[[.[[[[[...[[.......]]..]]]]]..]]].....,-35.205,-38.825
7,yang,[[[...[[[.[[[[[[...]]]]]]..]]]...]]]....((((((....((.((((((((((.(((.[[[[....]]]].))).[[....]]......)))))))))).))...))))))..[[[[[.....[[[[[[[[[[[.........]]].]]]]]]]]..]]]]]......[[.[[[[.........]]]].]].....,-34.88,-38.39
6,yang,.[[[[[[[[[(((.]]]..]]]]]].)))....[[[[[[[[[[[....]]]].[[[[[[[[[[.[[[.[[[[....]]]].]]].[[....]]......]]]]]]]]]]......]]]]]]].[[[[[.....[[[[[[[[[[[.........]]].]]]]]]]]..]]]]]......[[.[[[[.........]]]].]].....,-34.8169,-37.1169
12,manfredinvivo,....[[[[[[....]]]]]]..[[...[[....[[[[[[[.[[.......((.((((((((((.[[[.[[[[....]]]].]]]..[.......]....)))))))))).))]].]]]]]]]...]]....]].[[[[[[[[[[.........]]].]]]]]]]..[[[.[[[[[...[[.......]]..]]]]]..]]].....,-34.81,-38.09
20,huston,[[[[[[....[[[[[[...]]]]]]..[[[[[[[[[....]]]]]]]]]....((((([[[[[.[[[.[[[[....]]]].]]].....[[[....]]]]]]]]..[[[[[[[[[..........]]]]]]]]]))))).]]]]]][[[[[[[[[..[[[[[[....[[[..........]]]...]]]]]].]]]].]]]]]...,-34.6,-35.05
7-11,manfredinvivo,[[[...[[[..[[[[.....]]]]...]]]...]]]....((((((....((.((((((((((.(((.[[[[....]]]].)))..[.......]....)))))))))).))...))))))..[[[[[.....[[[[[[[[[[[.........]]].]]]]]]]]..]]]]]......[[.[[[[.........]]]].]].....,-34.25,-37.76
11,huston,[[[[[[.[[[[[[[[[...]]]]]]...[[..((((((.[[[[[....]]]]]....[[[.......]]]...))))))..]]....[[[[[....]]]]]...[[[[[[[[[[[..........]]]]]]]]]]]]]].]]]]]][[[[[[[[[..[[[[[[....[[[..........]]]...]]]]]].]]]].]]]]]...,-34.09,-34.54
8,manfredinvivo,[[[...[[[..[[[[.....]]]]...]]]...]]]...[[[[[....]]]]][[[[[[[[[[.[[[.[[[[....]]]].]]]..[.......]....]]]]]]]]]][[[[.....(((((...........[[[[[[[[[[.........]]].]]]]]]]]]]]))))).....[[.[[[[.........]]]].]].....,-33.954,-36.434
17,yang,(((((([[[.[[[[[[...]]]]]]..]]]...[[[[[[[[[[[....]]]].[[[[[[[[[[.[[[.[[[[....]]]].]]].[[....]]......]]]]]]]]]]......]]]]]]].[[[[[.....[[[[[[[))))))............]]]]]]]..]]]]]......[[.[[[[.........]]]].]].....,-33.8763,-37.3863
1,yang,[[[...[[[.[[[[[[...]]]]]]..]]]...]]]....[[[[....]]]].....[[[[...[[[.[[[[....]]]].]]].....]]]]....[[[[[[[(((((((((((...]]]]]]])))))))))))[[[[[[[[.........]]].]]]]].....[[[[[......[[.[[[[.........]]]].]]]]]]],-33.8498,-36.9298
13,manfredinvivo,[[[[...[[[[(((((((..]]]]..]]]]....)))))))..[[[....[[.[[[[[[[[[[.[[[.[[[[....]]]].]]]..[.......]....]]]]]]]]]].]]...]]].[[[[[[........[[[[[[[[[[[.........]]].]]]]]]]]]].]]]]......[[.[[[[.........]]]].]].....,-33.2139,-36.6839
20,huston,....[[.[[[[..[[[[[.[[[[[[..[[[[[[[[[....]]]]]]]]]...]]]]]]((((..(((((..((((...((((..(((..(((((.......((.((((((((.(((((((...((((...]]]]]]]]].]])))).)).))))).)))))))).)))))))..))).)))).....)))).)))))...))))..,-33.076,-33.576
18,yang,.[[[[[[.....((((((.]]]]]]..[[....[[[[[[[[[[[....]]]].[[[[[[[[[[.[[[.[[[[....]]]].]]].[[....]]......]]]]]]]]]]......]]]]]]]...]]...))))))[[[[[[[[.........]]].]]]]].....[[[[[......[[.[[[[.........]]]].]]]]]]],-33.0702,-34.1202
12,manfredinvivo,[[[...[[[..[[[[.....]]]]...]]]...]]]...[[[[[....]]]]][[[[[[[[[[.....[[[[....]]]](((((..............]]]]]]]]]].....)))))[[[[[[........[[[[[[[[[[[.........]]].]]]]]]]]]].]]]]......[[.[[[[.........]]]].]].....,-32.9099,-36.3399
13,yang,[[[[...[[[[(((((((..]]]]..]]]]....)))))))......[[[[..[[[[[[[[[[.[[[.[[[[....]]]].]]].[[....]]......]]]]]]]]]].........[[[[[..[.......].[[[[[[[[[.........]]].]]]]]].....]]]]].]]]][[.[[[[.........]]]].]].....,-32.6739,-34.4139
5,yang,[[[...[[[.[[[[[[...]]]]]]..]]]...]]]....[[[[....]]]].[[[[[[[[[[.[[[.[[[[....]]]].]]].[[....]]......]]]]]]]]]].(((......(((.[[[[[.....[[[[[[[[[[))).....)))]].]]]]]]]]..]]]]]......[[.[[[[.........]]]].]].....,-32.641,-37.121
12,huston,.[[[[[[[[[....]]]]]]..]]]..[[[[[[[[[....]]]]]]]]].[[.[[[[[[[[[[[[[..[[[[....]]]](((((...]]]........]]]]]]]]]].]]..)))))[[[[[[........[[[[[[[[[[[[[....]].]]].]]]]]]]]]].]]]]......[[.[[[[.........]]]].]].....,-32.3474,-36.1474
13,yang,......[[[[.[[[[.....(((((..((((((([[....]])))))))...)))))[[[[[[.[[[.[[[[....]]]].]]].[[....]]......]]]]]]..[[[[[......[[[[[..[.......].[[[[[[[[[.........]]].]]]]]].....]]]]]....]]]]]............]]]].]]]]...,-32.34,-32.85
13,yang,......[[[[.[[[[.....[((((..((((([[[[....]]]])))))...))))][[[[[[.[[[.[[[[....]]]].]]].[[....]]......]]]]]]..[[[[[......[[[[[..[.......].[[[[[[[[[.........]]].]]]]]].....]]]]]....]]]]]............]]]].]]]]...,-32.34,-32.85
19,huston,...((((((((..[[[[[.[[[[[[..[[[[[[[[[....]]]]]]]]]...]]]]]]......[[[.[[[[....]]]].]]]..]]]]]...[[[[[[[[[[.)))))))).....]]]]]]].]]]....[[[[[[[[[[[[[....]].]]].]]]]]]]].[[[.[[[[[...[[[.....]]]..]]]]]..]]].....,-31.6548,-34.1248
16,yang,[[[...[[[.[[[[[[...]]]]]]..]]]...]]]....[[[[....]]]].[[[[[[[[[[.[[[...(((((((((..]]]...............]]]]]]]]]][[[[.[[[[[[[[[..[.......].[[[[[[[[[.........]]].]]]]]].....]]]]...]].]]].]]]].........)))))))))..,-31.5802,-34.4602
16,manfredinvivo,[[[...[[[..[[[[.....]]]]...]]]...]]]...[[[[[....]]]]][[[[[[[[[[.[[[...(((((((((..]]]...............]]]]]]]]]][[[......[[[[[[[........[[[[[[[[[[[.........]]].]]]]]]]]]].]]]]]....]]]...............)))))))))..,-31.4702,-33.2602
12,yang,[[[...[[[.[[[[[[...]]]]]]..]]]...]]]....[[[[....]]]].[[[[[[[[[[.....[[[[....]]]](((((..............]]]]]]]]]].....)))))[[[[..[.......].[[[[[[[[[.........]]].]]]]]].....]]]]......[[.[[[[.........]]]].]].....,-31.2999,-35.8499
16,manfredinvivo,(((((((((((((((....(((.(...(((...(((....((((((....((.((((((((((.(((.[[[[....]]]].)))..[.......]....)))))))))).))...))))))..)))....)))...).)))...)))........))))..))))...))))......[[.[[[[.........]]]].]].....,-30.72,-32.62
19,manfredinvivo,...((((((((..[[[[.....[[...[[[[[[[[[....]]]]]]]]]..]]]]]].[[[[[.[[[.[[[[....]]]].]]]..[.......]....]]]]].)))))))).....[[[[[[[........[[[[[[[[[[[.........]]].]]]]]]]]]].]]]]].....[[.[[[[.........]]]].]].....,-30.41,-32.29
16,huston,....[[[[[[....]]]]]][[[[[..[[[[[[[[[....]]]]]]]]]...]]]]]...[[[.[[....((((((((([[[[....[[[[[....]]]]]...[[[[[[[[[[[..........]]]]]]]]]]].[[[[[[[[[....]].]]].]]]]]]]].]]]]].[[[[[.[[[.....]]].]]]]])))))))))..,-30.3969,-32.3569
11,yang,......[[[.[[[[[[...]]]]]]..]]]..((((((..[[[[[[....[[.[[[[[[[[[[.......[[.))))))............]]......]]]]]]]]]].]]...]]]]]]..[[[[[.....[[[[[[[[[[[.........]]].]]]]]]]]..]]]]]......[[.[[[[.........]]]].]].....,-29.7759,-33.2559
20,yang,[[[...[[[.[[[[[[...]]]]]]..]]]...]]]....[[[[....]]]].[[[[[((((..(((((...(((...((((..(((..(((((.......((.((((((((.(((((.(((.((.........]]]]].)).)))....))))).)))))))).)))))))..))).)))).....)))..)))))...))))..,-29.6258,-32.1158
14,yang,.[[[[[[.....(((((..]]]]]]..[[[[[[[[[....]]]]]]]]]....)))))......[[[.[[[[....]]]].]]][[[..[[[[[...[[[[[[[.[[[.......]]]]]]]]]]........[[[[[[[[[[[.........]]].]]]]]]]]..]]]]]..]]].[[.[[[[.........]]]].]].....,-29.4905,-32.8805
14,manfredinvivo,[[[.[[[[[[[.(((((.....[[...[[[[[[[[[....]]]]]]]]]..]])))))[[[[[.[[[.[[[[....]]]].]]]..[.......]....]]]]].]]]]]]]......[[[[[[[........[[[[[[[[[[[.........]]].]]]]]]]]]].]]]]]...]]]..[[[[.........]]]]........,-29.48,-30.73
20,manfredinvivo,[[[...[[[..[[[[.....]]]]...]]]...]]]...[[[[[....]]]]]((((([[[[[.[[[.[[[[....]]]].]]]..[.......]....]]]]][[[[[[[[.[[[[[.[[[.[[.........))))).]].]]]....]]]]].]]]]]]]]..[[[.[[[[[...[[.......]]..]]]]]..]]].....,-29.196,-31.506
19,yang,...((((((((.[[[[....[[[[[..[[[[[[[[[....]]]]]]]]]...]]]]][[[[[[.[[[.[[[[....]]]].]]].[[....]]......]]]]]]))))))))..]]]][[[[..[.......].[[[[[[[[[.........]]].]]]]]].....]]]]......[[.[[[[.........]]]].]].....,-28.9359,-31.2059
20,manfredinvivo,[[[...[[[..[[[[.....]]]]...]]]...]]]...[[[[[....]]]]][[[[[((((..(((((...(((...((((((.....(((((.......((.((((((((.(((((.(((.((.........]]]]].)).)))....))))).)))))))).)))))))...)).)))).....)))..)))))...))))..,-28.8486,-30.2186
11,yang,[[[...[[[.[[[[[[...]]]]]]..]]]...]]]....((((((....((.((((((((((.......((.....[[[[.....]]]].))......)))))))))).))...))))))..[[[[[.....[[[[[[[[[[[.........]]].]]]]]]]]..]]]]]......[[.[[[[.........]]]].]].....,-27.77,-31.28
20,yang,[[[...[[[.[[[[[[...]]]]]]..]]]...]]]....[[[[....]]]].((((([[[[[.[[[.[[[[....]]]].]]].[[....]]......]]]]][[[[[[[[.[[[[[.[[[.[[.........))))).]].]]]....]]]]].]]]]]]]]...[[[[[......[[.[[[[.........]]]].]]]]]]],-27.046,-29.506
*****************205************************
8,huston,[[[[[.[[[[..[[[[..[[[...[[[[[...[[[[[[[[[[[....]]]]][[[[[[[[[[.[[[.[[[[....]]]].]]].....[[[....]]]]]]]]]]]]].......]]]]]].]]]]]]]]]]]]]]]].]]]]]..........(((((((.[[.[[[.[[[[[))))))).........]]]]]..]]]]]...,-40.8303,-43.0603
15,huston,[[[[[[[[[....]]]]]]..]]]..[[[[[[[[[....]]]]]]]]].[[.[[[[[[[[[[.[[[.[[[[....]]]].]]].....[[[....]]]]]]]]]]]]].]].((((([[[[[[[........[[[[[[[[[[[)))))....]]].]]]]]]]]]].]]]]].....[[.[[[[.........]]]].]].....,-39.8659,-43.5059
9,huston,..[[[[[[[....]]]]]]].[[[..[[[[[[[[[....]]]]]]]]]...]]][[[[[[[[.[[[.[[[[....]]]].]]].....[[[....]]]]]]]]]]][[[[[[[[.[[(((((]]]]]]]]]][[[[[[[[[[[[[....]].]]].]]]]]]]]...))))).....[[.[[[[.........]]]].]].....,-39.7294,-41.6594
3,huston,..[[[[[[[....]]]]]]].[[[..[[[[[[[[[....]]]]]]]]]...]]][[[[[[[[.[[[.[[[[....]]]].]]].....[[[....]]]]]]]]]]]((((((((...[[[[[[[))))))))[[[[[[[[[[[[[....]].]]].]]]]]]]]]].]]]]].....[[.[[[[.........]]]].]].....,-39.7204,-41.4004
2,huston,[[[[[.[[[[..[[[[..[[[...[[[[[...[[[[[[[[[[[....]]]]]((((((((((.[[[.[[[[....]]]].]]].....[[[....]]])))))))))).......]]]]]].]]]]]]]]]]]]]]]].]]]]].[[[[[[[[[..[[[[[[....[[[..........]]]...]]]]]].]]]].]]]]]...,-39.6,-40.92
10,huston,[[[[[.[[[[..[[[[..[[[...[[[[[...((((((([[[[....]]]].[[[[[[[[[[.[[[.[[[[....]]]].]]].....[[[....]]]]]]]]]]]]]......))))))).]]]]]]]]]]]]]]]].]]]]].[[[[[[[[[..[[[[[[....[[[..........]]]...]]]]]].]]]].]]]]]...,-39.54,-40.86
3,huston,...[[[[[[....]]]]]][[[[[..[[[[[[[[[....]]]]]]]]]...]]]]][[[[...[[[.[[[[....]]]].]]].....]]]]....(((((((.[[[[[[[[[[...)))))))]]]]]]]]]][[[[[[[[[[[....]].]]].]]]]]]...[[[.[[[[[...[[[.....]]]..]]]]]..]]].....,-38.9925,-40.7825
17,huston,[[[[[.[[[..((((((..[[...[[[[[...[[[[[[[[[[[....]]]]][[[[[[[[[[.[[[.[[[[....]]]].]]].....[[[....]]]]]]]]]]]]].......]]]]]].]]]]]]]))))))]]].]]]]].[[[[[[[[[..[[[[[[....[[[..........]]]...]]]]]].]]]].]]]]]...,-38.93,-40.25
5,huston,...[[[[[[....]]]]]][[[..[[[[[...[[[[[[[[[[[....]]]]][[[[[[[[[[.[[[.[[[[....]]]].]]].....[[[....]]]]]]]]]]]]].......]]]]]].]]]]].]]].(((((((([[[[[....]].]]].)))))))).[[[.[[[[[...[[[.....]]]..]]]]]..]]].....,-38.58,-40.09
7,huston,..((((((([[[[)))))))]]]][[[[[...[[[[[[[[[[[....]]]]][[[[[[[[[[.[[[.[[[[....]]]].]]].....[[[....]]]]]]]]]]]]].......]]]]]].]]]]].....[[[[[[[[[[[[[....]].]]].]]]]]]]].[[[.[[[[[...[[[.....]]]..]]]]]..]]].....,-38.5721,-40.1721
7,huston,..[[[[[[[((((]]]]]]]))))[[[[[...[[[[[[[[[[[....]]]]][[[[[[[[[[.[[[.[[[[....]]]].]]].....[[[....]]]]]]]]]]]]].......]]]]]].]]]]].....[[[[[[[[[[[[[....]].]]].]]]]]]]].[[[.[[[[[...[[[.....]]]..]]]]]..]]].....,-38.5721,-40.1721
3,huston,...[[[[[[....]]]]]][[[[[..[[[[[[[[[....]]]]]]]]]...]]]]][[[[...[[[.[[[[....]]]].]]].....]]]]....[[[[[[[(((((((((((...]]]]]]])))))))))))[[[[[[[[[[....]].]]].]]]]]....[[[.[[[[[...[[[.....]]]..]]]]]..]]].....,-38.4898,-40.4998
13,huston,[[[[[.[[[[.[[.[[[.((((((..((((((([[....]])))))))...)))))).]]]]][[[.[[[[....]]]].]]]...[[[[[....]]]]]....[[[[[[[[[[..........]]]]]]]]]]]]]].]]]]].[[[[[[[[[..[[[[[[....[[[..........]]]...]]]]]].]]]].]]]]]...,-38.31,-39.63
13,huston,[[[[[.[[[[.[[.[[[.[[((((..((((([[[[....]]]])))))...))))]].]]]]][[[.[[[[....]]]].]]]...[[[[[....]]]]]....[[[[[[[[[[..........]]]]]]]]]]]]]].]]]]].[[[[[[[[[..[[[[[[....[[[..........]]]...]]]]]].]]]].]]]]]...,-38.31,-39.63
15,manfredinvivo,...[[[[[[....]]]]]].......[[[[[[[[[....]]]]]]]]].[[.[[[[[[[[[[.[[[.[[[[....]]]].]]]..[.......]....]]]]]]]]]].]].((((([[[[[[[........[[[[[[[[[[[)))))....]]].]]]]]]]]]].]]]]].....[[.[[[[.........]]]].]].....,-38.1859,-42.3659
15,manfredinvivo,...[[[[[[....]]]]]].......[[[[[[[[[....]]]]]]]]].[[.[[[[[[[[[[.[[[.[[[[....]]]].]]]..[.......]....]]]]]]]]]].]].[[[[[(((((((........(((((((((((]]]]]....))).)))))))))).))))).....[[.[[[[.........]]]].]].....,-38.1859,-42.3659
4,huston,..[[[[[[[....]]]]]]].[[[..(((((((((....)))))))))...]]][[[[[[[[.[[[.[[[[....]]]].]]].....[[[....]]]]]]]]]]][[[[[[[[..........]]]]]]]][[[[[[[[[[[[[....]].]]].]]]]]]]].[[[.[[[[[...[[[.....]]]..]]]]]..]]].....,-38.06,-39.45
7,yang,..((((((([[[[)))))))]]]]..[[[[[[[[[[[[[[[[[....]]]].[[[[[[[[[[.[[[.[[[[....]]]].]]].[[....]]......]]]]]]]]]]......]]]]]]].[[[.....[[[[[[[[[[[[[.........]]].]]]]]]]]...]]......]]]...............]]]]]]......,-37.7921,-38.9821
3,manfredinvivo,...[[[[[[....]]]]]]..[[[..[[[[[[[[[....]]]]]]]]]...]]]..[[[[...[[[.[[[[....]]]].]]].....]]]]....(((((((.[[[[[[[[[[...)))))))]]]]]]]]]][[[[[[[[[.........]]].]]]]]]...[[[.[[[[[...[[.......]]..]]]]]..]]].....,-37.7625,-41.4425
6,manfredinvivo,..((((((([[[[)))))))]]]]..[[[[[[[[[[[[[[[[[....]]]].[[[[[[[[[[.[[[.[[[[....]]]].]]]..[.......]....]]]]]]]]]]......]]]]]]].[[[.....[[[[[[[[[[[[[.........]]].]]]]]]]]...]]......]]]...............]]]]]]......,-37.5321,-38.7221
8,manfredinvivo,[[[[[.[[[[..[[[[.....[....[[[...[[[[[[[[[[[....]]]].[[[[[[[[[[.[[[.[[[[....]]]].]]]..[.......]....]]]]]]]]]]......]]]]]]].]]]...].]]]]]]]].]]]]]..........(((((((....[[[.[[[[[))))))).........]]]]]..]]].....,-37.452,-40.272
1,manfredinvivo,...[[[[[[....]]]]]]..[[[..[[[[[[[[[....]]]]]]]]]...]]]..[[[[...[[[.[[[[....]]]].]]].....]]]].....((((((.[[[[[[[[[[...)))))).]]]]]]]]]][[[[[[[[[.........]]].]]]]]]...[[[.[[[[[...[[.......]]..]]]]]..]]].....,-37.0277,-40.4777
3,manfredinvivo,.....[[[..[[[[.....]]]]...]]]...[[[[[[[[[[[....]]]]]..[[[[[[[[.[[[.[[[[....]]]].]]]..[.......]....]]]]]]]]((((((((.]]]]]]...))))))))[[[[[[[[[[[.........]]].]]]]]]]].[[[.[[[[[...[[.......]]..]]]]]..]]].....,-36.6147,-39.2947
1,manfredinvivo,...[[[[[[....]]]]]]..[[[..[[[[[[[[[....]]]]]]]]]...]]]..[[[[...[[[.[[[[....]]]].]]].....]]]].....[[[[[[(((((((((((...]]]]]].)))))))))))[[[[[[[[.........]]].]]]]]....[[[.[[[[[...[[.......]]..]]]]]..]]].....,-36.525,-40.195
2,manfredinvivo,...[[[[[[....]]]]]]..[[...[[....[[[[[[[[[[[....]]]].((((((((((.[[[.[[[[....]]]].]]]..[.......]....))))))))))......]]]]]]]...]]....]].[[[[[[[[[[.........]]].]]]]]]]..[[[.[[[[[...[[.......]]..]]]]]..]]].....,-36.43,-39.71
10,manfredinvivo,...[[[[[[....]]]]]]..[[...[[....((((((([[[[....]]]].[[[[[[[[[[.[[[.[[[[....]]]].]]]..[.......]....]]]]]]]]]]......)))))))...]]....]].[[[[[[[[[[.........]]].]]]]]]]..[[[.[[[[[...[[.......]]..]]]]]..]]].....,-36.43,-39.71
5,huston,[[[[[[[[[....]]]]]]..]]]..[[[[[[[[[....]]]]]]]]].....[[[[[[[[[.[[[.[[[[....]]]].]]].....[[[....]]]]]]]]]]]]((((.((((([[[[[[[........[[[[[[[[[[.))))).))))]].]]]]]]]]]].]]]]].....[[.[[[[.........]]]].]].....,-36.3595,-39.5295
15,yang,.[[[[[[[.[[[[[[...]]]]]]..]]].]]]].....[[[[....]]]].[[[[[[[[[[.[[[.[[[[....]]]].]]].[[....]]......]]]]]]]]]]....((((([[[[[[[........[[[[[[[[[[[)))))....]]].]]]]]]]]]].]]]]].....[[.[[[[.........]]]].]].....,-36.1659,-40.3959
5,manfredinvivo,...[[[[[[....]]]]]].......[[[[[[[[[[[[[[[[[....]]]].[[[[[[[[[[.[[[.[[[[....]]]].]]]..[.......]....]]]]]]]]]]......]]]]]]].[[[.....[[(((((((([[[.........]]].))))))))...]]......]]]...............]]]]]]......,-36.1,-37.82
3,yang,.[[[[[[[.[[[[[[...]]]]]]..]]].]]]].....[[[[....]]]]...[[[[[[[[.[[[.[[[[....]]]].]]].[[....]]......]]]]]]]]((((((((...[[[[[[[))))))))[[[[[[[[[[[.........]]].]]]]]]]]]].]]]]].....[[.[[[[.........]]]].]].....,-36.0804,-39.3904
8,yang,[[[[[.[[[[[[[[[...]]]]]...[[....[[[[[[[[[[[....]]]].[[[[[[[[[[.[[[.[[[[....]]]].]]].[[....]]......]]]]]]]]]]......]]]]]]]...]]........]]]].]]]]]..........(((((((....[[[.[[[[[))))))).........]]]]]..]]].....,-36.062,-38.882
9,yang,.[[[[[[[.[[[[[[...]]]]]]..]]].]]]].....[[[[....]]]].[[[[[[[[[[.[[[.[[[[....]]]].]]].[[....]]......]]]]]]]]]][[[[[[.[[(((((]]]]]]]]..[[[[[[[[[[[.........]]].]]]]]]]]...))))).....[[.[[[[.........]]]].]].....,-36.0522,-40.1222
6,manfredinvivo,[[[[[[[[[(((.]]]]]]..]]].)))....[[[[[[[[[[[....]]]].[[[[[[[[[[.[[[.[[[[....]]]].]]]..[.......]....]]]]]]]]]]......]]]]]]].[[[[[.....[[[[[[[[[[[.........]]].]]]]]]]]..]]]]]......[[.[[[[.........]]]].]].....,-35.9186,-38.2186
14,huston,[[[[[.[[[[.(((((.....[[...[[[[[[[[[....]]]]]]]]]..]])))))[[[[[.[[[.[[[[....]]]].]]].....[[[....]]]]]]]].[[[[[[[[[[..........]]]]]]]]]]]]]].]]]]].[[[[[[[[[..[[[[[[....[[[..........]]]...]]]]]].]]]].]]]]]...,-35.85,-37.17
13,huston,..........(((((((.[[[[[[..[[[[[[[))))))).]]]]]]]...]]]]]][[[[[.[[[.[[[[....]]]].]]].....[[[....]]]]]]]].[[[[[[[[[[..........]]]]]]]]]][[[[[[[[[[[....]].]]].]]]]]]...[[[.[[[[[...[[[.....]]]..]]]]]..]]].....,-35.8302,-37.6502
4,manfredinvivo,...[[[[[[....]]]]]].......(((((((((....))))))))).[[.[[[[[[[[[[.[[[.[[[[....]]]].]]]..[.......]....]]]]]]]]]].]]......[[[[[[[........[[[[[[[[[[[.........]]].]]]]]]]]]].]]]]].....[[.[[[[.........]]]].]].....,-35.47,-39.4
9,manfredinvivo,...[[[[[[....]]]]]].......[[[[[[[[[....]]]]]]]]].[[.[[[[[[[[[[.[[[.[[[[....]]]].]]]..[.......]....]]]]]]]]]].]]......((((([[........[[[[[[[[[[[.........]]].]]]]]]]]]].))))).....[[.[[[[.........]]]].]].....,-35.47,-39.4
7,yang,[[[[.[[[.(((([[...]]))))..]]]...[[[[[[[[[[[....]]]].[[[[[[[[[[.[[[.[[[[....]]]].]]].[[....]]......]]]]]]]]]]......]]]]]]]...........[[[[[[[[[[[.........]]].]]]]]]]].]]]]........[[.[[[[.........]]]].]].....,-35.46,-37.58
5,yang,[[[[.[[[.[[[[[[...]]]]]]..]]]...[[[[[[[[[[[....]]]].[[[[[[[[[[.[[[.[[[[....]]]].]]].[[....]]......]]]]]]]]]]......]]]]]]]...........(((((((([[[.........]]].)))))))).]]]]........[[.[[[[.........]]]].]].....,-35.46,-37.58
10,yang,[[[[.[[[.[[[[[[...]]]]]]..]]]...((((((([[[[....]]]].[[[[[[[[[[.[[[.[[[[....]]]].]]].[[....]]......]]]]]]]]]]......)))))))...........[[[[[[[[[[[.........]]].]]]]]]]].]]]]........[[.[[[[.........]]]].]].....,-35.46,-37.58
2,yang,[[[[.[[[.[[[[[[...]]]]]]..]]]...[[[[[[[[[[[....]]]].((((((((((.[[[.[[[[....]]]].]]].[[....]]......))))))))))......]]]]]]]...........[[[[[[[[[[[.........]]].]]]]]]]].]]]]........[[.[[[[.........]]]].]].....,-35.46,-37.58
5,manfredinvivo,...[[[[[[....]]]]]]..[[...[[....[[[[[[[[[[[....]]]].[[[[[[[[[[.[[[.[[[[....]]]].]]]..[.......]....]]]]]]]]]]......]]]]]]]...]]....]].[[[[[[[[[(((.((.((..]].]]]]]]].)))).))).....[[.[[[[.........]]]].]].....,-35.3694,-38.4094
16,huston,((((((.((.(..(((((((((.....(((((((.((((((((((....((.((((((((((.(((.[[[[....]]]].))).....[[[....]]])))))))))).))...))))))......))))))))..))).....)))..))))))..).))..))))))........[[.[[[[.........]]]].]].....,-35.22,-37.34
1,yang,......[[[....]]]...[[[[[..[[[[[[[[[....]]]]]]]]]...]]]]][[[[...[[[.[[[[....]]]].]]].....]]]]....[[[[[[[(((((((((((...]]]]]]])))))))))))[[[[[[[[.........]]].]]]]].....[[[[[......[[.[[[[.........]]]].]]]]]]],-35.1598,-36.8798
4,yang,.[[[[[[..[[[[[[...]]]]]]..(((((((((....))))))))).[[.[[[[[[[[[[.[[[.[[[[....]]]].]]].[[....]]......]]]]]]]]]].]]..]]]]]]...[[[[[.....[[[[[[[[[[[.........]]].]]]]]]]]..]]]]]......[[.[[[[.........]]]].]].....,-35.09,-37.56
7-11,manfredinvivo,...[[[[[[....]]]]]].......[[[...[[[....((((((....((.((((((((((.(((.[[[[....]]]].)))..[.......]....)))))))))).))...))))))..]]]....]]].[[[[[[[[[[.........]]].]]]]]]]..[[[.[[[[[...[[.......]]..]]]]]..]]].....,-35.07,-38.62
7,yang,[[[[[[[[[(((.]]]..]]]]]].)))....[[[[[[[[[[[....]]]].[[[[[[[[[[.[[[.[[[[....]]]].]]].[[....]]......]]]]]]]]]]......]]]]]]].[[[[[.....[[[[[[[[[[[.........]]].]]]]]]]]..]]]]]......[[.[[[[.........]]]].]].....,-34.8169,-37.1169
12,manfredinvivo,...[[[[[[....]]]]]]..[[...[[....[[[[[[[.[[.......((.((((((((((.[[[.[[[[....]]]].]]]..[.......]....)))))))))).))]].]]]]]]]...]]....]].[[[[[[[[[[.........]]].]]]]]]]..[[[.[[[[[...[[.......]]..]]]]]..]]].....,-34.81,-38.09
20,huston,[[[[[[[[[....]]]]]]].]].[[[[[..((((((([[[[[....]]]]][[[[[[[[[[.[[[.[[[[....]]]].]]].....[[[....]]]]]]]]]]]]][[[[.[[[[[[[[[[[........[[[[[[[[[[[[[....]].]]].]]]]]]]]]].]]]]]...].]]].]]]]........)))))))]]]]],-34.68,-35.0
6,yang,.....[[[.[[[[[[...]]]]]]..]]]..[[[[[[[.((((((....((.((((((((((.(((.[[[[....]]]].))).[[....]]......)))))))))).))...))))))..[[[.....[[[[[[[[[[[[[.........]]].]]]]]]]]...]]......]]]...............]]]]]]].....,-34.4,-35.99
17,manfredinvivo,[[[...[[[[.((((((..]]]]..]]]....[[[[[[[[[[[....]]]].[[[[[[[[[[.[[[.[[[[....]]]].]]]..[.......]....]]]]]]]]]]......]]]]]]]........))))))[[[[[[[[.........]]].]]]]]....[[[.[[[[[...[[.......]]..]]]]]..]]].....,-34.0148,-35.9948
12,manfredinvivo,...[[[[[[....]]]]]].......[[[[[[[[[....]]]]]]]]].[[.[[[[[[[[[[.....[[[[....]]]](((((..............]]]]]]]]]].]]..)))))[[[[[[........[[[[[[[[[[[.........]]].]]]]]]]]]].]]]]......[[.[[[[.........]]]].]].....,-33.4053,-37.7453
20,yang,.....[[[.[[[[[[...]]]]]]..]]]..(((((((.[[[[....]]]].[[[[[[[[[[.[[[.[[[[....]]]].]]].[[....]]......]]]]]]]]]][[[[.[[[[[[[[[..[.......].[[[[[[[[[.........]]].]]]]]].....]]]]...]].]]].]]]]........))))))).....,-33.23,-34.82
19,huston,...[[.[[[[..[[[[[.[[[[[[..[[[[[[[[[....]]]]]]]]]...]]]]]]((((..(((((..((((...((((..(((..(((((.......((.((((((((.(((((((...((((...]]]]]]]]].]])))).)).))))).)))))))).)))))))..))).)))).....)))).)))))...))))..,-33.076,-33.576
17,yang,[[[[[[.....((((((.]]]]]]..[[....[[[[[[[[[[[....]]]].[[[[[[[[[[.[[[.[[[[....]]]].]]].[[....]]......]]]]]]]]]]......]]]]]]]...]]...))))))[[[[[[[[.........]]].]]]]].....[[[[[......[[.[[[[.........]]]].]]]]]]],-33.0702,-34.1202
13,manfredinvivo,[[[...[[[[(((((((..]]]]..]]].....)))))))..[[[....[[.[[[[[[[[[[.[[[.[[[[....]]]].]]]..[.......]....]]]]]]]]]].]]...]]].[[[[[[........[[[[[[[[[[[.........]]].]]]]]]]]]].]]]]......[[.[[[[.........]]]].]].....,-32.9047,-36.3747
19,huston,.[[[[[[[.[[[[[[...]]]]]]..]]].]]]][[[[[[[[[....]]]]]((((([[[[[.[[[.[[[[....]]]].]]].....[[[....]]]]]]]]..[[[[[[[[[..........]]]]]]]]]))))).]]]]..[[[[[[[[[..[[[[[[....[[[..........]]]...]]]]]].]]]].]]]]]...,-32.85,-34.33
6,huston,[[[[[[[[[....]]]]]]].]][[[[[[[.((((((.[[[[[....]]]]]..[[[......]]]..)))))).[[[..[[[...[[[[[....]]]]]...]]][[[[[[[[..........]]]]]]]][[[[[[[[[[[[[....]].]]].]]]]]]]].]]]]]]]]]]..[[.[[[[.........]]]].]].....,-32.71,-34.43
13,yang,[[[...[[[[(((((((..]]]]..]]].....)))))))......[[[[..[[[[[[[[[[.[[[.[[[[....]]]].]]].[[....]]......]]]]]]]]]].........[[[[[..[.......].[[[[[[[[[.........]]].]]]]]].....]]]]].]]]][[.[[[[.........]]]].]].....,-32.3647,-34.1047
12,huston,[[[[[[[[[....]]]]]]..]]]..[[[[[[[[[....]]]]]]]]].[[.[[[[[[[[[[[[[..[[[[....]]]](((((...]]]........]]]]]]]]]].]]..)))))[[[[[[........[[[[[[[[[[[[[....]].]]].]]]]]]]]]].]]]]......[[.[[[[.........]]]].]].....,-32.3474,-36.1474
13,yang,.....[[[[.[[[[.....(((((..((((((([[....]])))))))...)))))[[[[[[.[[[.[[[[....]]]].]]].[[....]]......]]]]]]..[[[[[......[[[[[..[.......].[[[[[[[[[.........]]].]]]]]].....]]]]]....]]]]]............]]]].]]]]...,-32.34,-32.85
13,yang,.....[[[[.[[[[.....[((((..((((([[[[....]]]])))))...))))][[[[[[.[[[.[[[[....]]]].]]].[[....]]......]]]]]]..[[[[[......[[[[[..[.......].[[[[[[[[[.........]]].]]]]]].....]]]]]....]]]]]............]]]].]]]]...,-32.34,-32.85
11,huston,..[[[[[[[....]]]]]]][[[[..[[[[.((((((.[[[[[....]]]]].....]]]].....]]]]..))))))..[[[...[[[[[....]]]]]...]]][[[[[[[[..........]]]]]]]][[[[[[[[[[[[[....]].]]].]]]]]]]].[[[.[[[[[...[[[.....]]]..]]]]]..]]].....,-32.3382,-35.3082
20,manfredinvivo,.....[[[..[[[[.....]]]]...]]]..((((((([[[[[....]]]]][[[[[[[[[[.[[[.[[[[....]]]].]]]..[.......]....]]]]]]]]]][[[......[[[[[[[........[[[[[[[[[[[.........]]].]]]]]]]]]].]]]]]....]]]..............))))))).....,-31.99,-33.58
18,huston,..((((((((..[[[[[.[[[[[[..[[[[[[[[[....]]]]]]]]]...]]]]]]......[[[.[[[[....]]]].]]]..]]]]]...[[[[[[[[[[.)))))))).....]]]]]]].]]]....[[[[[[[[[[[[[....]].]]].]]]]]]]].[[[.[[[[[...[[[.....]]]..]]]]]..]]].....,-31.6548,-34.1248
12,yang,[[[[[[[[[....]]]..]]]]]]..[[[[[[[[[....]]]]]]]]].[[.[[[[[[[[[[.....[[[[....]]]](((((..............]]]]]]]]]].]]..)))))[[[[..[.......].[[[[[[[[[.........]]].]]]]]].....]]]]......[[.[[[[.........]]]].]].....,-31.4853,-35.2853
16,manfredinvivo,...[[[[[[....]]]]]].......[[[[[[[[[....]]]]]]]]]....[[[[[[[[[[.[[[...(((((((((..]]]...............]]]]]]]]]][[[......[[[[[[[........[[[[[[[[[[[.........]]].]]]]]]]]]].]]]]]....]]]...............)))))))))..,-30.9702,-33.9002
6,yang,.....[[[.[[[[[[...]]]]]]..]]]..((((((..[[[[[[....[[.[[[[[[[[[[.[[[[[))))))...]].]]]...............]]]]]]]]]].]]...]]]]]]..[[[[[.....[[[[[[[[[[[.........]]].]]]]]]]]..]]]]]......[[.[[[[.........]]]].]].....,-30.6504,-34.8504
16,yang,.[[[[[[[.[[[[[[...]]]]]]..]]].]]]].....[[[[....]]]].[[[[[[[[[[.[[[...(((((((((..]]]...............]]]]]]]]]][[[[.[[[[[[[[[..[.......].[[[[[[[[[.........]]].]]]]]].....]]]]...]].]]].]]]].........)))))))))..,-30.4802,-32.8802
18,manfredinvivo,..((((((((..[[[[.....[[...[[[[[[[[[....]]]]]]]]]..]]]]]].[[[[[.[[[.[[[[....]]]].]]]..[.......]....]]]]].)))))))).....[[[[[[[........[[[[[[[[[[[.........]]].]]]]]]]]]].]]]]].....[[.[[[[.........]]]].]].....,-30.41,-32.29
16,huston,...[[[[[[....]]]]]][[[[[..[[[[[[[[[....]]]]]]]]]...]]]]]...[[[.[[....((((((((([[[[....[[[[[....]]]]]...[[[[[[[[[[[..........]]]]]]]]]]].[[[[[[[[[....]].]]].]]]]]]]].]]]]].[[[[[.[[[.....]]].]]]]])))))))))..,-30.3969,-32.3569
16,manfredinvivo,((((((.((.(...((....[((....(((...((((((((((((....((.((((((((((.(((.[[[[....]]]].)))..[.......]....)))))))))).))...)))))).............))))))...))).))]...))...).))..))))))........[[.[[[[.........]]]].]].....,-29.97,-32.09
11,yang,.....[[[.[[[[[[...]]]]]]..]]]..((((((..[[[[[[....[[.[[[[[[[[[[.......[[.))))))............]]......]]]]]]]]]].]]...]]]]]]..[[[[[.....[[[[[[[[[[[.........]]].]]]]]]]]..]]]]]......[[.[[[[.........]]]].]].....,-29.7759,-33.2559
11,yang,.....[[[.[[[[[[...]]]]]]..]]]..[[[[[[..((((((....((.((((((((((.......((.]]]]]]............))......)))))))))).))...))))))..[[[[[.....[[[[[[[[[[[.........]]].]]]]]]]]..]]]]]......[[.[[[[.........]]]].]].....,-29.7759,-33.2559
14,yang,[[[[[[.....(((((..]]]]]]..[[[[[[[[[....]]]]]]]]]....)))))......[[[.[[[[....]]]].]]][[[..[[[[[...[[[[[[[.[[[.......]]]]]]]]]]........[[[[[[[[[[[.........]]].]]]]]]]]..]]]]]..]]].[[.[[[[.........]]]].]].....,-29.4905,-32.8805
14,manfredinvivo,...[[[[[[[.(((((.....[[...[[[[[[[[[....]]]]]]]]]..]])))))[[[[[.[[[.[[[[....]]]].]]]..[.......]....]]]]].]]]]]]]......[[[[[[[........[[[[[[[[[[[.........]]].]]]]]]]]]].]]]]].....[[.[[[[.........]]]].]].....,-29.37,-31.25
18,yang,..((((((((.[[[[....[[[[[..[[[[[[[[[....]]]]]]]]]...]]]]][[[[[[.[[[.[[[[....]]]].]]].[[....]]......]]]]]]))))))))..]]]][[[[..[.......].[[[[[[[[[.........]]].]]]]]].....]]]]......[[.[[[[.........]]]].]].....,-28.9359,-31.2059
19,manfredinvivo,...[[[[[[....]]]]]].......[[[[[[[[[....]]]]]]]]]....((((([[[[[.[[[.[[[[....]]]].]]]..[.......]....]]]]][[[[[[[[.[[[[[.[[[.[[.........))))).]].]]]....]]]]].]]]]]]]]..[[[.[[[[[...[[.......]]..]]]]]..]]].....,-28.696,-32.146
19,yang,.[[[[[[[.[[[[[[...]]]]]]..]]].]]]].....[[[[....]]]].[[[[[((((..(((((...(((...((((..(((..(((((.......((.((((((((.(((((.(((.((.........]]]]].)).)))....))))).)))))))).)))))))..))).)))).....)))..)))))...))))..,-28.5258,-30.5358
19,manfredinvivo,...[[[[[[....]]]]]].......[[[[[[[[[....]]]]]]]]]....[[[[[((((..(((((...(((...((((((.....(((((.......((.((((((((.(((((.(((.((.........]]]]].)).)))....))))).)))))))).)))))))...)).)))).....)))..)))))...))))..,-28.3486,-30.8586
19,yang,.[[[[[[[.[[[[[[...]]]]]]..]]].]]]].....[[[[....]]]].((((([[[[[.[[[.[[[[....]]]].]]].[[....]]......]]]]][[[[[[[[.[[[[[.[[[.[[.........))))).]].]]]....]]]]].]]]]]]]]...[[[[[......[[.[[[[.........]]]].]]]]]]],-25.946,-27.926
*****************204************************
9,huston,.[[[[[[[....]]]]]]].[[[..[[[[[[[[[....]]]]]]]]]...]]][[[[[[[[.[[[.[[[[....]]]].]]].....[[[....]]]]]]]]]]][[[[[[[[.[[(((((]]]]]]]]]][[[[[[[[[[[[[....]].]]].]]]]]]]]...))))).....[[.[[[[.........]]]].]].....,-39.7294,-41.6594
3,huston,.[[[[[[[....]]]]]]].[[[..[[[[[[[[[....]]]]]]]]]...]]][[[[[[[[.[[[.[[[[....]]]].]]].....[[[....]]]]]]]]]]]((((((((...[[[[[[[))))))))[[[[[[[[[[[[[....]].]]].]]]]]]]]]].]]]]].....[[.[[[[.........]]]].]].....,-39.7204,-41.4004
15,huston,[[[[[[[[....]]]]]]].]....[[[[[[[[[....]]]]]]]]].[[.[[[[[[[[[[.[[[.[[[[....]]]].]]].....[[[....]]]]]]]]]]]]].]].((((([[[[[[[........[[[[[[[[[[[)))))....]]].]]]]]]]]]].]]]]].....[[.[[[[.........]]]].]].....,-39.2559,-43.5259
2,huston,[[[[.[[[[..[[[[..[[[...[[[[[...[[[[[[[[[[[....]]]]]((((((((((.[[[.[[[[....]]]].]]].....[[[....]]])))))))))).......]]]]]].]]]]]]]]]]]]]]]].]]]]..[[[[[[[[[..[[[[[[....[[[..........]]]...]]]]]].]]]].]]]]]...,-39.13,-40.6
10,huston,[[[[.[[[[..[[[[..[[[...[[[[[...((((((([[[[....]]]].[[[[[[[[[[.[[[.[[[[....]]]].]]].....[[[....]]]]]]]]]]]]]......))))))).]]]]]]]]]]]]]]]].]]]]..[[[[[[[[[..[[[[[[....[[[..........]]]...]]]]]].]]]].]]]]]...,-39.07,-40.54
3,huston,..[[[[[[....]]]]]][[[[[..[[[[[[[[[....]]]]]]]]]...]]]]][[[[...[[[.[[[[....]]]].]]].....]]]]....(((((((.[[[[[[[[[[...)))))))]]]]]]]]]][[[[[[[[[[[....]].]]].]]]]]]...[[[.[[[[[...[[[.....]]]..]]]]]..]]].....,-38.9925,-40.7825
8,huston,..[[[[.[[[[[.[[[.[[[[[[..[[[[[[[[[....]]]]]]]]]...]]]]]].]]]..[[[.[[[[....]]]].]]]...[[[[[....]]]]][[[[[[[[[[[[[[..........]]]]]]]]]]].]]].]]]]]....]]]].(((((((.[[.[[[.[[[[[))))))).........]]]]]..]]]]]...,-38.8103,-41.0303
5,huston,..[[[[[[....]]]]]][[[..[[[[[...[[[[[[[[[[[....]]]]][[[[[[[[[[.[[[.[[[[....]]]].]]].....[[[....]]]]]]]]]]]]].......]]]]]].]]]]].]]].(((((((([[[[[....]].]]].)))))))).[[[.[[[[[...[[[.....]]]..]]]]]..]]].....,-38.58,-40.09
7,huston,.[[[[[[[((((]]]]]]]))))[[[[[...[[[[[[[[[[[....]]]]][[[[[[[[[[.[[[.[[[[....]]]].]]].....[[[....]]]]]]]]]]]]].......]]]]]].]]]]].....[[[[[[[[[[[[[....]].]]].]]]]]]]].[[[.[[[[[...[[[.....]]]..]]]]]..]]].....,-38.5721,-40.1721
7,huston,.((((((([[[[)))))))]]]][[[[[...[[[[[[[[[[[....]]]]][[[[[[[[[[.[[[.[[[[....]]]].]]].....[[[....]]]]]]]]]]]]].......]]]]]].]]]]].....[[[[[[[[[[[[[....]].]]].]]]]]]]].[[[.[[[[[...[[[.....]]]..]]]]]..]]].....,-38.5721,-40.1721
3,huston,..[[[[[[....]]]]]][[[[[..[[[[[[[[[....]]]]]]]]]...]]]]][[[[...[[[.[[[[....]]]].]]].....]]]]....[[[[[[[(((((((((((...]]]]]]])))))))))))[[[[[[[[[[....]].]]].]]]]]....[[[.[[[[[...[[[.....]]]..]]]]]..]]].....,-38.4898,-40.4998
17,huston,[[[[.[[[..((((((..[[...[[[[[...[[[[[[[[[[[....]]]]][[[[[[[[[[.[[[.[[[[....]]]].]]].....[[[....]]]]]]]]]]]]].......]]]]]].]]]]]]]))))))]]].]]]]..[[[[[[[[[..[[[[[[....[[[..........]]]...]]]]]].]]]].]]]]]...,-38.46,-39.93
15,manfredinvivo,..[[[[[[....]]]]]].......[[[[[[[[[....]]]]]]]]].[[.[[[[[[[[[[.[[[.[[[[....]]]].]]]..[.......]....]]]]]]]]]].]].[[[[[(((((((........(((((((((((]]]]]....))).)))))))))).))))).....[[.[[[[.........]]]].]].....,-38.1859,-42.3659
15,manfredinvivo,..[[[[[[....]]]]]].......[[[[[[[[[....]]]]]]]]].[[.[[[[[[[[[[.[[[.[[[[....]]]].]]]..[.......]....]]]]]]]]]].]].((((([[[[[[[........[[[[[[[[[[[)))))....]]].]]]]]]]]]].]]]]].....[[.[[[[.........]]]].]].....,-38.1859,-42.3659
4,huston,.[[[[[[[....]]]]]]].[[[..(((((((((....)))))))))...]]][[[[[[[[.[[[.[[[[....]]]].]]].....[[[....]]]]]]]]]]][[[[[[[[..........]]]]]]]][[[[[[[[[[[[[....]].]]].]]]]]]]].[[[.[[[[[...[[[.....]]]..]]]]]..]]].....,-38.06,-39.45
13,huston,..[[[[[[....]]]]]][((((..((((([[[[....]]]])))))...))))][[[[[[.[[[.[[[[....]]]].]]].....[[[....]]]]]]]]][[[[[[[[[[..........]]]]]]]]]][[[[[[[[[[[....]].]]].]]]]]]...[[[.[[[[[...[[[.....]]]..]]]]]..]]].....,-37.96,-39.32
13,huston,[[[[.[[[[.[[.[[[.((((((..((((((([[....]])))))))...)))))).]]]]][[[.[[[[....]]]].]]]...[[[[[....]]]]]....[[[[[[[[[[..........]]]]]]]]]]]]]].]]]]..[[[[[[[[[..[[[[[[....[[[..........]]]...]]]]]].]]]].]]]]]...,-37.84,-39.31
6,yang,.((((((([[[[)))))))]]]]..[[[[[[[[[[[[[[[[[....]]]].[[[[[[[[[[.[[[.[[[[....]]]].]]].[[....]]......]]]]]]]]]]......]]]]]]].[[[.....[[[[[[[[[[[[[.........]]].]]]]]]]]...]]......]]]...............]]]]]]......,-37.7921,-38.9821
3,manfredinvivo,..[[[[[[....]]]]]]..[[[..[[[[[[[[[....]]]]]]]]]...]]]..[[[[...[[[.[[[[....]]]].]]].....]]]]....(((((((.[[[[[[[[[[...)))))))]]]]]]]]]][[[[[[[[[.........]]].]]]]]]...[[[.[[[[[...[[.......]]..]]]]]..]]].....,-37.7625,-41.4425
6,manfredinvivo,.((((((([[[[)))))))]]]]..[[[[[[[[[[[[[[[[[....]]]].[[[[[[[[[[.[[[.[[[[....]]]].]]]..[.......]....]]]]]]]]]]......]]]]]]].[[[.....[[[[[[[[[[[[[.........]]].]]]]]]]]...]]......]]]...............]]]]]]......,-37.5321,-38.7221
1,manfredinvivo,..[[[[[[....]]]]]]..[[[..[[[[[[[[[....]]]]]]]]]...]]]..[[[[...[[[.[[[[....]]]].]]].....]]]].....((((((.[[[[[[[[[[...)))))).]]]]]]]]]][[[[[[[[[.........]]].]]]]]]...[[[.[[[[[...[[.......]]..]]]]]..]]].....,-37.0277,-40.4777
9,manfredinvivo,[[[[.[[[[..[[[[.....[....[[[...[[[[[[[[[[[....]]]].[[[[[[[[[[.[[[.[[[[....]]]].]]]..[.......]....]]]]]]]]]]......]]]]]]].]]]...].]]]]]]]].]]]]...........(((((((....[[[.[[[[[))))))).........]]]]]..]]].....,-36.982,-39.882
3,manfredinvivo,....[[[..[[[[.....]]]]...]]]...[[[[[[[[[[[....]]]]]..[[[[[[[[.[[[.[[[[....]]]].]]]..[.......]....]]]]]]]]((((((((.]]]]]]...))))))))[[[[[[[[[[[.........]]].]]]]]]]].[[[.[[[[[...[[.......]]..]]]]]..]]].....,-36.6147,-39.2947
1,manfredinvivo,..[[[[[[....]]]]]]..[[[..[[[[[[[[[....]]]]]]]]]...]]]..[[[[...[[[.[[[[....]]]].]]].....]]]].....[[[[[[(((((((((((...]]]]]].)))))))))))[[[[[[[[.........]]].]]]]]....[[[.[[[[[...[[.......]]..]]]]]..]]].....,-36.525,-40.195
2,manfredinvivo,..[[[[[[....]]]]]]..[[...[[....[[[[[[[[[[[....]]]].((((((((((.[[[.[[[[....]]]].]]]..[.......]....))))))))))......]]]]]]]...]]....]].[[[[[[[[[[.........]]].]]]]]]]..[[[.[[[[[...[[.......]]..]]]]]..]]].....,-36.43,-39.71
10,manfredinvivo,..[[[[[[....]]]]]]..[[...[[....((((((([[[[....]]]].[[[[[[[[[[.[[[.[[[[....]]]].]]]..[.......]....]]]]]]]]]]......)))))))...]]....]].[[[[[[[[[[.........]]].]]]]]]]..[[[.[[[[[...[[.......]]..]]]]]..]]].....,-36.43,-39.71
5,huston,.[[[[[[[....]]]]]]].[[[..[[[[[[[[[....]]]]]]]]]...]]][[[[[[[[.[[[.[[[[....]]]].]]].....[[[....]]]]]]]]]]].((((.((((([[[[[[[........[[[[[[[[[[.))))).))))]].]]]]]]]]]].]]]]].....[[.[[[[.........]]]].]].....,-36.3595,-38.9495
15,yang,[[[[[[[.[[[[[[...]]]]]]..]]].]]]].....[[[[....]]]].[[[[[[[[[[.[[[.[[[[....]]]].]]].[[....]]......]]]]]]]]]]....((((([[[[[[[........[[[[[[[[[[[)))))....]]].]]]]]]]]]].]]]]].....[[.[[[[.........]]]].]].....,-36.1659,-40.3859
5,manfredinvivo,..[[[[[[....]]]]]].......[[[[[[[[[[[[[[[[[....]]]].[[[[[[[[[[.[[[.[[[[....]]]].]]]..[.......]....]]]]]]]]]]......]]]]]]].[[[.....[[(((((((([[[.........]]].))))))))...]]......]]]...............]]]]]]......,-36.1,-37.82
3,yang,[[[[[[[.[[[[[[...]]]]]]..]]].]]]].....[[[[....]]]]...[[[[[[[[.[[[.[[[[....]]]].]]].[[....]]......]]]]]]]]((((((((...[[[[[[[))))))))[[[[[[[[[[[.........]]].]]]]]]]]]].]]]]].....[[.[[[[.........]]]].]].....,-36.0804,-39.3804
9,yang,[[[[[[[.[[[[[[...]]]]]]..]]].]]]].....[[[[....]]]].[[[[[[[[[[.[[[.[[[[....]]]].]]].[[....]]......]]]]]]]]]][[[[[[.[[(((((]]]]]]]]..[[[[[[[[[[[.........]]].]]]]]]]]...))))).....[[.[[[[.........]]]].]].....,-36.0522,-40.1122
13,huston,.........(((((((.[[[[[[..[[[[[[[))))))).]]]]]]]...]]]]]][[[[[.[[[.[[[[....]]]].]]].....[[[....]]]]]]]].[[[[[[[[[[..........]]]]]]]]]][[[[[[[[[[[....]].]]].]]]]]]...[[[.[[[[[...[[[.....]]]..]]]]]..]]].....,-35.8302,-37.6502
8,yang,[[[[.[[[[[[[[[...]]]]]...[[....[[[[[[[[[[[....]]]].[[[[[[[[[[.[[[.[[[[....]]]].]]].[[....]]......]]]]]]]]]]......]]]]]]]...]]........]]]].]]]]...........(((((((....[[[.[[[[[))))))).........]]]]]..]]].....,-35.592,-38.492
4,manfredinvivo,..[[[[[[....]]]]]].......(((((((((....))))))))).[[.[[[[[[[[[[.[[[.[[[[....]]]].]]]..[.......]....]]]]]]]]]].]]......[[[[[[[........[[[[[[[[[[[.........]]].]]]]]]]]]].]]]]].....[[.[[[[.........]]]].]].....,-35.47,-39.4
8,manfredinvivo,..[[[[[[....]]]]]].......[[[[[[[[[....]]]]]]]]].[[.[[[[[[[[[[.[[[.[[[[....]]]].]]]..[.......]....]]]]]]]]]].]]......((((([[........[[[[[[[[[[[.........]]].]]]]]]]]]].))))).....[[.[[[[.........]]]].]].....,-35.47,-39.4
14,huston,[[[[.[[[[.(((((.....[[...[[[[[[[[[....]]]]]]]]]..]])))))[[[[[.[[[.[[[[....]]]].]]].....[[[....]]]]]]]].[[[[[[[[[[..........]]]]]]]]]]]]]].]]]]..[[[[[[[[[..[[[[[[....[[[..........]]]...]]]]]].]]]].]]]]]...,-35.38,-36.85
5,manfredinvivo,..[[[[[[....]]]]]]..[[...[[....[[[[[[[[[[[....]]]].[[[[[[[[[[.[[[.[[[[....]]]].]]]..[.......]....]]]]]]]]]]......]]]]]]]...]]....]].[[[[[[[[[(((.((.((..]].]]]]]]].)))).))).....[[.[[[[.........]]]].]].....,-35.3694,-38.4094
6,yang,....[[[.(((([[...]]))))..]]]...[[[[[[[[[[[....]]]].[[[[[[[[[[.[[[.[[[[....]]]].]]].[[....]]......]]]]]]]]]]......]]]]]]].[[[[[.....[[[[[[[[[[[.........]]].]]]]]]]]..]]]]]......[[.[[[[.........]]]].]].....,-35.36,-38.06
10,yang,....[[[.[[[[[[...]]]]]]..]]]...((((((([[[[....]]]].[[[[[[[[[[.[[[.[[[[....]]]].]]].[[....]]......]]]]]]]]]]......))))))).[[[[[.....[[[[[[[[[[[.........]]].]]]]]]]]..]]]]]......[[.[[[[.........]]]].]].....,-35.36,-38.06
5,yang,....[[[.[[[[[[...]]]]]]..]]]...[[[[[[[[[[[....]]]].[[[[[[[[[[.[[[.[[[[....]]]].]]].[[....]]......]]]]]]]]]]......]]]]]]].[[[[[.....(((((((([[[.........]]].))))))))..]]]]]......[[.[[[[.........]]]].]].....,-35.36,-38.06
2,yang,....[[[.[[[[[[...]]]]]]..]]]...[[[[[[[[[[[....]]]].((((((((((.[[[.[[[[....]]]].]]].[[....]]......))))))))))......]]]]]]].[[[[[.....[[[[[[[[[[[.........]]].]]]]]]]]..]]]]]......[[.[[[[.........]]]].]].....,-35.36,-38.06
1,yang,.....[[[....]]]...[[[[[..[[[[[[[[[....]]]]]]]]]...]]]]][[[[...[[[.[[[[....]]]].]]].....]]]]....[[[[[[[(((((((((((...]]]]]]])))))))))))[[[[[[[[.........]]].]]]]].....[[[[[......[[.[[[[.........]]]].]]]]]]],-35.1598,-36.8798
6,manfredinvivo,..[[[[[[(((.]]]]]]......)))....[[[[[[[[[[[....]]]].[[[[[[[[[[.[[[.[[[[....]]]].]]]..[.......]....]]]]]]]]]]......]]]]]]].[[[[[.....[[[[[[[[[[[.........]]].]]]]]]]]..]]]]]......[[.[[[[.........]]]].]].....,-35.1291,-38.2891
4,yang,[[[[[[..[[[[[[...]]]]]]..(((((((((....))))))))).[[.[[[[[[[[[[.[[[.[[[[....]]]].]]].[[....]]......]]]]]]]]]].]]..]]]]]]...[[[[[.....[[[[[[[[[[[.........]]].]]]]]]]]..]]]]]......[[.[[[[.........]]]].]].....,-35.09,-37.55
7-11,manfredinvivo,..[[[[[[....]]]]]].......[[[...[[[....((((((....((.((((((((((.(((.[[[[....]]]].)))..[.......]....)))))))))).))...))))))..]]]....]]].[[[[[[[[[[.........]]].]]]]]]]..[[[.[[[[[...[[.......]]..]]]]]..]]].....,-35.07,-38.62
12,manfredinvivo,..[[[[[[....]]]]]]..[[...[[....[[[[[[[.[[.......((.((((((((((.[[[.[[[[....]]]].]]]..[.......]....)))))))))).))]].]]]]]]]...]]....]].[[[[[[[[[[.........]]].]]]]]]]..[[[.[[[[[...[[.......]]..]]]]]..]]].....,-34.81,-38.09
6,huston,[[[[[[[[[..[[[[[.[[[[....[[[..((((((.[[[[[....]]]]]..[[[......]]]..))))))]]]....]]]]]]]]]......]]]]....[[[[[[[[[[..........]]]]]]]]]][[[[[[[[[[[....]].]]].]]]]]].]]]]][[[[[[[[.[[[.....]]].]]]]..]]]]......,-34.52,-35.38
7,yang,....[[[.[[[[[[...]]]]]]..]]]..[[[[[[[.((((((....((.((((((((((.(((.[[[[....]]]].))).[[....]]......)))))))))).))...))))))..[[[.....[[[[[[[[[[[[[.........]]].]]]]]]]]...]]......]]]...............]]]]]]].....,-34.4,-35.99
17,manfredinvivo,[[...[[[[.((((((..]]]]...]]....[[[[[[[[[[[....]]]].[[[[[[[[[[.[[[.[[[[....]]]].]]]..[.......]....]]]]]]]]]]......]]]]]]]........))))))[[[[[[[[.........]]].]]]]]....[[[.[[[[[...[[.......]]..]]]]]..]]].....,-34.3755,-36.7855
20,huston,[[[[[[[[....]]]]]]].]..[[[[[..((((((([[[[[....]]]]][[[[[[[[[[.[[[.[[[[....]]]].]]].....[[[....]]]]]]]]]]]]][[[[.[[[[[[[[[[[........[[[[[[[[[[[[[....]].]]].]]]]]]]]]].]]]]]...].]]].]]]]........)))))))]]]]],-34.21,-35.48
16,huston,(((((.((.(..(((((((((.....(((((((.((((((((((....((.((((((((((.(((.[[[[....]]]].))).....[[[....]]])))))))))).))...))))))......))))))))..))).....)))..))))))..).))..)))))[[[[[[[[.[[[.....]]].]]]]..]]]]......,-34.14,-35.0
12,manfredinvivo,..[[[[[[....]]]]]].......[[[[[[[[[....]]]]]]]]].[[.[[[[[[[[[[.....[[[[....]]]](((((..............]]]]]]]]]].]]..)))))[[[[[[........[[[[[[[[[[[.........]]].]]]]]]]]]].]]]]......[[.[[[[.........]]]].]].....,-33.4053,-37.7453
13,manfredinvivo,[[...[[[[(((((((..]]]]...]].....)))))))..[[[....[[.[[[[[[[[[[.[[[.[[[[....]]]].]]]..[.......]....]]]]]]]]]].]]...]]].[[[[[[........[[[[[[[[[[[.........]]].]]]]]]]]]].]]]]......[[.[[[[.........]]]].]].....,-33.2654,-37.1654
20,yang,....[[[.[[[[[[...]]]]]]..]]]..(((((((.[[[[....]]]].[[[[[[[[[[.[[[.[[[[....]]]].]]].[[....]]......]]]]]]]]]][[[[.[[[[[[[[[..[.......].[[[[[[[[[.........]]].]]]]]].....]]]]...]].]]].]]]]........))))))).....,-33.23,-34.82
19,huston,..[[.[[[[..[[[[[.[[[[[[..[[[[[[[[[....]]]]]]]]]...]]]]]]((((..(((((..((((...((((..(((..(((((.......((.((((((((.(((((((...((((...]]]]]]]]].]])))).)).))))).)))))))).)))))))..))).)))).....)))).)))))...))))..,-33.076,-33.576
19,huston,[[[[[[[.[[[[[[...]]]]]]..]]].]]]][[[[[[[[[....]]]]]((((([[[[[.[[[.[[[[....]]]].]]].....[[[....]]]]]]]]..[[[[[[[[[..........]]]]]]]]]))))).]]]]..[[[[[[[[[..[[[[[[....[[[..........]]]...]]]]]].]]]].]]]]]...,-32.85,-34.32
17,yang,.....[[[[.((((((..]]]]...[[....[[[[[[[[[[[....]]]].[[[[[[[[[[.[[[.[[[[....]]]].]]].[[....]]......]]]]]]]]]]......]]]]]]]...]]...))))))[[[[[[[[.........]]].]]]]].....[[[[[......[[.[[[[.........]]]].]]]]]]],-32.7735,-34.0435
13,yang,[[...[[[[(((((((..]]]]...]].....)))))))......[[[[..[[[[[[[[[[.[[[.[[[[....]]]].]]].[[....]]......]]]]]]]]]].........[[[[[..[.......].[[[[[[[[[.........]]].]]]]]].....]]]]].]]]][[.[[[[.........]]]].]].....,-32.7254,-34.8954
11,huston,.[[[[[[[....]]]]]]][[[[..[[[[.((((((.[[[[[....]]]]].....]]]].....]]]]..))))))..[[[...[[[[[....]]]]]...]]][[[[[[[[..........]]]]]]]][[[[[[[[[[[[[....]].]]].]]]]]]]].[[[.[[[[[...[[[.....]]]..]]]]]..]]].....,-32.3382,-35.3082
20,manfredinvivo,....[[[..[[[[.....]]]]...]]]..((((((([[[[[....]]]]][[[[[[[[[[.[[[.[[[[....]]]].]]]..[.......]....]]]]]]]]]][[[......[[[[[[[........[[[[[[[[[[[.........]]].]]]]]]]]]].]]]]]....]]]..............))))))).....,-31.99,-33.58
12,huston,[[[[[[[[....]]]]]]].]....[[[[[[[[[....]]]]]]]]].[[.[[[[[[[[[[[[[..[[[[....]]]](((((...]]]........]]]]]]]]]].]]..)))))[[[[[[........[[[[[[[[[[[[[....]].]]].]]]]]]]]]].]]]]......[[.[[[[.........]]]].]].....,-31.7374,-36.1674
18,huston,.((((((((..[[[[[.[[[[[[..[[[[[[[[[....]]]]]]]]]...]]]]]]......[[[.[[[[....]]]].]]]..]]]]]...[[[[[[[[[[.)))))))).....]]]]]]].]]]....[[[[[[[[[[[[[....]].]]].]]]]]]]].[[[.[[[[[...[[[.....]]]..]]]]]..]]].....,-31.6548,-34.1248
16,manfredinvivo,..[[[[[[....]]]]]].......[[[[[[[[[....]]]]]]]]]....[[[[[[[[[[.[[[...(((((((((..]]]...............]]]]]]]]]][[[......[[[[[[[........[[[[[[[[[[[.........]]].]]]]]]]]]].]]]]]....]]]...............)))))))))..,-30.9702,-33.9002
7,yang,....[[[.[[[[[[...]]]]]]..]]]..((((((..[[[[[[....[[.[[[[[[[[[[.[[[[[))))))...]].]]]...............]]]]]]]]]].]]...]]]]]]..[[[[[.....[[[[[[[[[[[.........]]].]]]]]]]]..]]]]]......[[.[[[[.........]]]].]].....,-30.6504,-34.8504
16,yang,[[[[[[[.[[[[[[...]]]]]]..]]].]]]].....[[[[....]]]].[[[[[[[[[[.[[[...(((((((((..]]]...............]]]]]]]]]][[[[.[[[[[[[[[..[.......].[[[[[[[[[.........]]].]]]]]].....]]]]...]].]]].]]]].........)))))))))..,-30.4802,-32.8702
18,manfredinvivo,.((((((((..[[[[.....[[...[[[[[[[[[....]]]]]]]]]..]]]]]].[[[[[.[[[.[[[[....]]]].]]]..[.......]....]]]]].)))))))).....[[[[[[[........[[[[[[[[[[[.........]]].]]]]]]]]]].]]]]].....[[.[[[[.........]]]].]].....,-30.41,-32.29
16,huston,..[[[[[[....]]]]]][[[[[..[[[[[[[[[....]]]]]]]]]...]]]]]...[[[.[[....((((((((([[[[....[[[[[....]]]]]...[[[[[[[[[[[..........]]]]]]]]]]].[[[[[[[[[....]].]]].]]]]]]]].]]]]].[[[[[.[[[.....]]].]]]]])))))))))..,-30.3969,-32.3569
12,yang,[[[[[[[.[[[[[[...]]]]]]..]]].]]]].....[[[[....]]]].[[[[[[[[[[.....[[[[....]]]](((((..............]]]]]]]]]].....)))))[[[[..[.......].[[[[[[[[[.........]]].]]]]]].....]]]]......[[.[[[[.........]]]].]].....,-30.1999,-34.2599
11,yang,....[[[.[[[[[[...]]]]]]..]]]..[[[[[[..((((((....((.((((((((((.......((.]]]]]]............))......)))))))))).))...))))))..[[[[[.....[[[[[[[[[[[.........]]].]]]]]]]]..]]]]]......[[.[[[[.........]]]].]].....,-29.7759,-33.2559
11,yang,....[[[.[[[[[[...]]]]]]..]]]..((((((..[[[[[[....[[.[[[[[[[[[[.......[[.))))))............]]......]]]]]]]]]].]]...]]]]]]..[[[[[.....[[[[[[[[[[[.........]]].]]]]]]]]..]]]]]......[[.[[[[.........]]]].]].....,-29.7759,-33.2559
14,manfredinvivo,..[[[[[[[.(((((.....[[...[[[[[[[[[....]]]]]]]]]..]])))))[[[[[.[[[.[[[[....]]]].]]]..[.......]....]]]]].]]]]]]]......[[[[[[[........[[[[[[[[[[[.........]]].]]]]]]]]]].]]]]].....[[.[[[[.........]]]].]].....,-29.37,-31.25
18,yang,.((((((((.[[[[....[[[[[..[[[[[[[[[....]]]]]]]]]...]]]]][[[[[[.[[[.[[[[....]]]].]]].[[....]]......]]]]]]))))))))..]]]][[[[..[.......].[[[[[[[[[.........]]].]]]]]].....]]]]......[[.[[[[.........]]]].]].....,-28.9359,-31.2059
14,yang,.[[[[[[[[.(((((.....[[...[[[[[[[[[....]]]]]]]]]..]])))))[[[[[.[[[.[[[[....]]]].]]].[[....]]......]]]]].]]]]]]]].....[[[[[..[.......].[[[[[[[[[.........]]].]]]]]].....]]]]].....[[.[[[[.........]]]].]].....,-28.81,-30.69
19,manfredinvivo,..[[[[[[....]]]]]].......[[[[[[[[[....]]]]]]]]]....((((([[[[[.[[[.[[[[....]]]].]]]..[.......]....]]]]][[[[[[[[.[[[[[.[[[.[[.........))))).]].]]]....]]]]].]]]]]]]]..[[[.[[[[[...[[.......]]..]]]]]..]]].....,-28.696,-32.146
19,yang,[[[[[[[.[[[[[[...]]]]]]..]]].]]]].....[[[[....]]]].[[[[[((((..(((((...(((...((((..(((..(((((.......((.((((((((.(((((.(((.((.........]]]]].)).)))....))))).)))))))).)))))))..))).)))).....)))..)))))...))))..,-28.5258,-30.5258
19,manfredinvivo,..[[[[[[....]]]]]].......[[[[[[[[[....]]]]]]]]]....[[[[[((((..(((((...(((...((((((.....(((((.......((.((((((((.(((((.(((.((.........]]]]].)).)))....))))).)))))))).)))))))...)).)))).....)))..)))))...))))..,-28.3486,-30.8586
16,manfredinvivo,.(((...((((((((....(((....(((...((((((((((((....((.((((((((((.(((.[[[[....]]]].)))..[.......]....)))))))))).))...))))))[[[.[[.......))))))...))).......)))...)))).....)))).....)))................]].]]]....,-26.3042,-27.1942
19,yang,[[[[[[[.[[[[[[...]]]]]]..]]].]]]].....[[[[....]]]].((((([[[[[.[[[.[[[[....]]]].]]].[[....]]......]]]]][[[[[[[[.[[[[[.[[[.[[.........))))).]].]]]....]]]]].]]]]]]]]...[[[[[......[[.[[[[.........]]]].]]]]]]],-25.946,-27.916
*****************203************************
15,huston,[[[[[[[....]]]]]]]......[[[[[[[[[....]]]]]]]]].[[.[[[[[[[[[[.[[[.[[[[....]]]].]]].....[[[....]]]]]]]]]]]]].]].((((([[[[[[[........[[[[[[[[[[[)))))....]]].]]]]]]]]]].]]]]].....[[.[[[[.........]]]].]].....,-39.8859,-43.3159
9,huston,[[[[[[[....]]]]]]].[[[..[[[[[[[[[....]]]]]]]]]...]]][[[[[[[[.[[[.[[[[....]]]].]]].....[[[....]]]]]]]]]]][[[[[[[[.[[(((((]]]]]]]]]][[[[[[[[[[[[[....]].]]].]]]]]]]]...))))).....[[.[[[[.........]]]].]].....,-39.7294,-41.6494
3,huston,[[[[[[[....]]]]]]].[[[..[[[[[[[[[....]]]]]]]]]...]]][[[[[[[[.[[[.[[[[....]]]].]]].....[[[....]]]]]]]]]]]((((((((...[[[[[[[))))))))[[[[[[[[[[[[[....]].]]].]]]]]]]]]].]]]]].....[[.[[[[.........]]]].]].....,-39.7204,-41.3904
3,huston,.[[[[[[....]]]]]][[[[[..[[[[[[[[[....]]]]]]]]]...]]]]][[[[...[[[.[[[[....]]]].]]].....]]]]....(((((((.[[[[[[[[[[...)))))))]]]]]]]]]][[[[[[[[[[[....]].]]].]]]]]]...[[[.[[[[[...[[[.....]]]..]]]]]..]]].....,-38.9925,-40.7825
8,huston,.[[[[.[[[[[.[[[.[[[[[[..[[[[[[[[[....]]]]]]]]]...]]]]]].]]]..[[[.[[[[....]]]].]]]...[[[[[....]]]]][[[[[[[[[[[[[[..........]]]]]]]]]]].]]].]]]]]....]]]].(((((((.[[.[[[.[[[[[))))))).........]]]]]..]]]]]...,-38.8103,-41.0303
5,huston,.[[[[[[....]]]]]][[[..[[[[[...[[[[[[[[[[[....]]]]][[[[[[[[[[.[[[.[[[[....]]]].]]].....[[[....]]]]]]]]]]]]].......]]]]]].]]]]].]]].(((((((([[[[[....]].]]].)))))))).[[[.[[[[[...[[[.....]]]..]]]]]..]]].....,-38.58,-40.09
2,huston,.[[[[[[....]]]]]][[[..[[[[[...[[[[[[[[[[[....]]]]]((((((((((.[[[.[[[[....]]]].]]].....[[[....]]])))))))))).......]]]]]].]]]]].]]].[[[[[[[[[[[[[....]].]]].]]]]]]]].[[[.[[[[[...[[[.....]]]..]]]]]..]]].....,-38.58,-40.09
7,huston,[[[[[[[((((]]]]]]]))))[[[[[...[[[[[[[[[[[....]]]]][[[[[[[[[[.[[[.[[[[....]]]].]]].....[[[....]]]]]]]]]]]]].......]]]]]].]]]]].....[[[[[[[[[[[[[....]].]]].]]]]]]]].[[[.[[[[[...[[[.....]]]..]]]]]..]]].....,-38.5721,-40.1621
7,huston,((((((([[[[)))))))]]]][[[[[...[[[[[[[[[[[....]]]]][[[[[[[[[[.[[[.[[[[....]]]].]]].....[[[....]]]]]]]]]]]]].......]]]]]].]]]]].....[[[[[[[[[[[[[....]].]]].]]]]]]]].[[[.[[[[[...[[[.....]]]..]]]]]..]]].....,-38.5721,-40.1621
10,huston,.[[[[[[....]]]]]][[[..[[[[[...((((((([[[[....]]]].[[[[[[[[[[.[[[.[[[[....]]]].]]].....[[[....]]]]]]]]]]]]]......))))))).]]]]].]]].[[[[[[[[[[[[[....]].]]].]]]]]]]].[[[.[[[[[...[[[.....]]]..]]]]]..]]].....,-38.52,-40.03
3,huston,.[[[[[[....]]]]]][[[[[..[[[[[[[[[....]]]]]]]]]...]]]]][[[[...[[[.[[[[....]]]].]]].....]]]]....[[[[[[[(((((((((((...]]]]]]])))))))))))[[[[[[[[[[....]].]]].]]]]]....[[[.[[[[[...[[[.....]]]..]]]]]..]]].....,-38.4898,-40.4998
15,manfredinvivo,.[[[[[[....]]]]]].......[[[[[[[[[....]]]]]]]]].[[.[[[[[[[[[[.[[[.[[[[....]]]].]]]..[.......]....]]]]]]]]]].]].((((([[[[[[[........[[[[[[[[[[[)))))....]]].]]]]]]]]]].]]]]].....[[.[[[[.........]]]].]].....,-38.1859,-42.3659
15,manfredinvivo,.[[[[[[....]]]]]].......[[[[[[[[[....]]]]]]]]].[[.[[[[[[[[[[.[[[.[[[[....]]]].]]]..[.......]....]]]]]]]]]].]].[[[[[(((((((........(((((((((((]]]]]....))).)))))))))).))))).....[[.[[[[.........]]]].]].....,-38.1859,-42.3659
4,huston,[[[[[[[....]]]]]]].[[[..(((((((((....)))))))))...]]][[[[[[[[.[[[.[[[[....]]]].]]].....[[[....]]]]]]]]]]][[[[[[[[..........]]]]]]]][[[[[[[[[[[[[....]].]]].]]]]]]]].[[[.[[[[[...[[[.....]]]..]]]]]..]]].....,-38.06,-39.44
13,huston,.[[[[[[....]]]]]][((((..((((([[[[....]]]])))))...))))][[[[[[.[[[.[[[[....]]]].]]].....[[[....]]]]]]]]][[[[[[[[[[..........]]]]]]]]]][[[[[[[[[[[....]].]]].]]]]]]...[[[.[[[[[...[[[.....]]]..]]]]]..]]].....,-37.96,-39.32
7,yang,((((((([[[[)))))))]]]]..[[[[[[[[[[[[[[[[[....]]]].[[[[[[[[[[.[[[.[[[[....]]]].]]].[[....]]......]]]]]]]]]]......]]]]]]].[[[.....[[[[[[[[[[[[[.........]]].]]]]]]]]...]]......]]]...............]]]]]]......,-37.7921,-38.9721
3,manfredinvivo,.[[[[[[....]]]]]]..[[[..[[[[[[[[[....]]]]]]]]]...]]]..[[[[...[[[.[[[[....]]]].]]].....]]]]....(((((((.[[[[[[[[[[...)))))))]]]]]]]]]][[[[[[[[[.........]]].]]]]]]...[[[.[[[[[...[[.......]]..]]]]]..]]].....,-37.7625,-41.4425
7,manfredinvivo,((((((([[[[)))))))]]]]..[[[[[[[[[[[[[[[[[....]]]].[[[[[[[[[[.[[[.[[[[....]]]].]]]..[.......]....]]]]]]]]]]......]]]]]]].[[[.....[[[[[[[[[[[[[.........]]].]]]]]]]]...]]......]]]...............]]]]]]......,-37.5321,-38.7121
1,manfredinvivo,.[[[[[[....]]]]]]..[[[..[[[[[[[[[....]]]]]]]]]...]]]..[[[[...[[[.[[[[....]]]].]]].....]]]].....((((((.[[[[[[[[[[...)))))).]]]]]]]]]][[[[[[[[[.........]]].]]]]]]...[[[.[[[[[...[[.......]]..]]]]]..]]].....,-37.0277,-40.4777
3,manfredinvivo,...[[[..[[[[.....]]]]...]]]...[[[[[[[[[[[....]]]]]..[[[[[[[[.[[[.[[[[....]]]].]]]..[.......]....]]]]]]]]((((((((.]]]]]]...))))))))[[[[[[[[[[[.........]]].]]]]]]]].[[[.[[[[[...[[.......]]..]]]]]..]]].....,-36.6147,-39.2947
1,manfredinvivo,.[[[[[[....]]]]]]..[[[..[[[[[[[[[....]]]]]]]]]...]]]..[[[[...[[[.[[[[....]]]].]]].....]]]].....[[[[[[(((((((((((...]]]]]].)))))))))))[[[[[[[[.........]]].]]]]]....[[[.[[[[[...[[.......]]..]]]]]..]]].....,-36.525,-40.195
13,huston,..[[[[[....]]]]]((((((..((((((([[....]])))))))...))))))[[[[[.[[[.[[[[....]]]].]]].....[[[....]]]]]]]].[[[[[[[[[[..........]]]]]]]]]][[[[[[[[[[[....]].]]].]]]]]]...[[[.[[[[[...[[[.....]]]..]]]]]..]]].....,-36.43,-38.24
2,manfredinvivo,.[[[[[[....]]]]]]..[[...[[....[[[[[[[[[[[....]]]].((((((((((.[[[.[[[[....]]]].]]]..[.......]....))))))))))......]]]]]]]...]]....]].[[[[[[[[[[.........]]].]]]]]]]..[[[.[[[[[...[[.......]]..]]]]]..]]].....,-36.43,-39.71
10,manfredinvivo,.[[[[[[....]]]]]]..[[...[[....((((((([[[[....]]]].[[[[[[[[[[.[[[.[[[[....]]]].]]]..[.......]....]]]]]]]]]]......)))))))...]]....]].[[[[[[[[[[.........]]].]]]]]]]..[[[.[[[[[...[[.......]]..]]]]]..]]].....,-36.43,-39.71
17,huston,[[[.[[[..((((((..[[...[[[[[...[[[[[[[[[[[....]]]]][[[[[[[[[[.[[[.[[[[....]]]].]]].....[[[....]]]]]]]]]]]]].......]]]]]].]]]]]]]))))))]]].]]]...[[[[[[[[[..[[[[[[....[[[..........]]]...]]]]]].]]]].]]]]]...,-36.42,-37.84
5,huston,[[[[[[[....]]]]]]].[[[..[[[[[[[[[....]]]]]]]]]...]]][[[[[[[[.[[[.[[[[....]]]].]]].....[[[....]]]]]]]]]]].((((.((((([[[[[[[........[[[[[[[[[[.))))).))))]].]]]]]]]]]].]]]]].....[[.[[[[.........]]]].]].....,-36.3595,-38.9395
5,manfredinvivo,.[[[[[[....]]]]]].......[[[[[[[[[[[[[[[[[....]]]].[[[[[[[[[[.[[[.[[[[....]]]].]]]..[.......]....]]]]]]]]]]......]]]]]]].[[[.....[[(((((((([[[.........]]].))))))))...]]......]]]...............]]]]]]......,-36.1,-37.82
15,yang,...[[[[.[[[[.....[[[[[..[[[[[[[[[....]]]]]]]]].[[.[[[[[[[[[[.[[[.[[[[....]]]].]]].[[....]]......]]]]]]]]]].]]......(((((((........(((((((((((.........))).)))))))))).))))).......]]]]].........]]]].]]]]...,-35.85,-36.36
13,huston,........(((((((.[[[[[[..[[[[[[[))))))).]]]]]]]...]]]]]][[[[[.[[[.[[[[....]]]].]]].....[[[....]]]]]]]].[[[[[[[[[[..........]]]]]]]]]][[[[[[[[[[[....]].]]].]]]]]]...[[[.[[[[[...[[[.....]]]..]]]]]..]]].....,-35.8302,-37.6502
15,yang,.......[[[[[[...]]]]]]..[[[[[[[[[....]]]]]]]]].[[.[[[[[[[[[[.[[[.[[[[....]]]].]]].[[....]]......]]]]]]]]]].]].((((([[[[[[[........[[[[[[[[[[[)))))....]]].]]]]]]]]]].]]]]].....[[.[[[[.........]]]].]].....,-35.8159,-39.4559
3,yang,....[[[....]]]...[[[[[..[[[[[[[[[....]]]]]]]]]...]]]]][[[[...[[[.[[[[....]]]].]]].....]]]]....(((((((.[[[[[[[[[[...)))))))]]]]]]]]]][[[[[[[[[.........]]].]]]]]]....[[[[[......[[.[[[[.........]]]].]]]]]]],-35.6625,-37.1625
9,manfredinvivo,.[[[[[[....]]]]]].......[[[[[[[[[....]]]]]]]]].[[.[[[[[[[[[[.[[[.[[[[....]]]].]]]..[.......]....]]]]]]]]]].]]......((((([[........[[[[[[[[[[[.........]]].]]]]]]]]]].))))).....[[.[[[[.........]]]].]].....,-35.47,-39.4
4,manfredinvivo,.[[[[[[....]]]]]].......(((((((((....))))))))).[[.[[[[[[[[[[.[[[.[[[[....]]]].]]]..[.......]....]]]]]]]]]].]]......[[[[[[[........[[[[[[[[[[[.........]]].]]]]]]]]]].]]]]].....[[.[[[[.........]]]].]].....,-35.47,-39.4
5,manfredinvivo,.[[[[[[....]]]]]]..[[...[[....[[[[[[[[[[[....]]]].[[[[[[[[[[.[[[.[[[[....]]]].]]]..[.......]....]]]]]]]]]]......]]]]]]]...]]....]].[[[[[[[[[(((.((.((..]].]]]]]]].)))).))).....[[.[[[[.........]]]].]].....,-35.3694,-38.4094
10,yang,...[[[.[[[[[[...]]]]]]..]]]...((((((([[[[....]]]].[[[[[[[[[[.[[[.[[[[....]]]].]]].[[....]]......]]]]]]]]]]......))))))).[[[[[.....[[[[[[[[[[[.........]]].]]]]]]]]..]]]]]......[[.[[[[.........]]]].]].....,-35.36,-38.06
7,yang,...[[[.(((([[...]]))))..]]]...[[[[[[[[[[[....]]]].[[[[[[[[[[.[[[.[[[[....]]]].]]].[[....]]......]]]]]]]]]]......]]]]]]].[[[[[.....[[[[[[[[[[[.........]]].]]]]]]]]..]]]]]......[[.[[[[.........]]]].]].....,-35.36,-38.06
2,yang,...[[[.[[[[[[...]]]]]]..]]]...[[[[[[[[[[[....]]]].((((((((((.[[[.[[[[....]]]].]]].[[....]]......))))))))))......]]]]]]].[[[[[.....[[[[[[[[[[[.........]]].]]]]]]]]..]]]]]......[[.[[[[.........]]]].]].....,-35.36,-38.06
5,yang,...[[[.[[[[[[...]]]]]]..]]]...[[[[[[[[[[[....]]]].[[[[[[[[[[.[[[.[[[[....]]]].]]].[[....]]......]]]]]]]]]]......]]]]]]].[[[[[.....(((((((([[[.........]]].))))))))..]]]]]......[[.[[[[.........]]]].]].....,-35.36,-38.06
1,yang,....[[[....]]]...[[[[[..[[[[[[[[[....]]]]]]]]]...]]]]][[[[...[[[.[[[[....]]]].]]].....]]]]....[[[[[[[(((((((((((...]]]]]]])))))))))))[[[[[[[[.........]]].]]]]].....[[[[[......[[.[[[[.........]]]].]]]]]]],-35.1598,-36.8798
7,manfredinvivo,.[[[[[[(((.]]]]]]......)))....[[[[[[[[[[[....]]]].[[[[[[[[[[.[[[.[[[[....]]]].]]]..[.......]....]]]]]]]]]]......]]]]]]].[[[[[.....[[[[[[[[[[[.........]]].]]]]]]]]..]]]]]......[[.[[[[.........]]]].]].....,-35.1291,-38.2891
6-11,manfredinvivo,.[[[[[[....]]]]]].......[[[...[[[....((((((....((.((((((((((.(((.[[[[....]]]].)))..[.......]....)))))))))).))...))))))..]]]....]]].[[[[[[[[[[.........]]].]]]]]]]..[[[.[[[[[...[[.......]]..]]]]]..]]].....,-35.07,-38.62
8,yang,...[[[[.[[[[.....[[[[[..[[[[[[[[[....]]]]]]]]].[[.[[[[[[[[[[.[[[.[[[[....]]]].]]].[[....]]......]]]]]]]]]].]]......(((((..[.......].[[[[[[[[[.........]]].]]]]]].....))))).......]]]]].........]]]].]]]]...,-34.91,-35.42
20,huston,[[[[[[[....]]]]]]]....[[[[[..((((((([[[[[....]]]]][[[[[[[[[[.[[[.[[[[....]]]].]]].....[[[....]]]]]]]]]]]]][[[[.[[[[[[[[[[[........[[[[[[[[[[[[[....]].]]].]]]]]]]]]].]]]]]...].]]].]]]]........)))))))]]]]],-34.84,-35.27
12,manfredinvivo,.[[[[[[....]]]]]]..[[...[[....[[[[[[[.[[.......((.((((((((((.[[[.[[[[....]]]].]]]..[.......]....)))))))))).))]].]]]]]]]...]]....]].[[[[[[[[[[.........]]].]]]]]]]..[[[.[[[[[...[[.......]]..]]]]]..]]].....,-34.81,-38.09
3,yang,...[[[.[[[[[[...]]]]]]..]]]...[[[[[[[[[[[....]]]]...[[[[[[[[.[[[.[[[[....]]]].]]].[[....]]......]]]]]]]]((((((((]]]]]]]...))))))))[[[[[[[[[[[.........]]].]]]]]]]]..[[[[[......[[.[[[[.........]]]].]]]]]]],-34.5715,-36.8115
9,yang,...[[[.[[[[[[...]]]]]]..]]]...[[[[[[[[[[[....]]]].[[[[[[[[[[.[[[.[[[[....]]]].]]].[[....]]......]]]]]]]]]]......]]]]]]].[[[[....[[....]]...]]]].........(((((((....[[[.[[[[[))))))).........]]]]]..]]].....,-34.492,-38.112
17,manfredinvivo,....[[[[.((((((..]]]]...[[....[[[[[[[[[[[....]]]].[[[[[[[[[[.[[[.[[[[....]]]].]]]..[.......]....]]]]]]]]]]......]]]]]]]...]]...))))))[[[[[[[[.........]]].]]]]]....[[[.[[[[[...[[.......]]..]]]]]..]]].....,-34.2535,-36.4935
8,manfredinvivo,...[[[..[[[[.....]]]]...]]]...[[[[[[[[[[[....]]]].[[[[[[[[[[.[[[.[[[[....]]]].]]]..[.......]....]]]]]]]]]]......]]]]]]].[[[[....[[....]]...]]]].........(((((((....[[[.[[[[[))))))).........]]]]]..]]].....,-33.862,-37.482
19,huston,..[[[[[....]]]]][[[[....[[[[[[[[[....]]]]]]]]]....((((([[[[[.[[[.[[[[....]]]].]]].....[[[....]]]]]]]]..[[[[[[[[[..........]]]]]]]]])))))]]]]...[[[[[[[[[..[[[[[[....[[[..........]]]...]]]]]].]]]].]]]]]...,-33.76,-35.18
12,manfredinvivo,.[[[[[[....]]]]]].......[[[[[[[[[....]]]]]]]]].[[.[[[[[[[[[[.....[[[[....]]]](((((..............]]]]]]]]]].]]..)))))[[[[[[........[[[[[[[[[[[.........]]].]]]]]]]]]].]]]]......[[.[[[[.........]]]].]].....,-33.4053,-37.7453
14,huston,[[[.[[[[.(((((.....[[...[[[[[[[[[....]]]]]]]]]..]])))))[[[[[.[[[.[[[[....]]]].]]].....[[[....]]]]]]]].[[[[[[[[[[..........]]]]]]]]]]]]]].]]]...[[[[[[[[[..[[[[[[....[[[..........]]]...]]]]]].]]]].]]]]]...,-33.34,-34.76
20,yang,...[[[.[[[[[[...]]]]]]..]]]..(((((((.[[[[....]]]].[[[[[[[[[[.[[[.[[[[....]]]].]]].[[....]]......]]]]]]]]]][[[[.[[[[[[[[[..[.......].[[[[[[[[[.........]]].]]]]]].....]]]]...]].]]].]]]]........))))))).....,-33.23,-34.82
19,huston,.[[.[[[[..[[[[[.[[[[[[..[[[[[[[[[....]]]]]]]]]...]]]]]]((((..(((((..((((...((((..(((..(((((.......((.((((((((.(((((((...((((...]]]]]]]]].]])))).)).))))).)))))))).)))))))..))).)))).....)))).)))))...))))..,-33.076,-33.576
6,huston,[[[[[[[....]]]]]]]...[[[[[[[.((((((.[[[[[....]]]]]..[[[......]]]..)))))).[[[..[[[...[[[[[....]]]]]...]]][[[[[[[[..........]]]]]]]][[[[[[[[[[[[[....]].]]].]]]]]]]].]]]]]]]]]]..[[.[[[[.........]]]].]].....,-32.87,-34.76
4,yang,.[[[[..[[[[[[...]]]]]]..(((((((((....))))))))).[[.[[[[[[[[[[.[[[.[[[[....]]]].]]].[[....]]......]]]]]]]]]].]]..]]]].[[[[..[.......].[[[[[[[[[.........]]].]]]]]].....]]]]......[[.[[[[.........]]]].]].....,-32.87,-35.69
17,yang,....[[[[.((((((..]]]]...[[....[[[[[[[[[[[....]]]].[[[[[[[[[[.[[[.[[[[....]]]].]]].[[....]]......]]]]]]]]]]......]]]]]]]...]]...))))))[[[[[[[[.........]]].]]]]].....[[[[[......[[.[[[[.........]]]].]]]]]]],-32.7735,-34.0435
12,huston,[[[[[[[....]]]]]]]......[[[[[[[[[....]]]]]]]]].[[.[[[[[[[[[[[[[..[[[[....]]]](((((...]]]........]]]]]]]]]].]]..)))))[[[[[[........[[[[[[[[[[[[[....]].]]].]]]]]]]]]].]]]]......[[.[[[[.........]]]].]].....,-32.3674,-35.9574
13,manfredinvivo,........(((((((....[[...[[[[[[.)))))))..]]]]]]..]][[[[[[[[[[.[[[.[[[[....]]]].]]]..[.......]....]]]]]]]]]].........[[[[[[[........[[[[[[[[[[[.........]]].]]]]]]]]]].]]]]].....[[.[[[[.........]]]].]].....,-32.3465,-34.9965
13,yang,...[[[[.[[[[.....[((((..((((([[[[....]]]])))))...))))][[[[[[.[[[.[[[[....]]]].]]].[[....]]......]]]]]]..[[[[[......[[[[[..[.......].[[[[[[[[[.........]]].]]]]]].....]]]]]....]]]]]............]]]].]]]]...,-32.34,-32.85
13,yang,...[[[[.[[[[.....(((((..((((((([[....]])))))))...)))))[[[[[[.[[[.[[[[....]]]].]]].[[....]]......]]]]]]..[[[[[......[[[[[..[.......].[[[[[[[[[.........]]].]]]]]].....]]]]]....]]]]]............]]]].]]]]...,-32.34,-32.85
11,huston,[[[[[[[....]]]]]]][[[[..[[[[.((((((.[[[[[....]]]]].....]]]].....]]]]..))))))..[[[...[[[[[....]]]]]...]]][[[[[[[[..........]]]]]]]][[[[[[[[[[[[[....]].]]].]]]]]]]].[[[.[[[[[...[[[.....]]]..]]]]]..]]].....,-32.3382,-35.2982
20,manfredinvivo,...[[[..[[[[.....]]]]...]]]..((((((([[[[[....]]]]][[[[[[[[[[.[[[.[[[[....]]]].]]]..[.......]....]]]]]]]]]][[[......[[[[[[[........[[[[[[[[[[[.........]]].]]]]]]]]]].]]]]]....]]]..............))))))).....,-31.99,-33.58
19,yang,....[[[[..[[[[[..[[[[[..[[[[[[[[[....]]]]]]]]]...]]]]].((((..(((((...(((...((((..(((..(((((.......((.((((((((.(((((.(((.((.....]]]]]]]]].)).)))....))))).)))))))).)))))))..))).)))).....)))..)))))...))))..,-31.7659,-33.3359
18,huston,((((((((..[[[[[.[[[[[[..[[[[[[[[[....]]]]]]]]]...]]]]]]......[[[.[[[[....]]]].]]]..]]]]]...[[[[[[[[[[.)))))))).....]]]]]]].]]]....[[[[[[[[[[[[[....]].]]].]]]]]]]].[[[.[[[[[...[[[.....]]]..]]]]]..]]].....,-31.6548,-34.1248
16,yang,...[[[.[[[[[[...]]]]]]..]]]...[[[[[[[.[[.......[[.[[[[[[[[[[.[[[...(((((((((..]]]...............]]]]]]]]]].]]]].]]]]]]].[[[.....[[[[[[[[[[[[[.........]]].]]]]]]]]...]]......]]]................)))))))))..,-31.1627,-33.3527
16,manfredinvivo,.[[[[[[....]]]]]].......[[[[[[[[[....]]]]]]]]]....[[[[[[[[[[.[[[...(((((((((..]]]...............]]]]]]]]]][[[......[[[[[[[........[[[[[[[[[[[.........]]].]]]]]]]]]].]]]]]....]]]...............)))))))))..,-30.9702,-33.9002
19,yang,...[[[[.[[[[.....[[[[[...[[[[.[[[[...[[[[....]]]].((((([[[[[.[[[.[[[[....]]]].]]].[[....]]......]]]]]..[[[[[[[[[..........]]]]]]]]])))))....[[[[..........]]]]........]]]]..]]]].]]]]].........]]]].]]]]...,-30.9,-31.41
6,yang,...[[[.[[[[[[...]]]]]]..]]]..((((((..[[[[[[....[[.[[[[[[[[[[.[[[[[))))))...]].]]]...............]]]]]]]]]].]]...]]]]]]..[[[[[.....[[[[[[[[[[[.........]]].]]]]]]]]..]]]]]......[[.[[[[.........]]]].]].....,-30.6504,-34.8504
13,yang,[[[[[[[[(((((((..]]]]......]]]])))))))......[[[[..[[[[[[[[[[.[[[.[[[[....]]]].]]].[[....]]......]]]]]]]]]].........[[[[[..[.......].[[[[[[[[[.........]]].]]]]]].....]]]]].]]]][[.[[[[.........]]]].]].....,-30.6167,-32.2467
18,manfredinvivo,((((((((..[[[[.....[[...[[[[[[[[[....]]]]]]]]]..]]]]]].[[[[[.[[[.[[[[....]]]].]]]..[.......]....]]]]].)))))))).....[[[[[[[........[[[[[[[[[[[.........]]].]]]]]]]]]].]]]]].....[[.[[[[.........]]]].]].....,-30.41,-32.29
16,huston,.[[[[[[....]]]]]][[[[[..[[[[[[[[[....]]]]]]]]]...]]]]]...[[[.[[....((((((((([[[[....[[[[[....]]]]]...[[[[[[[[[[[..........]]]]]]]]]]].[[[[[[[[[....]].]]].]]]]]]]].]]]]].[[[[[.[[[.....]]].]]]]])))))))))..,-30.3969,-32.3569
12,yang,.......[[[[[[...]]]]]]..[[[[[[[[[....]]]]]]]]].[[.[[[[[[[[[[.....[[[[....]]]](((((..............]]]]]]]]]].]]..)))))[[[[..[.......].[[[[[[[[[.........]]].]]]]]].....]]]]......[[.[[[[.........]]]].]].....,-29.8353,-33.6353
11,yang,...[[[.[[[[[[...]]]]]]..]]]..((((((..[[[[[[....[[.[[[[[[[[[[.......[[.))))))............]]......]]]]]]]]]].]]...]]]]]]..[[[[[.....[[[[[[[[[[[.........]]].]]]]]]]]..]]]]]......[[.[[[[.........]]]].]].....,-29.7759,-33.2559
11,yang,...[[[.[[[[[[...]]]]]]..]]]..[[[[[[..((((((....((.((((((((((.......((.]]]]]]............))......)))))))))).))...))))))..[[[[[.....[[[[[[[[[[[.........]]].]]]]]]]]..]]]]]......[[.[[[[.........]]]].]].....,-29.7759,-33.2559
14,manfredinvivo,.[[[[[[[.(((((.....[[...[[[[[[[[[....]]]]]]]]]..]])))))[[[[[.[[[.[[[[....]]]].]]]..[.......]....]]]]].]]]]]]]......[[[[[[[........[[[[[[[[[[[.........]]].]]]]]]]]]].]]]]].....[[.[[[[.........]]]].]].....,-29.37,-31.25
18,yang,((((((((.[[[[....[[[[[..[[[[[[[[[....]]]]]]]]]...]]]]][[[[[[.[[[.[[[[....]]]].]]].[[....]]......]]]]]]))))))))..]]]][[[[..[.......].[[[[[[[[[.........]]].]]]]]].....]]]]......[[.[[[[.........]]]].]].....,-28.9359,-31.2059
14,yang,[[[[[[[[.(((((.....[[...[[[[[[[[[....]]]]]]]]]..]])))))[[[[[.[[[.[[[[....]]]].]]].[[....]]......]]]]].]]]]]]]].....[[[[[..[.......].[[[[[[[[[.........]]].]]]]]].....]]]]].....[[.[[[[.........]]]].]].....,-28.81,-30.69
6,yang,...[[[.[[[[[[...]]]]]]..]]]..[[[[[[[.((((((....((.((((((((((.(((((.[[....]])).))).[[....]]......)))))))))).))...))))))..[[[.....[[[[[[[[[[[[[.........]]].]]]]]]]]...]]......]]]...............]]]]]]].....,-28.73,-30.32
19,manfredinvivo,.[[[[[[....]]]]]].......[[[[[[[[[....]]]]]]]]]....((((([[[[[.[[[.[[[[....]]]].]]]..[.......]....]]]]][[[[[[[[.[[[[[.[[[.[[.........))))).]].]]]....]]]]].]]]]]]]]..[[[.[[[[[...[[.......]]..]]]]]..]]].....,-28.696,-32.146
19,manfredinvivo,.[[[[[[....]]]]]].......[[[[[[[[[....]]]]]]]]]....[[[[[((((..(((((...(((...((((((.....(((((.......((.((((((((.(((((.(((.((.........]]]]].)).)))....))))).)))))))).)))))))...)).)))).....)))..)))))...))))..,-28.3486,-30.8586
16,manfredinvivo,(((...((((((((....(((....(((...((((((((((((....((.((((((((((.(((.[[[[....]]]].)))..[.......]....)))))))))).))...))))))[[[.[[.......))))))...))).......)))...)))).....)))).....)))................]].]]]....,-26.3042,-27.1942
*****************202************************
15,huston,[[[[[[....]]]]]].......[[[[[[[[[....]]]]]]]]].[[.[[[[[[[[[[.[[[.[[[[....]]]].]]].....[[[....]]]]]]]]]]]]].]].((((([[[[[[[........[[[[[[[[[[[)))))....]]].]]]]]]]]]].]]]]].....[[.[[[[.........]]]].]].....,-39.3159,-43.4959
9,huston,[[[[[[....]]]]]]..[[[..[[[[[[[[[....]]]]]]]]]...]]][[[[[[[[.[[[.[[[[....]]]].]]].....[[[....]]]]]]]]]]][[[[[[[[.[[(((((]]]]]]]]]][[[[[[[[[[[[[....]].]]].]]]]]]]]...))))).....[[.[[[[.........]]]].]].....,-39.1594,-41.8794
3,huston,[[[[[[....]]]]]][[[[[..[[[[[[[[[....]]]]]]]]]...]]]]][[[[...[[[.[[[[....]]]].]]].....]]]]....[[[[[[.[[[((((((((.]]]]]]]]]))))))))[[[[[[[[[[[[[....]].]]].]]]]]]]].[[[.[[[[[...[[[.....]]]..]]]]]..]]].....,-39.1035,-40.8035
3,huston,[[[[[[....]]]]]][[[[[..[[[[[[[[[....]]]]]]]]]...]]]]][[[[...[[[.[[[[....]]]].]]].....]]]]....(((((((.[[[[[[[[[[...)))))))]]]]]]]]]][[[[[[[[[[[....]].]]].]]]]]]...[[[.[[[[[...[[[.....]]]..]]]]]..]]].....,-38.9925,-40.7825
8,huston,[[[[.[[[[[.[[[.[[[[[[..[[[[[[[[[....]]]]]]]]]...]]]]]].]]]..[[[.[[[[....]]]].]]]...[[[[[....]]]]][[[[[[[[[[[[[[..........]]]]]]]]]]].]]].]]]]]....]]]].(((((((.[[.[[[.[[[[[))))))).........]]]]]..]]]]]...,-38.8103,-40.9803
5,huston,[[[[[[....]]]]]][[[..[[[[[...[[[[[[[[[[[....]]]]][[[[[[[[[[.[[[.[[[[....]]]].]]].....[[[....]]]]]]]]]]]]].......]]]]]].]]]]].]]].(((((((([[[[[....]].]]].)))))))).[[[.[[[[[...[[[.....]]]..]]]]]..]]].....,-38.58,-40.09
2,huston,[[[[[[....]]]]]][[[..[[[[[...[[[[[[[[[[[....]]]]]((((((((((.[[[.[[[[....]]]].]]].....[[[....]]])))))))))).......]]]]]].]]]]].]]].[[[[[[[[[[[[[....]].]]].]]]]]]]].[[[.[[[[[...[[[.....]]]..]]]]]..]]].....,-38.58,-40.09
10,huston,[[[[[[....]]]]]][[[..[[[[[...((((((([[[[....]]]].[[[[[[[[[[.[[[.[[[[....]]]].]]].....[[[....]]]]]]]]]]]]]......))))))).]]]]].]]].[[[[[[[[[[[[[....]].]]].]]]]]]]].[[[.[[[[[...[[[.....]]]..]]]]]..]]].....,-38.52,-40.03
3,huston,[[[[[[....]]]]]][[[[[..[[[[[[[[[....]]]]]]]]]...]]]]][[[[...[[[.[[[[....]]]].]]].....]]]]....[[[[[[[(((((((((((...]]]]]]])))))))))))[[[[[[[[[[....]].]]].]]]]]....[[[.[[[[[...[[[.....]]]..]]]]]..]]].....,-38.4898,-40.4998
15,manfredinvivo,[[[[[[....]]]]]].......[[[[[[[[[....]]]]]]]]].[[.[[[[[[[[[[.[[[.[[[[....]]]].]]]..[.......]....]]]]]]]]]].]].((((([[[[[[[........[[[[[[[[[[[)))))....]]].]]]]]]]]]].]]]]].....[[.[[[[.........]]]].]].....,-38.1859,-42.3659
15,manfredinvivo,[[[[[[....]]]]]].......[[[[[[[[[....]]]]]]]]].[[.[[[[[[[[[[.[[[.[[[[....]]]].]]]..[.......]....]]]]]]]]]].]].[[[[[(((((((........(((((((((((]]]]]....))).)))))))))).))))).....[[.[[[[.........]]]].]].....,-38.1859,-42.3659
6,huston,[[[[[[((((]]]]]].))))[[[[[...[[[[[[[[[[[....]]]]][[[[[[[[[[.[[[.[[[[....]]]].]]].....[[[....]]]]]]]]]]]]].......]]]]]].]]]]].....[[[[[[[[[[[[[....]].]]].]]]]]]]].[[[.[[[[[...[[[.....]]]..]]]]]..]]].....,-38.0048,-39.5948
6,huston,(((((([[[[)))))).]]]][[[[[...[[[[[[[[[[[....]]]]][[[[[[[[[[.[[[.[[[[....]]]].]]].....[[[....]]]]]]]]]]]]].......]]]]]].]]]]].....[[[[[[[[[[[[[....]].]]].]]]]]]]].[[[.[[[[[...[[[.....]]]..]]]]]..]]].....,-38.0048,-39.5948
13,huston,[[[[[[....]]]]]][((((..((((([[[[....]]]])))))...))))][[[[[[.[[[.[[[[....]]]].]]].....[[[....]]]]]]]]][[[[[[[[[[..........]]]]]]]]]][[[[[[[[[[[....]].]]].]]]]]]...[[[.[[[[[...[[[.....]]]..]]]]]..]]].....,-37.96,-39.32
3,manfredinvivo,[[[[[[....]]]]]]..[[[..[[[[[[[[[....]]]]]]]]]...]]]..[[[[...[[[.[[[[....]]]].]]].....]]]]....(((((((.[[[[[[[[[[...)))))))]]]]]]]]]][[[[[[[[[.........]]].]]]]]]...[[[.[[[[[...[[.......]]..]]]]]..]]].....,-37.7625,-41.4425
4,huston,[[[[[[....]]]]]]..[[[..(((((((((....)))))))))...]]][[[[[[[[.[[[.[[[[....]]]].]]].....[[[....]]]]]]]]]]][[[[[[[[..........]]]]]]]][[[[[[[[[[[[[....]].]]].]]]]]]]].[[[.[[[[[...[[[.....]]]..]]]]]..]]].....,-37.49,-39.67
6,yang,(((((([[[[)))))).]]]]..[[[[[[[[[[[[[[[[[....]]]].[[[[[[[[[[.[[[.[[[[....]]]].]]].[[....]]......]]]]]]]]]]......]]]]]]].[[[.....[[[[[[[[[[[[[.........]]].]]]]]]]]...]]......]]]...............]]]]]]......,-37.2248,-38.4048
1,manfredinvivo,[[[[[[....]]]]]]..[[[..[[[[[[[[[....]]]]]]]]]...]]]..[[[[...[[[.[[[[....]]]].]]].....]]]].....((((((.[[[[[[[[[[...)))))).]]]]]]]]]][[[[[[[[[.........]]].]]]]]]...[[[.[[[[[...[[.......]]..]]]]]..]]].....,-37.0277,-40.4777
3,manfredinvivo,[[[[[[....]]]]]]..[[[..[[[[[[[[[....]]]]]]]]]...]]].[[[[[[[.[[[.[[[[....]]]].]]]..[.......]....]]]]]]](((((((((...[[[[[[[)))))))))[[[[[[[[[[.........]]].]]]]]]].]].]]]]].....[[.[[[[.........]]]].]].....,-36.8132,-40.2632
3,manfredinvivo,..[[[..[[[[.....]]]]...]]]...[[[[[[[[[[[....]]]]]..[[[[[[[[.[[[.[[[[....]]]].]]]..[.......]....]]]]]]]]((((((((.]]]]]]...))))))))[[[[[[[[[[[.........]]].]]]]]]]].[[[.[[[[[...[[.......]]..]]]]]..]]].....,-36.6147,-39.2947
1,manfredinvivo,[[[[[[....]]]]]]..[[[..[[[[[[[[[....]]]]]]]]]...]]]..[[[[...[[[.[[[[....]]]].]]].....]]]].....[[[[[[(((((((((((...]]]]]].)))))))))))[[[[[[[[.........]]].]]]]]....[[[.[[[[[...[[.......]]..]]]]]..]]].....,-36.525,-40.195
2,manfredinvivo,[[[[[[....]]]]]]..[[...[[....[[[[[[[[[[[....]]]].((((((((((.[[[.[[[[....]]]].]]]..[.......]....))))))))))......]]]]]]]...]]....]].[[[[[[[[[[.........]]].]]]]]]]..[[[.[[[[[...[[.......]]..]]]]]..]]].....,-36.43,-39.71
13,huston,.[[[[[....]]]]]((((((..((((((([[....]])))))))...))))))[[[[[.[[[.[[[[....]]]].]]].....[[[....]]]]]]]].[[[[[[[[[[..........]]]]]]]]]][[[[[[[[[[[....]].]]].]]]]]]...[[[.[[[[[...[[[.....]]]..]]]]]..]]].....,-36.43,-38.24
10,manfredinvivo,[[[[[[....]]]]]]..[[...[[....((((((([[[[....]]]].[[[[[[[[[[.[[[.[[[[....]]]].]]]..[.......]....]]]]]]]]]]......)))))))...]]....]].[[[[[[[[[[.........]]].]]]]]]]..[[[.[[[[[...[[.......]]..]]]]]..]]].....,-36.43,-39.71
6,manfredinvivo,((((((....))))))..[[...[[....[[[[[[[[[[[....]]]].[[[[[[[[[[.[[[.[[[[....]]]].]]]..[.......]....]]]]]]]]]]......]]]]]]]...]]....]].[[[[[[[[[[.........]]].]]]]]]]..[[[.[[[[[...[[.......]]..]]]]]..]]].....,-36.43,-39.71
5,manfredinvivo,[[[[[[....]]]]]].......[[[[[[[[[[[[[[[[[....]]]].[[[[[[[[[[.[[[.[[[[....]]]].]]]..[.......]....]]]]]]]]]]......]]]]]]].[[[.....[[(((((((([[[.........]]].))))))))...]]......]]]...............]]]]]]......,-36.1,-37.82
15,yang,..[[[[.[[[[.....[[[[[..[[[[[[[[[....]]]]]]]]].[[.[[[[[[[[[[.[[[.[[[[....]]]].]]].[[....]]......]]]]]]]]]].]]......(((((((........(((((((((((.........))).)))))))))).))))).......]]]]].........]]]].]]]]...,-35.85,-36.36
13,huston,.......(((((((.[[[[[[..[[[[[[[))))))).]]]]]]]...]]]]]][[[[[.[[[.[[[[....]]]].]]].....[[[....]]]]]]]].[[[[[[[[[[..........]]]]]]]]]][[[[[[[[[[[....]].]]].]]]]]]...[[[.[[[[[...[[[.....]]]..]]]]]..]]].....,-35.8302,-37.6502
15,yang,......[[[[[[...]]]]]]..[[[[[[[[[....]]]]]]]]].[[.[[[[[[[[[[.[[[.[[[[....]]]].]]].[[....]]......]]]]]]]]]].]].((((([[[[[[[........[[[[[[[[[[[)))))....]]].]]]]]]]]]].]]]]].....[[.[[[[.........]]]].]].....,-35.8159,-39.4559
5,huston,[[[[[[....]]]]]]..[[[..[[[[[[[[[....]]]]]]]]]...]]][[[[[[[[.[[[.[[[[....]]]].]]].....[[[....]]]]]]]]]]].((((.((((([[[[[[[........[[[[[[[[[[.))))).))))]].]]]]]]]]]].]]]]].....[[.[[[[.........]]]].]].....,-35.7895,-39.1695
3,yang,...[[[....]]]...[[[[[..[[[[[[[[[....]]]]]]]]]...]]]]][[[[...[[[.[[[[....]]]].]]].....]]]]....(((((((.[[[[[[[[[[...)))))))]]]]]]]]]][[[[[[[[[.........]]].]]]]]]....[[[[[......[[.[[[[.........]]]].]]]]]]],-35.6625,-37.1625
4,manfredinvivo,[[[[[[....]]]]]].......(((((((((....))))))))).[[.[[[[[[[[[[.[[[.[[[[....]]]].]]]..[.......]....]]]]]]]]]].]]......[[[[[[[........[[[[[[[[[[[.........]]].]]]]]]]]]].]]]]].....[[.[[[[.........]]]].]].....,-35.47,-39.4
9,manfredinvivo,[[[[[[....]]]]]].......[[[[[[[[[....]]]]]]]]].[[.[[[[[[[[[[.[[[.[[[[....]]]].]]]..[.......]....]]]]]]]]]].]]......((((([[........[[[[[[[[[[[.........]]].]]]]]]]]]].))))).....[[.[[[[.........]]]].]].....,-35.47,-39.4
5,manfredinvivo,[[[[[[....]]]]]]..[[...[[....[[[[[[[[[[[....]]]].[[[[[[[[[[.[[[.[[[[....]]]].]]]..[.......]....]]]]]]]]]]......]]]]]]]...]]....]].[[[[[[[[[(((.((.((..]].]]]]]]].)))).))).....[[.[[[[.........]]]].]].....,-35.3694,-38.4094
5,yang,..[[[.[[[[[[...]]]]]]..]]]...[[[[[[[[[[[....]]]].[[[[[[[[[[.[[[.[[[[....]]]].]]].[[....]]......]]]]]]]]]]......]]]]]]].[[[[[.....(((((((([[[.........]]].))))))))..]]]]]......[[.[[[[.........]]]].]].....,-35.36,-38.06
10,yang,..[[[.[[[[[[...]]]]]]..]]]...((((((([[[[....]]]].[[[[[[[[[[.[[[.[[[[....]]]].]]].[[....]]......]]]]]]]]]]......))))))).[[[[[.....[[[[[[[[[[[.........]]].]]]]]]]]..]]]]]......[[.[[[[.........]]]].]].....,-35.36,-38.06
2,yang,..[[[.[[[[[[...]]]]]]..]]]...[[[[[[[[[[[....]]]].((((((((((.[[[.[[[[....]]]].]]].[[....]]......))))))))))......]]]]]]].[[[[[.....[[[[[[[[[[[.........]]].]]]]]]]]..]]]]]......[[.[[[[.........]]]].]].....,-35.36,-38.06
6,yang,..[[[.(((([[...]]))))..]]]...[[[[[[[[[[[....]]]].[[[[[[[[[[.[[[.[[[[....]]]].]]].[[....]]......]]]]]]]]]]......]]]]]]].[[[[[.....[[[[[[[[[[[.........]]].]]]]]]]]..]]]]]......[[.[[[[.........]]]].]].....,-35.36,-38.06
1,yang,...[[[....]]]...[[[[[..[[[[[[[[[....]]]]]]]]]...]]]]][[[[...[[[.[[[[....]]]].]]].....]]]]....[[[[[[[(((((((((((...]]]]]]])))))))))))[[[[[[[[.........]]].]]]]].....[[[[[......[[.[[[[.........]]]].]]]]]]],-35.1598,-36.8798
6,manfredinvivo,[[[[[[(((.]]]]]]......)))....[[[[[[[[[[[....]]]].[[[[[[[[[[.[[[.[[[[....]]]].]]]..[.......]....]]]]]]]]]]......]]]]]]].[[[[[.....[[[[[[[[[[[.........]]].]]]]]]]]..]]]]]......[[.[[[[.........]]]].]].....,-35.1291,-38.2891
11,manfredinvivo,[[[[[[....]]]]]].......[[[...[[[....((((((....((.((((((((((.(((.[[[[....]]]].)))..[.......]....)))))))))).))...))))))..]]]....]]].[[[[[[[[[[.........]]].]]]]]]]..[[[.[[[[[...[[.......]]..]]]]]..]]].....,-35.07,-38.62
17,huston,...[[[[.((((((..]]]].[[[[[...[[[[[[[[[[[....]]]]][[[[[[[[[[.[[[.[[[[....]]]].]]].....[[[....]]]]]]]]]]]]].......]]]]]].]]]]]..))))))[[[[[[[[[[....]].]]].]]]]]....[[[.[[[[[...[[[.....]]]..]]]]]..]]].....,-34.9935,-37.4435
8,yang,..[[[[.[[[[.....[[[[[..[[[[[[[[[....]]]]]]]]].[[.[[[[[[[[[[.[[[.[[[[....]]]].]]].[[....]]......]]]]]]]]]].]]......(((((..[.......].[[[[[[[[[.........]]].]]]]]].....))))).......]]]]].........]]]].]]]]...,-34.91,-35.42
12,manfredinvivo,[[[[[[....]]]]]]..[[...[[....[[[[[[[.[[.......((.((((((((((.[[[.[[[[....]]]].]]]..[.......]....)))))))))).))]].]]]]]]]...]]....]].[[[[[[[[[[.........]]].]]]]]]]..[[[.[[[[[...[[.......]]..]]]]]..]]].....,-34.81,-38.09
3,yang,..[[[.[[[[[[...]]]]]]..]]]...[[[[[[[[[[[....]]]]...[[[[[[[[.[[[.[[[[....]]]].]]].[[....]]......]]]]]]]]((((((((]]]]]]]...))))))))[[[[[[[[[[[.........]]].]]]]]]]]..[[[[[......[[.[[[[.........]]]].]]]]]]],-34.5715,-36.8115
9,yang,..[[[.[[[[[[...]]]]]]..]]]...[[[[[[[[[[[....]]]].[[[[[[[[[[.[[[.[[[[....]]]].]]].[[....]]......]]]]]]]]]]......]]]]]]].[[[[....[[....]]...]]]].........(((((((....[[[.[[[[[))))))).........]]]]]..]]].....,-34.492,-38.112
20,huston,[[[[[[....]]]]]].....[[[[[..((((((([[[[[....]]]]][[[[[[[[[[.[[[.[[[[....]]]].]]].....[[[....]]]]]]]]]]]]][[[[.[[[[[[[[[[[........[[[[[[[[[[[[[....]].]]].]]]]]]]]]].]]]]]...].]]].]]]]........)))))))]]]]],-34.27,-35.45
17,manfredinvivo,...[[[[.((((((..]]]]...[[....[[[[[[[[[[[....]]]].[[[[[[[[[[.[[[.[[[[....]]]].]]]..[.......]....]]]]]]]]]]......]]]]]]]...]]...))))))[[[[[[[[.........]]].]]]]]....[[[.[[[[[...[[.......]]..]]]]]..]]].....,-34.2535,-36.4935
8,manfredinvivo,..[[[..[[[[.....]]]]...]]]...[[[[[[[[[[[....]]]].[[[[[[[[[[.[[[.[[[[....]]]].]]]..[.......]....]]]]]]]]]]......]]]]]]].[[[[....[[....]]...]]]].........(((((((....[[[.[[[[[))))))).........]]]]]..]]].....,-33.862,-37.482
18,huston,.[[[[[....]]]]][[[[....[[[[[[[[[....]]]]]]]]]....((((([[[[[.[[[.[[[[....]]]].]]].....[[[....]]]]]]]]..[[[[[[[[[..........]]]]]]]]])))))]]]]...[[[[[[[[[..[[[[[[....[[[..........]]]...]]]]]].]]]].]]]]]...,-33.76,-35.18
12,manfredinvivo,[[[[[[....]]]]]].......[[[[[[[[[....]]]]]]]]].[[.[[[[[[[[[[.....[[[[....]]]](((((..............]]]]]]]]]].]]..)))))[[[[[[........[[[[[[[[[[[.........]]].]]]]]]]]]].]]]]......[[.[[[[.........]]]].]].....,-33.4053,-37.7453
20,yang,..[[[.[[[[[[...]]]]]]..]]]..(((((((.[[[[....]]]].[[[[[[[[[[.[[[.[[[[....]]]].]]].[[....]]......]]]]]]]]]][[[[.[[[[[[[[[..[.......].[[[[[[[[[.........]]].]]]]]].....]]]]...]].]]].]]]]........))))))).....,-33.23,-34.82
18,huston,[[.[[[[..[[[[[.[[[[[[..[[[[[[[[[....]]]]]]]]]...]]]]]]((((..(((((..((((...((((..(((..(((((.......((.((((((((.(((((((...((((...]]]]]]]]].]])))).)).))))).)))))))).)))))))..))).)))).....)))).)))))...))))..,-33.076,-33.526
4,yang,[[[[..[[[[[[...]]]]]]..(((((((((....))))))))).[[.[[[[[[[[[[.[[[.[[[[....]]]].]]].[[....]]......]]]]]]]]]].]]..]]]].[[[[..[.......].[[[[[[[[[.........]]].]]]]]].....]]]]......[[.[[[[.........]]]].]].....,-32.87,-35.64
17,yang,...[[[[.((((((..]]]]...[[....[[[[[[[[[[[....]]]].[[[[[[[[[[.[[[.[[[[....]]]].]]].[[....]]......]]]]]]]]]]......]]]]]]]...]]...))))))[[[[[[[[.........]]].]]]]].....[[[[[......[[.[[[[.........]]]].]]]]]]],-32.7735,-34.0435
14,huston,...[[[[.(((((...]]]]...[[[[[[[[[....]]]]]]]]]....)))))[[[[[.[[[.[[[[....]]]].]]].....[[[....]]]]]]]].[[[[[[[[[[..........]]]]]]]]]][[[[[[[[[[[....]].]]].]]]]]]...[[[.[[[[[...[[[.....]]]..]]]]]..]]].....,-32.6338,-36.1838
13,manfredinvivo,.......(((((((....[[...[[[[[[.)))))))..]]]]]]..]][[[[[[[[[[.[[[.[[[[....]]]].]]]..[.......]....]]]]]]]]]].........[[[[[[[........[[[[[[[[[[[.........]]].]]]]]]]]]].]]]]].....[[.[[[[.........]]]].]].....,-32.3465,-34.9965
13,yang,..[[[[.[[[[.....(((((..((((((([[....]])))))))...)))))[[[[[[.[[[.[[[[....]]]].]]].[[....]]......]]]]]]..[[[[[......[[[[[..[.......].[[[[[[[[[.........]]].]]]]]].....]]]]]....]]]]]............]]]].]]]]...,-32.34,-32.85
7,huston,[[[[[[....]]]]]]....[[[[[[[.((((((.[[[[[....]]]]]..[[[......]]]..)))))).[[[..[[[...[[[[[....]]]]]...]]][[[[[[[[..........]]]]]]]][[[[[[[[[[[[[....]].]]].]]]]]]]].]]]]]]]]]]..[[.[[[[.........]]]].]].....,-32.3,-34.94
20,manfredinvivo,..[[[..[[[[.....]]]]...]]]..((((((([[[[[....]]]]][[[[[[[[[[.[[[.[[[[....]]]].]]]..[.......]....]]]]]]]]]][[[......[[[[[[[........[[[[[[[[[[[.........]]].]]]]]]]]]].]]]]]....]]]..............))))))).....,-31.99,-33.58
12,huston,[[[[[[....]]]]]].......[[[[[[[[[....]]]]]]]]].[[.[[[[[[[[[[[[[..[[[[....]]]](((((...]]]........]]]]]]]]]].]]..)))))[[[[[[........[[[[[[[[[[[[[....]].]]].]]]]]]]]]].]]]]......[[.[[[[.........]]]].]].....,-31.7974,-36.1374
11,huston,[[[[[[....]]]]]].[[[[..[[[[.((((((.[[[[[....]]]]].....]]]].....]]]]..))))))..[[[...[[[[[....]]]]]...]]][[[[[[[[..........]]]]]]]][[[[[[[[[[[[[....]].]]].]]]]]]]].[[[.[[[[[...[[[.....]]]..]]]]]..]]].....,-31.7682,-35.5882
18,yang,...[[[[..[[[[[..[[[[[..[[[[[[[[[....]]]]]]]]]...]]]]].((((..(((((...(((...((((..(((..(((((.......((.((((((((.(((((.(((.((.....]]]]]]]]].)).)))....))))).)))))))).)))))))..))).)))).....)))..)))))...))))..,-31.7659,-33.3359
19,huston,(((((((..[[[[[.[[[[[[..[[[[[[[[[....]]]]]]]]]...]]]]]]......[[[.[[[[....]]]].]]]..]]]]]...[[[[[[[[[[.)))))))......]]]]]]].]]]....[[[[[[[[[[[[[....]].]]].]]]]]]]].[[[.[[[[[...[[[.....]]]..]]]]]..]]].....,-31.488,-33.958
13,yang,...[[[[(((((((..]]]]..........)))))))......[[[[..[[[[[[[[[[.[[[.[[[[....]]]].]]].[[....]]......]]]]]]]]]].........[[[[[..[.......].[[[[[[[[[.........]]].]]]]]].....]]]]].]]]][[.[[[[.........]]]].]].....,-31.4334,-33.6134
16,huston,((((((((...((((((((.....(((((((.((((((((((....((.((((((((((.(((.[[[[....]]]].))).....[[[....]]])))))))))).))...))))))......))))))))..))).....)))..)))))))))..)))).[[[.[[[[[...[[[.....]]]..]]]]]..]]].....,-31.41,-32.68
16,yang,..[[[.[[[[[[...]]]]]]..]]]...[[[[[[[.[[.......[[.[[[[[[[[[[.[[[...(((((((((..]]]...............]]]]]]]]]].]]]].]]]]]]].[[[.....[[[[[[[[[[[[[.........]]].]]]]]]]]...]]......]]]................)))))))))..,-31.1627,-33.3527
16,manfredinvivo,[[[[[[....]]]]]].......[[[[[[[[[....]]]]]]]]]....[[[[[[[[[[.[[[...(((((((((..]]]...............]]]]]]]]]][[[......[[[[[[[........[[[[[[[[[[[.........]]].]]]]]]]]]].]]]]]....]]]...............)))))))))..,-30.9702,-33.9002
18,yang,..[[[[.[[[[.....[[[[[...[[[[.[[[[...[[[[....]]]].((((([[[[[.[[[.[[[[....]]]].]]].[[....]]......]]]]]..[[[[[[[[[..........]]]]]]]]])))))....[[[[..........]]]]........]]]]..]]]].]]]]].........]]]].]]]]...,-30.9,-31.41
7,yang,..[[[.[[[[[[...]]]]]]..]]]..((((((..[[[[[[....[[.[[[[[[[[[[.[[[[[))))))...]].]]]...............]]]]]]]]]].]]...]]]]]]..[[[[[.....[[[[[[[[[[[.........]]].]]]]]]]]..]]]]]......[[.[[[[.........]]]].]].....,-30.6504,-34.8504
16,huston,[[[[[[....]]]]]][[[[[..[[[[[[[[[....]]]]]]]]]...]]]]]...[[[.[[....((((((((([[[[....[[[[[....]]]]]...[[[[[[[[[[[..........]]]]]]]]]]].[[[[[[[[[....]].]]].]]]]]]]].]]]]].[[[[[.[[[.....]]].]]]]])))))))))..,-30.3969,-32.3569
7,manfredinvivo,..[[[..[[[[.....]]]]...]]]..((((((.[[[[[....]]]]][[[[[[[[[[.[[[[[))))))...]].]]]...............]]]]]]]]]].........[[[[[[[........[[[[[[[[[[[.........]]].]]]]]]]]]].]]]]].....[[.[[[[.........]]]].]].....,-30.3216,-33.9716
19,manfredinvivo,(((((((..[[[[.....[[...[[[[[[[[[....]]]]]]]]]..]]]]]].[[[[[.[[[.[[[[....]]]].]]]..[.......]....]]]]].)))))))......[[[[[[[........[[[[[[[[[[[.........]]].]]]]]]]]]].]]]]].....[[.[[[[.........]]]].]].....,-30.29,-32.17
12,yang,......[[[[[[...]]]]]]..[[[[[[[[[....]]]]]]]]].[[.[[[[[[[[[[.....[[[[....]]]](((((..............]]]]]]]]]].]]..)))))[[[[..[.......].[[[[[[[[[.........]]].]]]]]].....]]]]......[[.[[[[.........]]]].]].....,-29.8353,-33.6353
11,yang,..[[[.[[[[[[...]]]]]]..]]]..[[[[[[..((((((....((.((((((((((.......((.]]]]]]............))......)))))))))).))...))))))..[[[[[.....[[[[[[[[[[[.........]]].]]]]]]]]..]]]]]......[[.[[[[.........]]]].]].....,-29.7759,-33.2559
11,yang,..[[[.[[[[[[...]]]]]]..]]]..((((((..[[[[[[....[[.[[[[[[[[[[.......[[.))))))............]]......]]]]]]]]]].]]...]]]]]]..[[[[[.....[[[[[[[[[[[.........]]].]]]]]]]]..]]]]]......[[.[[[[.........]]]].]].....,-29.7759,-33.2559
7,manfredinvivo,[[[[[[....]]]]]].......[[[...[[[....((((((....((.((((((((((.(((((.........)).)))..[.......]....)))))))))).))...))))))..]]]....]]].[[[[[[[[[[.........]]].]]]]]]]..[[[.[[[[[...[[.......]]..]]]]]..]]].....,-29.68,-33.23
14,manfredinvivo,[[[[[[[.(((((.....[[...[[[[[[[[[....]]]]]]]]]..]])))))[[[[[.[[[.[[[[....]]]].]]]..[.......]....]]]]].]]]]]]]......[[[[[[[........[[[[[[[[[[[.........]]].]]]]]]]]]].]]]]].....[[.[[[[.........]]]].]].....,-29.37,-31.25
19,yang,(((((((.[[[[....[[[[[..[[[[[[[[[....]]]]]]]]]...]]]]][[[[[[.[[[.[[[[....]]]].]]].[[....]]......]]]]]])))))))...]]]][[[[..[.......].[[[[[[[[[.........]]].]]]]]].....]]]]......[[.[[[[.........]]]].]].....,-28.7691,-31.0391
7,yang,..[[[.[[[[[[...]]]]]]..]]]..[[[[[[[.((((((....((.((((((((((.(((((.[[....]])).))).[[....]]......)))))))))).))...))))))..[[[.....[[[[[[[[[[[[[.........]]].]]]]]]]]...]]......]]]...............]]]]]]].....,-28.73,-30.32
18,manfredinvivo,[[[[[[....]]]]]].......[[[[[[[[[....]]]]]]]]]....((((([[[[[.[[[.[[[[....]]]].]]]..[.......]....]]]]][[[[[[[[.[[[[[.[[[.[[.........))))).]].]]]....]]]]].]]]]]]]]..[[[.[[[[[...[[.......]]..]]]]]..]]].....,-28.696,-32.146
14,yang,[[[[[[[.(((((.....[[...[[[[[[[[[....]]]]]]]]]..]])))))[[[[[.[[[.[[[[....]]]].]]].[[....]]......]]]]].]]]]]]]......[[[[[..[.......].[[[[[[[[[.........]]].]]]]]].....]]]]].....[[.[[[[.........]]]].]].....,-28.69,-30.57
18,manfredinvivo,[[[[[[....]]]]]].......[[[[[[[[[....]]]]]]]]]....[[[[[((((..(((((...(((...((((((.....(((((.......((.((((((((.(((((.(((.((.........]]]]].)).)))....))))).)))))))).)))))))...)).)))).....)))..)))))...))))..,-28.3486,-30.8586
*****************201************************
14,huston,[[[[[....]]]]]........[[[[[[[[[....]]]]]]]]].[[.[[[[[[[[[[.[[[.[[[[....]]]].]]].....[[[....]]]]]]]]]]]]].]].((((([[[[[[[........[[[[[[[[[[[)))))....]]].]]]]]]]]]].]]]]].....[[.[[[[.........]]]].]].....,-38.4059,-42.0759
8,huston,[[[[[....]]]]].[[[[[..[[[[[[[[[....]]]]]]]]]...]]]]][[[[[[.[[[.[[[[....]]]].]]].....[[[....]]]]]]]]][[[[[[[[[[.[[(((((]]]]]]]]]]]][[[[[[[[[[[....]].]]].]]]]]].....))))).....[[.[[[[.........]]]].]].....,-38.2595,-40.4195
14,huston,[[[[[....]]]]]...[[[..[[[[[[[[[....]]]]]]]]]...]]][[[[[[[[.[[[.[[[[....]]]].]]].....[[[....]]]]]]]]]]][[[[[[[[...(((((((]]]]]]]]((((((((((([[....]].))).)))))))))).))))).....[[.[[[[.........]]]].]].....,-38.2404,-40.2004
3,huston,[[[[[....]]]]].[[[[[..[[[[[[[[[....]]]]]]]]]...]]]]][[[[...[[[.[[[[....]]]].]]].....]]]]....[[[[[[.[[[((((((((.]]]]]]]]]))))))))[[[[[[[[[[[[[....]].]]].]]]]]]]].[[[.[[[[[...[[[.....]]]..]]]]]..]]].....,-38.1935,-40.2435
3,huston,[[[[[....]]]]].[[[[[..[[[[[[[[[....]]]]]]]]]...]]]]][[[[...[[[.[[[[....]]]].]]].....]]]]....(((((((.[[[[[[[[[[...)))))))]]]]]]]]]][[[[[[[[[[[....]].]]].]]]]]]...[[[.[[[[[...[[[.....]]]..]]]]]..]]].....,-38.0825,-40.2225
[truncated: 1,610,880 more chars]
